# Supplementary material for: Surface CD69‐Negative CD4 and CD8 Bone Marrow‐Resident Human Memory T Cells
Source: Eur J Immunol. 2025 May 16;55(5):e202451529. doi: 10.1002/eji.202451529 (PMC12082384; doi:10.1002/eji.202451529)
Supplement: Supplementary file 5 — Supporting information [file EJI-55-e202451529-s005.xlsx]

## Sheet: Fig.3a
	p_val	avg_log2FC	pct.1	pct.2	p_val_adj	gene
ZFP36	8.0651e-174	-1.79876	0.593	0.898	2.89989e-169	ZFP36
IER2	1.09099e-112	-1.76029	0.341	0.706	3.92276e-108	IER2
DDIT4	5.82038e-102	-2.0903	0.147	0.493	2.09277e-97	DDIT4
ZFP36L2	1.04953e-74	-0.709703	0.909	0.961	3.77369e-70	ZFP36L2
RPL18A	8.40591e-70	0.348436	1	0.999	3.02243e-65	RPL18A
ACTG1	1.11544e-69	-0.608381	0.908	0.974	4.01067e-65	ACTG1
IL7R	4.56839e-67	0.759391	0.903	0.73	1.64261e-62	IL7R
FOS	5.69303e-62	-2.06716	0.219	0.477	2.04699e-57	FOS
JUNB	6.1831e-61	-0.928306	0.866	0.93	2.2232e-56	JUNB
HIST1H4C	2.76796e-57	-1.20834	0.321	0.585	9.95247e-53	HIST1H4C
RPL10	1.60552e-56	0.249042	1	1	5.77279e-52	RPL10
RPS2	1.09435e-54	0.335909	0.999	0.998	3.93486e-50	RPS2
RPL19	7.68042e-53	0.251872	1	1	2.76157e-48	RPL19
RPL7A	1.55294e-51	0.287527	1	0.999	5.58376e-47	RPL7A
JUN	4.29261e-51	-1.19071	0.611	0.788	1.54345e-46	JUN
CCL4	1.82747e-49	-2.44126	0.234	0.457	6.57084e-45	CCL4
TAGLN2	3.01631e-49	0.934621	0.718	0.53	1.08454e-44	TAGLN2
ZFP36L1	1.97923e-47	-1.08831	0.337	0.576	7.1165e-43	ZFP36L1
RPLP0	2.71976e-44	0.381978	0.996	0.99	9.77916e-40	RPLP0
SELL	3.61137e-44	1.75193	0.358	0.144	1.2985e-39	SELL
RPL29	2.87903e-41	0.275012	1	0.998	1.03518e-36	RPL29
ACTB	4.10984e-41	-0.285867	1	1	1.47773e-36	ACTB
CD69	2.4657e-39	-0.814209	0.623	0.788	8.86566e-35	CD69
PTGER4	2.42046e-38	-1.49038	0.136	0.327	8.703e-34	PTGER4
TUBA4A	3.74457e-38	-0.947123	0.353	0.564	1.3464e-33	TUBA4A
RPS8	7.10166e-38	0.242076	1	1	2.55347e-33	RPS8
HIST1H1D	1.36311e-36	-1.26362	0.275	0.472	4.9012e-32	HIST1H1D
RPL18	1.088e-35	0.256658	0.999	0.998	3.912e-31	RPL18
RPL13	4.10967e-34	0.174202	1	1	1.47767e-29	RPL13
RPS27A	5.20318e-34	0.193036	1	1	1.87085e-29	RPS27A
CCL5	1.38709e-33	0.333785	0.983	0.988	4.98742e-29	CCL5
EEF1A1	2.89408e-32	0.152011	1	1	1.0406e-27	EEF1A1
BTG1	1.5287e-30	-0.392408	0.973	0.983	5.4966e-26	BTG1
SIT1	2.89439e-30	-0.899008	0.267	0.463	1.04071e-25	SIT1
RPL12	1.09386e-28	0.240746	0.999	0.998	3.93309e-24	RPL12
HCST	1.69538e-28	-0.423645	0.853	0.929	6.09591e-24	HCST
RPS5	1.88171e-28	0.283687	0.998	0.993	6.76586e-24	RPS5
RPL5	3.36282e-28	0.262576	0.998	0.994	1.20913e-23	RPL5
RPS7	9.30626e-28	0.212181	0.999	0.999	3.34616e-23	RPS7
CLIC1	1.245e-27	-0.499124	0.681	0.826	4.47652e-23	CLIC1
RPL8	1.53286e-27	0.251501	1	0.998	5.51154e-23	RPL8
RPS4X	1.90396e-27	0.207807	1	0.998	6.84586e-23	RPS4X
RPL6	4.93534e-27	0.225751	0.999	0.998	1.77455e-22	RPL6
RPS15A	5.03909e-26	0.170102	1	1	1.81186e-21	RPS15A
DUSP1	1.55014e-25	-0.69634	0.657	0.792	5.57368e-21	DUSP1
MT-ND3	1.96009e-25	-0.354695	0.964	0.976	7.04769e-21	MT-ND3
MTRNR2L12	1.21804e-24	-0.493936	0.952	0.976	4.3796e-20	MTRNR2L12
SRSF7	1.39524e-23	-0.618289	0.55	0.693	5.01673e-19	SRSF7
NACA	3.67156e-23	0.258213	0.994	0.979	1.32015e-18	NACA
NFKBIA	6.36384e-23	-0.71176	0.543	0.668	2.28818e-18	NFKBIA
PTPN6	1.98792e-22	-0.712981	0.34	0.511	7.14776e-18	PTPN6
RPS9	2.46769e-22	0.216202	0.994	0.998	8.87283e-18	RPS9
RPSA	4.77602e-22	0.238027	0.996	0.994	1.71726e-17	RPSA
RPLP1	6.26288e-22	0.228997	1	1	2.25188e-17	RPLP1
RACK1	1.09003e-21	0.234909	0.996	0.995	3.91931e-17	RACK1
CLDND1	1.20408e-21	0.841115	0.466	0.32	4.32938e-17	CLDND1
GADD45B	1.55261e-21	-1.06876	0.161	0.301	5.58258e-17	GADD45B
RPL11	1.86452e-21	0.165045	1	0.999	6.70409e-17	RPL11
S100A10	2.38475e-21	0.479427	0.805	0.73	8.57459e-17	S100A10
KLF3	2.56086e-21	1.10192	0.32	0.183	9.20781e-17	KLF3
DENND2D	2.78187e-21	-0.67642	0.357	0.522	1.00025e-16	DENND2D
MT-ATP8	4.84131e-21	-0.372155	0.724	0.869	1.74074e-16	MT-ATP8
RPS19	5.96698e-21	0.180921	1	1	2.14549e-16	RPS19
RPS16	7.61454e-21	0.237061	0.987	0.983	2.73788e-16	RPS16
ANXA1	2.76469e-20	0.517546	0.719	0.59	9.94072e-16	ANXA1
RPS14	3.39181e-20	0.143137	1	1	1.21956e-15	RPS14
GZMA	7.28171e-20	-0.365216	0.746	0.857	2.61821e-15	GZMA
TLE5	9.17384e-20	0.366666	0.869	0.807	3.29854e-15	TLE5
LTB	1.15009e-19	0.528324	0.763	0.648	4.13527e-15	LTB
RPS3	1.16606e-19	0.132573	1	1	4.1927e-15	RPS3
RPS3A	1.77321e-19	0.160342	0.999	0.999	6.37574e-15	RPS3A
RPL23A	4.25207e-19	0.201639	0.998	0.993	1.52887e-14	RPL23A
RPS12	5.43519e-19	0.133685	1	1	1.95428e-14	RPS12
RPL14	6.91677e-19	0.177439	0.999	0.998	2.48699e-14	RPL14
GSTK1	3.60484e-18	0.470797	0.695	0.601	1.29616e-13	GSTK1
MT-ATP6	4.82758e-18	-0.212197	0.997	1	1.7358e-13	MT-ATP6
PNRC1	7.65184e-18	0.274674	0.96	0.932	2.7513e-13	PNRC1
RPL10A	1.68938e-17	0.204098	0.989	0.991	6.07434e-13	RPL10A
MT-ND4L	1.76984e-17	-0.31289	0.907	0.944	6.36364e-13	MT-ND4L
ETS1	2.54528e-17	0.456456	0.745	0.639	9.15182e-13	ETS1
FAU	7.70472e-17	0.174108	0.999	0.998	2.77031e-12	FAU
GPR174	1.30783e-16	-0.846714	0.19	0.315	4.70245e-12	GPR174
TPT1	3.81758e-16	0.172345	1	0.999	1.37265e-11	TPT1
SLFN5	3.83435e-16	-0.676785	0.3	0.435	1.37868e-11	SLFN5
TSPYL2	9.37808e-16	-0.815827	0.229	0.359	3.37198e-11	TSPYL2
EEF1D	1.5021e-15	0.231532	0.983	0.966	5.40093e-11	EEF1D
STK17A	3.94608e-15	-0.505248	0.456	0.592	1.41885e-10	STK17A
EOMES	1.19499e-14	-0.697479	0.24	0.364	4.29671e-10	EOMES
RPS4Y1	1.26251e-14	0.830755	0.332	0.215	4.53948e-10	RPS4Y1
GIMAP4	1.72396e-14	-0.399912	0.625	0.752	6.19868e-10	GIMAP4
SRGN	2.25366e-14	-0.445142	0.635	0.751	8.10327e-10	SRGN
SLC2A3	2.72603e-14	-0.742139	0.182	0.302	9.80171e-10	SLC2A3
IL16	3.49748e-14	-0.543316	0.421	0.548	1.25755e-09	IL16
RPL26	4.04768e-14	0.139791	0.999	1	1.45538e-09	RPL26
RPLP2	6.88375e-14	0.16146	0.997	0.997	2.47512e-09	RPLP2
TMC8	7.69192e-14	-0.637523	0.275	0.403	2.76571e-09	TMC8
IFITM2	1.18972e-13	0.438662	0.659	0.569	4.27776e-09	IFITM2
CCNH	1.2457e-13	-0.701234	0.28	0.403	4.47905e-09	CCNH
RPS10	1.59974e-13	0.424604	0.69	0.59	5.75203e-09	RPS10
RPS23	2.01359e-13	0.12045	1	1	7.24006e-09	RPS23
BTF3	5.26794e-13	0.262886	0.918	0.888	1.89414e-08	BTF3
MT-ND1	1.18968e-12	-0.198113	0.98	0.987	4.27762e-08	MT-ND1
RPS15	1.35134e-12	0.129922	1	0.999	4.85889e-08	RPS15
ITM2A	2.57988e-12	-0.586806	0.262	0.382	9.27622e-08	ITM2A
EEF1B2	2.58369e-12	0.2119	0.982	0.959	9.2899e-08	EEF1B2
TCF7	2.8188e-12	0.357297	0.659	0.556	1.01353e-07	TCF7
EEF2	6.06682e-12	0.234073	0.967	0.944	2.18138e-07	EEF2
KLRG1	6.17954e-12	-0.564193	0.314	0.437	2.22192e-07	KLRG1
TRADD	1.41826e-11	0.707669	0.34	0.237	5.09948e-07	TRADD
APOBEC3G	3.26756e-11	-0.662674	0.244	0.35	1.17488e-06	APOBEC3G
RPL4	4.56511e-11	0.200671	0.959	0.936	1.64143e-06	RPL4
EIF5	5.03131e-11	-0.531017	0.321	0.431	1.80906e-06	EIF5
CXCR4	5.49602e-11	-0.343108	0.63	0.736	1.97615e-06	CXCR4
EEF1G	7.38543e-11	0.213985	0.95	0.926	2.65551e-06	EEF1G
SLC25A6	7.57329e-11	0.319088	0.825	0.791	2.72305e-06	SLC25A6
ARPC5L	8.76528e-11	-0.496549	0.331	0.45	3.15164e-06	ARPC5L
MT-ND2	1.07429e-10	-0.218864	0.953	0.963	3.86271e-06	MT-ND2
PIK3R1	1.32176e-10	0.586119	0.441	0.345	4.75251e-06	PIK3R1
LYAR	1.49749e-10	0.394909	0.61	0.511	5.38438e-06	LYAR
CKLF	1.50941e-10	-0.525381	0.318	0.428	5.42725e-06	CKLF
SRSF2	1.75981e-10	-0.40713	0.384	0.506	6.32759e-06	SRSF2
DUSP2	1.99295e-10	-0.328639	0.681	0.771	7.16585e-06	DUSP2
CYTIP	2.27859e-10	-0.484848	0.382	0.485	8.1929e-06	CYTIP
CXCR3	2.54853e-10	-0.555722	0.273	0.379	9.16348e-06	CXCR3
AHNAK	4.22747e-10	0.334236	0.719	0.652	1.52003e-05	AHNAK
HIST1H1E	4.90662e-10	-0.57817	0.462	0.552	1.76423e-05	HIST1H1E
SASH3	8.0134e-10	-0.530797	0.255	0.364	2.8813e-05	SASH3
MT2A	8.82903e-10	-0.614541	0.405	0.505	3.17456e-05	MT2A
TUBB	8.91764e-10	-0.391779	0.405	0.522	3.20643e-05	TUBB
GLS	9.95338e-10	-0.521415	0.262	0.364	3.57884e-05	GLS
CTSC	1.07496e-09	-0.512428	0.292	0.397	3.86511e-05	CTSC
LY6E	1.26725e-09	0.343385	0.612	0.528	4.55653e-05	LY6E
CCNL1	1.34437e-09	-0.384942	0.45	0.567	4.83383e-05	CCNL1
RPL28	1.59932e-09	0.106166	1	1	5.7505e-05	RPL28
MYL12A	1.62762e-09	-0.181378	0.946	0.968	5.85227e-05	MYL12A
CORO1A	1.66996e-09	-0.215953	0.893	0.931	6.00451e-05	CORO1A
RPS18	1.81469e-09	0.107284	1	0.999	6.52489e-05	RPS18
PRDM1	1.91473e-09	-0.674902	0.258	0.356	6.88461e-05	PRDM1
PDE7A	2.11078e-09	-0.563257	0.21	0.308	7.58952e-05	PDE7A
CBLB	2.97573e-09	-0.574954	0.252	0.35	0.000106995	CBLB
RPS6	3.52964e-09	0.113891	0.999	0.996	0.000126912	RPS6
IKZF3	5.046e-09	-0.480386	0.319	0.423	0.000181434	IKZF3
FUS	5.13571e-09	-0.367972	0.522	0.625	0.00018466	FUS
YWHAQ	6.08128e-09	0.545071	0.382	0.301	0.000218658	YWHAQ
CITED2	6.26629e-09	-0.797197	0.274	0.365	0.000225311	CITED2
RPL15	8.87066e-09	0.142196	0.988	0.988	0.000318953	RPL15
PPP1R18	9.34891e-09	-0.416603	0.393	0.489	0.000336149	PPP1R18
RPS26	9.68683e-09	0.128864	0.998	0.998	0.0003483	RPS26
CRIP1	1.03274e-08	0.343361	0.679	0.612	0.000371332	CRIP1
SH3BGRL3	1.06712e-08	0.155481	0.973	0.973	0.000383695	SH3BGRL3
C9orf16	1.08251e-08	0.405448	0.442	0.35	0.000389228	C9orf16
PSTPIP1	1.7537e-08	-0.470808	0.249	0.349	0.00063056	PSTPIP1
HNRNPF	2.25167e-08	-0.387227	0.476	0.579	0.000809609	HNRNPF
JUND	2.33131e-08	-0.278071	0.753	0.794	0.000838246	JUND
PBXIP1	3.06444e-08	0.526809	0.389	0.315	0.00110185	PBXIP1
FLT3LG	3.43651e-08	0.483844	0.371	0.282	0.00123563	FLT3LG
DOK2	4.43235e-08	-0.446585	0.304	0.403	0.00159369	DOK2
MED10	7.92082e-08	0.518991	0.321	0.245	0.00284801	MED10
MGAT4A	8.69369e-08	0.607164	0.319	0.245	0.0031259	MGAT4A
P2RY8	1.25789e-07	0.502133	0.349	0.269	0.00452288	P2RY8
ITGB2	1.38256e-07	-0.237387	0.712	0.778	0.00497114	ITGB2
RPS13	1.42882e-07	0.105536	0.998	0.998	0.00513745	RPS13
ARHGAP9	1.66109e-07	-0.468367	0.307	0.397	0.00597263	ARHGAP9
RPL39	1.78674e-07	-0.110773	0.999	0.999	0.00642441	RPL39
PDLIM2	2.3594e-07	-0.509981	0.247	0.334	0.00848348	PDLIM2
RPS29	2.90102e-07	-0.149199	0.934	0.953	0.0104309	RPS29
LINC01578	2.93059e-07	0.322319	0.547	0.489	0.0105372	LINC01578
CELF2	3.30317e-07	-0.373601	0.305	0.397	0.0118769	CELF2
JAK1	3.75304e-07	0.305735	0.678	0.633	0.0134944	JAK1
DAZAP2	3.94264e-07	0.280038	0.717	0.672	0.0141762	DAZAP2
RAC2	3.94334e-07	-0.211018	0.816	0.869	0.0141787	RAC2
MT-CO1	4.2104e-07	-0.121252	1	1	0.0151389	MT-CO1
STAT4	4.28744e-07	-0.563236	0.222	0.3	0.0154159	STAT4
OST4	5.80363e-07	-0.234632	0.624	0.713	0.0208675	OST4
DDX3X	6.41909e-07	-0.429284	0.283	0.365	0.0230805	DDX3X
NPM1	6.72495e-07	0.194259	0.846	0.826	0.0241802	NPM1
PRPF38B	6.72598e-07	-0.399024	0.259	0.347	0.024184	PRPF38B
CD37	7.23075e-07	0.218199	0.809	0.755	0.0259989	CD37
SF1	7.70733e-07	0.251274	0.695	0.65	0.0277125	SF1
CD6	8.00104e-07	0.540515	0.306	0.238	0.0287685	CD6
CDC42EP3	1.00792e-06	-0.424031	0.229	0.311	0.0362409	CDC42EP3
CD53	1.02218e-06	-0.337164	0.469	0.556	0.0367537	CD53
PPP3CC	1.05822e-06	-0.471471	0.266	0.343	0.0380494	PPP3CC
RBM39	1.17084e-06	-0.288407	0.495	0.583	0.0420986	RBM39
PRKCH	1.20266e-06	-0.348855	0.405	0.494	0.0432428	PRKCH
LITAF	1.57959e-06	0.350223	0.545	0.481	0.0567959	LITAF
EDF1	1.86164e-06	0.281791	0.625	0.568	0.066937	EDF1
NME2	1.86991e-06	0.328957	0.556	0.496	0.0672345	NME2
FNBP1	2.11914e-06	-0.376833	0.293	0.384	0.076196	FNBP1
LDHB	2.4386e-06	0.249466	0.759	0.728	0.0876825	LDHB
ALDOA	2.55381e-06	-0.341334	0.298	0.391	0.091825	ALDOA
GIMAP5	2.98141e-06	-0.300684	0.466	0.561	0.107199	GIMAP5
UQCRFS1	3.11111e-06	0.417595	0.334	0.267	0.111863	UQCRFS1
XBP1	3.19368e-06	-0.381302	0.295	0.38	0.114832	XBP1
H3F3B	3.29984e-06	-0.137078	0.929	0.956	0.118649	H3F3B
IDS	3.71562e-06	-0.363592	0.299	0.389	0.133599	IDS
UBC	3.9731e-06	0.135338	0.974	0.968	0.142857	UBC
CD8B	4.77081e-06	0.201972	0.837	0.819	0.171539	CD8B
HIGD2A	4.88085e-06	0.329424	0.512	0.453	0.175496	HIGD2A
RPL13A	5.24451e-06	0.131894	0.984	0.979	0.188572	RPL13A
RHOH	6.523e-06	-0.376055	0.367	0.438	0.234541	RHOH
CMC1	7.11098e-06	-0.29834	0.392	0.473	0.255682	CMC1
TUBA1B	7.23343e-06	-0.356707	0.384	0.459	0.260085	TUBA1B
CSK	7.41992e-06	-0.314586	0.455	0.538	0.266791	CSK
KLRK1	7.58535e-06	0.255285	0.673	0.631	0.272739	KLRK1
NOSIP	9.95623e-06	0.449931	0.375	0.316	0.357986	NOSIP
CD7	1.05836e-05	0.263623	0.586	0.532	0.380545	CD7
RASAL3	1.1322e-05	-0.315513	0.367	0.459	0.407094	RASAL3
RPL7	1.13797e-05	0.191464	0.868	0.853	0.40917	RPL7
DDX17	1.55794e-05	-0.290516	0.442	0.529	0.560174	DDX17
KIF2A	1.81311e-05	0.259948	0.483	0.417	0.651922	KIF2A
BST2	1.84237e-05	-0.353134	0.308	0.383	0.662443	BST2
SMDT1	1.86262e-05	0.275216	0.532	0.478	0.669725	SMDT1
ARHGAP25	2.22596e-05	-0.367393	0.283	0.358	0.800366	ARHGAP25
SSBP4	2.27938e-05	0.41768	0.321	0.26	0.819574	SSBP4
TMBIM6	2.31703e-05	-0.233184	0.588	0.659	0.833112	TMBIM6
RPL36A	2.45874e-05	0.147898	0.94	0.923	0.884064	RPL36A
WDR1	2.77962e-05	-0.322591	0.394	0.485	0.99944	WDR1
PRMT2	3.03917e-05	0.336229	0.452	0.396	1	PRMT2
GNAS	3.10865e-05	-0.263329	0.561	0.638	1	GNAS
PYHIN1	3.28074e-05	-0.30722	0.233	0.307	1	PYHIN1
STK17B	3.76259e-05	-0.318259	0.348	0.425	1	STK17B
TBC1D10C	3.77147e-05	-0.242696	0.524	0.613	1	TBC1D10C
ITGA4	4.54228e-05	0.241268	0.598	0.545	1	ITGA4
SMARCA2	4.69192e-05	-0.361959	0.25	0.32	1	SMARCA2
SLC38A1	5.77959e-05	-0.314892	0.336	0.414	1	SLC38A1
YPEL3	5.7891e-05	0.269845	0.599	0.565	1	YPEL3
RESF1	6.37306e-05	-0.279672	0.521	0.589	1	RESF1
ARPC1B	6.68244e-05	0.179603	0.733	0.708	1	ARPC1B
ATP5MG	6.73941e-05	0.190853	0.736	0.717	1	ATP5MG
CAST	7.13278e-05	0.432516	0.385	0.339	1	CAST
CLEC2B	7.1958e-05	0.305406	0.416	0.362	1	CLEC2B
SELENOH	7.7011e-05	-0.273216	0.406	0.485	1	SELENOH
ITM2B	8.25495e-05	0.122973	0.917	0.904	1	ITM2B
SEMA4D	9.88842e-05	-0.32917	0.285	0.355	1	SEMA4D
SYNRG	0.00010113	-0.322522	0.243	0.316	1	SYNRG
DEF6	0.000110559	-0.341822	0.281	0.348	1	DEF6
RPS20	0.000111339	0.201347	0.724	0.68	1	RPS20
TRIR	0.000120342	0.222617	0.654	0.624	1	TRIR
RNF149	0.000130094	-0.317693	0.235	0.306	1	RNF149
CALR	0.000148118	-0.250044	0.535	0.597	1	CALR
FIS1	0.000159099	0.341315	0.339	0.287	1	FIS1
PLAAT4	0.000161295	0.132768	0.691	0.656	1	PLAAT4
SF3B1	0.000164762	-0.2586	0.528	0.591	1	SF3B1
DDX24	0.000197636	-0.255697	0.502	0.579	1	DDX24
LAPTM5	0.000206816	0.185042	0.774	0.76	1	LAPTM5
ATP6V1G1	0.000244893	0.249155	0.589	0.559	1	ATP6V1G1
PARP8	0.000248204	-0.187822	0.429	0.511	1	PARP8
TERF2IP	0.000248622	-0.226812	0.425	0.501	1	TERF2IP
UBE2D3	0.000253688	0.194043	0.544	0.497	1	UBE2D3
BUB3	0.000261329	-0.241289	0.352	0.426	1	BUB3
CD96	0.000267036	-0.334779	0.307	0.373	1	CD96
RSL1D1	0.000269321	0.318651	0.395	0.35	1	RSL1D1
EPB41	0.000271053	0.361002	0.378	0.329	1	EPB41
RASSF5	0.000272699	-0.297731	0.255	0.321	1	RASSF5
COX4I1	0.000284785	0.132173	0.91	0.893	1	COX4I1
TMEM123	0.000318241	0.36041	0.359	0.316	1	TMEM123
APBB1IP	0.000348053	-0.251131	0.398	0.463	1	APBB1IP
CD3D	0.000355038	-0.134675	0.795	0.849	1	CD3D
ORAI1	0.000359288	0.343977	0.361	0.32	1	ORAI1
SAP18	0.00038301	0.259023	0.516	0.492	1	SAP18
UBA52	0.000401584	0.107235	0.97	0.958	1	UBA52
SNHG6	0.000405458	-0.2383	0.53	0.587	1	SNHG6
PLEK	0.000421662	-0.331411	0.263	0.324	1	PLEK
YBX1	0.000433894	0.178231	0.721	0.706	1	YBX1
CST7	0.000436108	-0.115755	0.868	0.908	1	CST7
EZR	0.000439464	0.240345	0.532	0.492	1	EZR
SYNE2	0.00044245	0.281132	0.509	0.463	1	SYNE2
UFC1	0.000518546	0.333784	0.365	0.317	1	UFC1
AL138963.4	0.000522755	0.259191	0.448	0.395	1	AL138963.4
APRT	0.000557342	0.164692	0.641	0.596	1	APRT
VSIR	0.000618346	-0.287056	0.332	0.391	1	VSIR
ADGRE5	0.00064913	-0.325066	0.302	0.361	1	ADGRE5
HINT1	0.000651659	0.142252	0.837	0.829	1	HINT1
RBM38	0.000661855	-0.291476	0.267	0.331	1	RBM38
NELL2	0.000662838	0.375014	0.305	0.258	1	NELL2
TCEA1	0.000672425	0.317416	0.372	0.326	1	TCEA1
ARL4C	0.000709999	-0.171559	0.713	0.752	1	ARL4C
EIF4A2	0.000714977	-0.227074	0.541	0.596	1	EIF4A2
OPTN	0.000721891	0.289366	0.34	0.289	1	OPTN
LAT	0.00072301	-0.206075	0.512	0.582	1	LAT
CD27	0.0007345	-0.21184	0.608	0.67	1	CD27
DNAJB1	0.000742858	0.266986	0.573	0.546	1	DNAJB1
PPP1R15A	0.000745699	-0.485116	0.298	0.349	1	PPP1R15A
BCAP31	0.000771507	-0.203788	0.448	0.522	1	BCAP31
TIGIT	0.000781092	-0.253616	0.262	0.322	1	TIGIT
GUK1	0.00078809	0.203866	0.627	0.592	1	GUK1
TUFM	0.000815133	0.332148	0.315	0.273	1	TUFM
PCED1B-AS1	0.000860036	0.158301	0.774	0.735	1	PCED1B-AS1
SAMD3	0.000884823	-0.241212	0.344	0.409	1	SAMD3
EIF5A	0.000907816	0.29374	0.461	0.429	1	EIF5A
CHD2	0.00094178	-0.34301	0.247	0.301	1	CHD2
EIF3K	0.000950737	0.17177	0.792	0.762	1	EIF3K
ATP5F1D	0.00103827	0.191758	0.558	0.519	1	ATP5F1D
SEPTIN7	0.00110005	0.174712	0.623	0.592	1	SEPTIN7
RBM3	0.00111553	0.188504	0.6	0.565	1	RBM3
LY9	0.00120518	-0.312593	0.269	0.324	1	LY9
CDKN2D	0.00125065	0.362041	0.329	0.288	1	CDKN2D
PPP1R2	0.00131321	0.25951	0.43	0.396	1	PPP1R2
UBB	0.00132169	0.16244	0.681	0.655	1	UBB
CAPZB	0.00134061	0.185779	0.594	0.579	1	CAPZB
CTSD	0.00136436	-0.340865	0.268	0.324	1	CTSD
MZT2B	0.00136501	0.20275	0.599	0.56	1	MZT2B
ATP5F1E	0.0014244	-0.120265	0.826	0.863	1	ATP5F1E
VAMP2	0.00143919	0.141911	0.677	0.661	1	VAMP2
TRMT112	0.00147282	-0.218842	0.406	0.474	1	TRMT112
OAZ1	0.00149614	0.120037	0.875	0.857	1	OAZ1
LCP1	0.00151204	-0.171997	0.639	0.702	1	LCP1
PTP4A2	0.00152489	0.18356	0.586	0.548	1	PTP4A2
TMBIM4	0.00155156	-0.203375	0.316	0.384	1	TMBIM4
SELENOM	0.00158249	-0.241577	0.244	0.303	1	SELENOM
TAGAP	0.00159017	0.260973	0.454	0.419	1	TAGAP
ANP32B	0.0016156	0.231157	0.481	0.448	1	ANP32B
CIRBP	0.00172898	0.158252	0.737	0.699	1	CIRBP
GRK2	0.00176223	-0.282492	0.311	0.369	1	GRK2
DRAP1	0.00186233	0.232239	0.432	0.391	1	DRAP1
UBE2D2	0.00196146	0.157225	0.532	0.5	1	UBE2D2
KHDRBS1	0.00196952	-0.186296	0.427	0.489	1	KHDRBS1
WBP2	0.00205641	-0.255451	0.253	0.309	1	WBP2
EIF4A1	0.00208899	-0.1794	0.474	0.543	1	EIF4A1
FCMR	0.00211833	-0.218932	0.545	0.597	1	FCMR
LIME1	0.00215666	0.195943	0.684	0.672	1	LIME1
H1FX	0.00219172	-0.430163	0.489	0.526	1	H1FX
ATP5PB	0.00235753	-0.216842	0.353	0.411	1	ATP5PB
COPE	0.00236337	0.264493	0.375	0.338	1	COPE
RNF167	0.0024457	-0.259042	0.346	0.402	1	RNF167
MAX	0.00244727	-0.245795	0.276	0.332	1	MAX
ACADVL	0.00246803	-0.267827	0.251	0.303	1	ACADVL
SERINC1	0.00247079	-0.277014	0.267	0.322	1	SERINC1
PSMA7	0.00250165	0.188225	0.518	0.503	1	PSMA7
UCP2	0.00254999	0.241277	0.46	0.413	1	UCP2
ITGB1	0.0025951	-0.223054	0.315	0.37	1	ITGB1
ERP29	0.002719	0.186511	0.579	0.555	1	ERP29
SF3B2	0.00272912	0.231581	0.487	0.451	1	SF3B2
TMA7	0.00299575	-0.106088	0.814	0.83	1	TMA7
H2AFV	0.00307202	0.258977	0.392	0.362	1	H2AFV
GIMAP7	0.00310234	-0.122319	0.72	0.775	1	GIMAP7
SNRPA	0.00311043	0.299825	0.315	0.277	1	SNRPA
BRD2	0.00347713	-0.211042	0.272	0.328	1	BRD2
HNRNPH3	0.00349683	-0.258118	0.278	0.328	1	HNRNPH3
IKZF1	0.00357945	-0.238687	0.402	0.46	1	IKZF1
PTPRCAP	0.0036077	-0.295622	0.288	0.34	1	PTPRCAP
ANAPC11	0.00365811	0.304016	0.311	0.277	1	ANAPC11
PTPRC	0.00371392	-0.102479	0.938	0.945	1	PTPRC
PCBP2	0.00380389	0.236058	0.358	0.318	1	PCBP2
TAP1	0.0038382	-0.209483	0.379	0.435	1	TAP1
CASP8	0.0038642	-0.312146	0.276	0.324	1	CASP8
CD48	0.00390566	-0.10901	0.67	0.732	1	CD48
RASSF1	0.00397128	-0.272424	0.288	0.34	1	RASSF1
GAS5	0.00423782	0.179166	0.581	0.561	1	GAS5
RHOF	0.00439628	-0.256424	0.295	0.348	1	RHOF
MYCBP2	0.00451128	-0.243461	0.278	0.328	1	MYCBP2
NCOR1	0.00458702	-0.221201	0.301	0.355	1	NCOR1
S1PR1	0.00461394	-0.218122	0.289	0.347	1	S1PR1
HLA-DPB1	0.00486345	-0.194291	0.392	0.452	1	HLA-DPB1
MYL6	0.00488025	0.118072	0.871	0.856	1	MYL6
TUBA1A	0.00503747	0.130163	0.383	0.339	1	TUBA1A
TNFAIP8	0.00523947	-0.200597	0.308	0.365	1	TNFAIP8
KMT2E	0.0055888	0.243329	0.421	0.389	1	KMT2E
USP15	0.00561966	-0.202925	0.257	0.314	1	USP15
VASP	0.00564931	-0.264388	0.255	0.307	1	VASP
THEMIS	0.0056546	-0.226955	0.286	0.338	1	THEMIS
C4orf3	0.00606693	-0.18044	0.431	0.489	1	C4orf3
PPP2R5C	0.00618902	0.167353	0.43	0.391	1	PPP2R5C
GTF3A	0.00652349	0.22201	0.487	0.459	1	GTF3A
RTN4	0.00661738	-0.243668	0.257	0.306	1	RTN4
PSME1	0.00680612	0.135941	0.761	0.752	1	PSME1
GIMAP1	0.0070711	-0.174444	0.448	0.514	1	GIMAP1
IL10RA	0.0072105	0.155237	0.598	0.57	1	IL10RA
TXNL4A	0.00793903	0.233544	0.336	0.302	1	TXNL4A
PHB2	0.00802836	0.203008	0.413	0.382	1	PHB2
ABHD14B	0.00804999	0.213737	0.333	0.296	1	ABHD14B
PTGER2	0.00813101	0.264878	0.377	0.343	1	PTGER2
PRELID1	0.00839303	-0.158197	0.369	0.429	1	PRELID1
SRSF5	0.00852125	-0.129023	0.752	0.805	1	SRSF5
HSPE1	0.00860167	-0.202607	0.305	0.359	1	HSPE1
PHF1	0.00888523	-0.221706	0.263	0.31	1	PHF1
FLNA	0.00889324	0.130925	0.551	0.517	1	FLNA
EMP3	0.00890527	0.101387	0.829	0.8	1	EMP3
ZBTB7A	0.00901759	-0.172105	0.304	0.357	1	ZBTB7A
PRDX2	0.00915752	0.246348	0.367	0.337	1	PRDX2
CD81	0.00928118	-0.136739	0.664	0.726	1	CD81
PCBP1	0.00961387	0.14345	0.671	0.661	1	PCBP1
HNRNPD	0.00980608	-0.19322	0.425	0.478	1	HNRNPD
ITGAL	0.0104814	-0.228658	0.269	0.313	1	ITGAL
HSPA5	0.0108935	-0.176258	0.448	0.5	1	HSPA5
RHOG	0.010991	-0.181476	0.35	0.406	1	RHOG
GABARAPL2	0.0111466	0.171103	0.439	0.413	1	GABARAPL2
ATP5MF	0.0112567	-0.203453	0.323	0.372	1	ATP5MF
SKAP1	0.0116242	-0.211801	0.336	0.387	1	SKAP1
MED15	0.0116503	-0.169	0.273	0.323	1	MED15
CLEC2D	0.0121345	-0.229232	0.343	0.392	1	CLEC2D
TGFBR2	0.0122217	-0.220487	0.255	0.3	1	TGFBR2
NEAT1	0.0125354	-0.289704	0.265	0.306	1	NEAT1
NOP53	0.0127678	0.11481	0.781	0.758	1	NOP53
SELPLG	0.0130306	0.191346	0.466	0.445	1	SELPLG
NUCB2	0.0133631	-0.217888	0.263	0.312	1	NUCB2
ATP5PF	0.0134111	-0.190293	0.336	0.391	1	ATP5PF
TMEM259	0.013522	-0.200779	0.291	0.342	1	TMEM259
PLP2	0.0135426	0.237581	0.385	0.354	1	PLP2
RBL2	0.0142239	-0.169197	0.409	0.466	1	RBL2
SFPQ	0.014399	-0.174473	0.44	0.496	1	SFPQ
LCP2	0.0144352	-0.159368	0.543	0.588	1	LCP2
COTL1	0.0144495	0.150214	0.669	0.661	1	COTL1
ATP5MC2	0.0145705	0.11836	0.81	0.806	1	ATP5MC2
TBCA	0.0148246	0.234911	0.385	0.361	1	TBCA
HSP90AA1	0.0154755	0.114854	0.786	0.788	1	HSP90AA1
DDX6	0.0156532	0.219345	0.414	0.384	1	DDX6
LRRFIP1	0.0159863	0.28117	0.372	0.346	1	LRRFIP1
EIF3F	0.0160348	0.114828	0.706	0.671	1	EIF3F
HSPB1	0.0162171	-0.188274	0.316	0.363	1	HSPB1
WNK1	0.0167546	-0.225336	0.27	0.309	1	WNK1
RAN	0.0171446	0.132052	0.551	0.528	1	RAN
MSN	0.0177762	-0.172653	0.538	0.574	1	MSN
SNHG29	0.0183913	0.14291	0.705	0.685	1	SNHG29
TMEM50A	0.019016	0.158378	0.393	0.362	1	TMEM50A
STAT3	0.0191227	-0.20021	0.273	0.316	1	STAT3
RPS11	0.0192443	0.104809	0.792	0.789	1	RPS11
KLF6	0.0193645	-0.258511	0.669	0.705	1	KLF6
PDCD6	0.0194333	-0.187533	0.262	0.307	1	PDCD6
CSDE1	0.0194552	0.158759	0.503	0.482	1	CSDE1
STUB1	0.0195325	0.207008	0.372	0.347	1	STUB1
GAPDH	0.0197835	0.105036	0.927	0.925	1	GAPDH
NCL	0.0198559	0.126952	0.7	0.676	1	NCL
LDHA	0.0199995	0.202415	0.386	0.358	1	LDHA
CAP1	0.0203176	-0.139252	0.478	0.537	1	CAP1
GRK6	0.0203783	-0.17435	0.371	0.427	1	GRK6
EIF3H	0.0206853	0.134517	0.573	0.562	1	EIF3H
SERP1	0.021146	0.172641	0.495	0.477	1	SERP1
NDUFS5	0.021878	0.146251	0.462	0.437	1	NDUFS5
LSP1	0.0222942	0.105221	0.751	0.73	1	LSP1
GPS2	0.0227386	0.202924	0.353	0.327	1	GPS2
ZAP70	0.0227555	-0.171394	0.511	0.56	1	ZAP70
RTRAF	0.0231086	0.202428	0.334	0.305	1	RTRAF
SNRPD2	0.0233156	0.113442	0.733	0.707	1	SNRPD2
HMOX2	0.0234567	-0.194636	0.267	0.31	1	HMOX2
APMAP	0.0235635	-0.120628	0.352	0.406	1	APMAP
CD247	0.0248166	-0.145445	0.401	0.456	1	CD247
VCP	0.0260043	-0.174934	0.349	0.396	1	VCP
PRDX1	0.0262514	-0.163063	0.319	0.365	1	PRDX1
CCDC88C	0.0264024	-0.138084	0.263	0.308	1	CCDC88C
SH3KBP1	0.0266625	-0.184098	0.373	0.415	1	SH3KBP1
ISG20	0.0268336	0.152098	0.538	0.513	1	ISG20
RGS10	0.0275012	0.20379	0.34	0.31	1	RGS10
ATP5PD	0.0275278	0.174419	0.345	0.315	1	ATP5PD
ATP6V0C	0.0278556	0.194414	0.48	0.469	1	ATP6V0C
ARHGAP45	0.028578	-0.167789	0.425	0.469	1	ARHGAP45
UBE2I	0.0286851	-0.111629	0.331	0.378	1	UBE2I
FYN	0.0287098	0.115046	0.666	0.649	1	FYN
SCAMP2	0.0287387	-0.143024	0.272	0.314	1	SCAMP2
UBE2B	0.0288636	0.231295	0.302	0.275	1	UBE2B
KLF13	0.0292761	-0.144559	0.309	0.354	1	KLF13
CDC42SE2	0.0300365	0.164147	0.405	0.377	1	CDC42SE2
ZBTB38	0.0309653	-0.135015	0.306	0.353	1	ZBTB38
NDUFB9	0.0311317	0.135428	0.456	0.431	1	NDUFB9
TMEM59	0.0324457	-0.126788	0.431	0.485	1	TMEM59
PSMA5	0.0338103	-0.162028	0.267	0.307	1	PSMA5
MBP	0.0338255	0.150939	0.393	0.367	1	MBP
NDUFB11	0.0346132	0.122149	0.463	0.444	1	NDUFB11
SF3B5	0.0350975	0.192978	0.407	0.384	1	SF3B5
RCSD1	0.0351347	-0.111831	0.373	0.419	1	RCSD1
EML4	0.0353987	0.238656	0.328	0.304	1	EML4
NDUFB2	0.0361038	0.175532	0.357	0.331	1	NDUFB2
N4BP2L2	0.0366885	-0.125636	0.413	0.461	1	N4BP2L2
NUCKS1	0.0367189	-0.144686	0.308	0.356	1	NUCKS1
ARHGAP30	0.0373604	-0.11541	0.335	0.381	1	ARHGAP30
SRRM1	0.0386734	0.128971	0.499	0.471	1	SRRM1
EPC1	0.0392996	0.144783	0.434	0.402	1	EPC1
NDUFA3	0.0395286	-0.166213	0.263	0.304	1	NDUFA3
BAX	0.0402639	0.167294	0.337	0.311	1	BAX
UTRN	0.0404559	-0.240576	0.272	0.304	1	UTRN
SPSB3	0.0404866	0.189245	0.317	0.292	1	SPSB3
MT-ND6	0.0404885	-0.135956	0.543	0.576	1	MT-ND6
CAPN2	0.040755	0.162594	0.356	0.332	1	CAPN2
PSME2	0.0408828	0.174408	0.454	0.439	1	PSME2
NCK2	0.0419729	-0.126966	0.333	0.381	1	NCK2
HNRNPL	0.0423292	-0.150035	0.36	0.402	1	HNRNPL
CD52	0.042582	0.110891	0.853	0.86	1	CD52
TPST2	0.0426085	0.226832	0.306	0.275	1	TPST2
ZNF706	0.0440458	-0.192508	0.294	0.335	1	ZNF706
ATP5MD	0.0441012	0.185423	0.372	0.353	1	ATP5MD
SAT1	0.0444999	-0.231004	0.299	0.336	1	SAT1
SEPTIN6	0.0452052	0.175547	0.489	0.478	1	SEPTIN6
EIF3A	0.0455043	-0.214188	0.272	0.307	1	EIF3A
P4HB	0.0459453	0.148943	0.396	0.372	1	P4HB
TPR	0.0460635	0.169356	0.347	0.32	1	TPR
RBM25	0.0464249	-0.167549	0.349	0.388	1	RBM25
PPP2R1A	0.047676	-0.145685	0.295	0.339	1	PPP2R1A
CYTH1	0.0480199	0.215209	0.347	0.328	1	CYTH1
EIF3L	0.0492814	0.130922	0.518	0.502	1	EIF3L
SMCHD1	0.0497201	0.148992	0.412	0.393	1	SMCHD1
TOMM20	0.0511262	0.136513	0.457	0.439	1	TOMM20
THRAP3	0.0519979	-0.136535	0.325	0.368	1	THRAP3
SRP9	0.0528149	-0.136705	0.4	0.444	1	SRP9
SIGIRR	0.0528235	-0.137573	0.392	0.435	1	SIGIRR
SAMHD1	0.0532214	0.183876	0.429	0.408	1	SAMHD1
HNRNPM	0.0536154	0.124283	0.406	0.384	1	HNRNPM
DDX39B	0.0538361	-0.169871	0.344	0.387	1	DDX39B
NDUFB10	0.0544418	0.133914	0.426	0.409	1	NDUFB10
DAD1	0.0545227	-0.124323	0.428	0.475	1	DAD1
HDAC1	0.0550236	-0.139977	0.279	0.32	1	HDAC1
UQCRH	0.0560397	0.138772	0.441	0.424	1	UQCRH
SLC25A3	0.0570295	0.100438	0.486	0.459	1	SLC25A3
IL2RB	0.0578572	-0.192513	0.278	0.312	1	IL2RB
RASGRP2	0.0583055	0.180534	0.331	0.305	1	RASGRP2
HNRNPK	0.0597824	-0.101846	0.603	0.646	1	HNRNPK
GNB2	0.060787	0.116595	0.47	0.459	1	GNB2
MDH2	0.0608692	0.222675	0.332	0.314	1	MDH2
ATP5MC3	0.061134	0.147637	0.43	0.411	1	ATP5MC3
PRRC2C	0.0611682	-0.116294	0.487	0.526	1	PRRC2C
PPIB	0.0613418	0.109217	0.709	0.705	1	PPIB
S1PR4	0.0616076	0.113756	0.407	0.384	1	S1PR4
EID1	0.0628293	0.12034	0.459	0.438	1	EID1
SH3BGRL	0.0654715	0.156219	0.343	0.32	1	SH3BGRL
SEC61B	0.0664197	0.169052	0.429	0.419	1	SEC61B
ARF6	0.0667894	-0.124014	0.442	0.482	1	ARF6
CANX	0.0691826	0.217941	0.305	0.284	1	CANX
DGKZ	0.0701136	-0.126622	0.38	0.421	1	DGKZ
GSTP1	0.0701846	0.153088	0.484	0.467	1	GSTP1
AP2M1	0.0703956	0.149849	0.321	0.298	1	AP2M1
C19orf53	0.0715317	0.137802	0.451	0.434	1	C19orf53
NDFIP1	0.0718042	-0.159163	0.306	0.341	1	NDFIP1
CHURC1	0.0730058	-0.155741	0.33	0.367	1	CHURC1
GNB1	0.0739507	0.127664	0.303	0.278	1	GNB1
FAM107B	0.0747735	0.157134	0.41	0.393	1	FAM107B
SEPTIN9	0.0759119	0.119975	0.542	0.522	1	SEPTIN9
EWSR1	0.0777269	-0.137274	0.406	0.448	1	EWSR1
RUNX3	0.078317	0.201487	0.362	0.355	1	RUNX3
LSM14A	0.0795402	0.141919	0.321	0.301	1	LSM14A
RBBP6	0.0802835	0.15698	0.334	0.308	1	RBBP6
YWHAB	0.0808285	0.103357	0.742	0.735	1	YWHAB
PKN1	0.0850034	-0.153247	0.276	0.309	1	PKN1
UBL5	0.0866249	-0.161627	0.546	0.574	1	UBL5
ARHGAP15	0.0871293	0.140972	0.429	0.406	1	ARHGAP15
SPCS1	0.0871487	0.102231	0.494	0.481	1	SPCS1
CCT4	0.0875041	-0.147588	0.307	0.346	1	CCT4
CIAO2B	0.0875952	-0.136821	0.289	0.32	1	CIAO2B
SEPTIN1	0.090323	-0.10171	0.524	0.552	1	SEPTIN1
ITK	0.0904486	-0.113017	0.292	0.326	1	ITK
SH2D1A	0.0912269	-0.161435	0.289	0.32	1	SH2D1A
POLR2L	0.0926735	-0.162986	0.369	0.398	1	POLR2L
ARF5	0.0929201	0.111006	0.377	0.358	1	ARF5
NEDD8	0.092946	0.158988	0.396	0.396	1	NEDD8
TPI1	0.0939227	0.116609	0.499	0.481	1	TPI1
MTDH	0.0970351	0.143385	0.39	0.375	1	MTDH
PEBP1	0.0971161	0.138884	0.485	0.465	1	PEBP1
TGOLN2	0.100293	-0.164837	0.282	0.312	1	TGOLN2
CALM2	0.10148	-0.106619	0.619	0.656	1	CALM2
KLF2	0.102523	-0.123749	0.888	0.874	1	KLF2
FTL	0.104268	-0.120008	0.987	0.983	1	FTL
LBH	0.104493	0.10236	0.404	0.388	1	LBH
OTUB1	0.104553	-0.145691	0.305	0.34	1	OTUB1
ANAPC16	0.10478	-0.108085	0.501	0.54	1	ANAPC16
SPCS2	0.106131	-0.11794	0.315	0.356	1	SPCS2
PSMB10	0.106437	-0.130675	0.414	0.448	1	PSMB10
MPHOSPH8	0.107089	-0.118834	0.405	0.439	1	MPHOSPH8
CD164	0.108347	-0.128794	0.347	0.373	1	CD164
DBI	0.110933	0.111576	0.34	0.326	1	DBI
CBX3	0.113623	-0.165828	0.282	0.315	1	CBX3
AIP	0.11676	-0.109704	0.321	0.356	1	AIP
TMEM109	0.119336	-0.114047	0.281	0.314	1	TMEM109
RAC1	0.119482	-0.129926	0.373	0.411	1	RAC1
MCUB	0.119965	0.10605	0.45	0.438	1	MCUB
CCDC85B	0.124222	-0.104284	0.369	0.41	1	CCDC85B
SLC25A5	0.125105	0.1594	0.37	0.357	1	SLC25A5
GRB2	0.125415	-0.115578	0.287	0.32	1	GRB2
EIF3E	0.127408	0.107791	0.517	0.508	1	EIF3E
ARL6IP1	0.128179	0.149881	0.419	0.403	1	ARL6IP1
ARPC5	0.128437	0.178961	0.375	0.367	1	ARPC5
ARRB2	0.132805	0.127236	0.356	0.34	1	ARRB2
IMP3	0.133432	-0.154555	0.363	0.391	1	IMP3
SF3A2	0.136157	-0.181302	0.3	0.327	1	SF3A2
ARPC4	0.139306	0.140647	0.36	0.345	1	ARPC4
STK10	0.145524	-0.171911	0.332	0.359	1	STK10
TNFAIP3	0.146358	0.137796	0.321	0.302	1	TNFAIP3
NKG7	0.151308	0.107942	0.823	0.846	1	NKG7
SQSTM1	0.152416	-0.125898	0.38	0.414	1	SQSTM1
CDC42SE1	0.153371	-0.151896	0.355	0.391	1	CDC42SE1
RAD21	0.161411	0.103392	0.415	0.402	1	RAD21
ATP5MPL	0.164201	0.113732	0.318	0.301	1	ATP5MPL
RABAC1	0.165389	0.131435	0.393	0.38	1	RABAC1
CCT7	0.167741	0.163183	0.336	0.321	1	CCT7
CYFIP2	0.169302	-0.114507	0.353	0.385	1	CYFIP2
RNPEPL1	0.169585	0.150414	0.354	0.344	1	RNPEPL1
SIPA1	0.173754	-0.117456	0.297	0.327	1	SIPA1
IRF1	0.180591	0.160248	0.345	0.331	1	IRF1
SRI	0.184173	-0.110991	0.288	0.316	1	SRI
IK	0.187175	0.156062	0.328	0.316	1	IK
ALOX5AP	0.189509	0.139193	0.345	0.332	1	ALOX5AP
PRKCB	0.192813	0.121223	0.317	0.305	1	PRKCB
ARHGAP4	0.194122	-0.113463	0.28	0.313	1	ARHGAP4
CAPNS1	0.196297	0.132985	0.328	0.317	1	CAPNS1
PAIP2	0.198025	0.125183	0.4	0.388	1	PAIP2
PDCD4	0.200993	0.128053	0.476	0.478	1	PDCD4
MYO1G	0.205247	0.176006	0.328	0.318	1	MYO1G
LMAN2	0.20722	-0.101848	0.317	0.346	1	LMAN2
C11orf58	0.215852	-0.101785	0.418	0.451	1	C11orf58
UXT	0.221033	0.125866	0.463	0.464	1	UXT
PNPLA2	0.234924	0.116723	0.306	0.295	1	PNPLA2
TRA2B	0.235674	-0.129257	0.292	0.323	1	TRA2B
HERPUD1	0.256303	-0.101417	0.296	0.316	1	HERPUD1
CTDNEP1	0.262648	0.147782	0.302	0.297	1	CTDNEP1
ABRACL	0.267732	-0.102055	0.332	0.354	1	ABRACL
RPS27L	0.278176	-0.102066	0.315	0.339	1	RPS27L
CIB1	0.292942	0.108551	0.452	0.451	1	CIB1
FBL	0.321958	0.130619	0.318	0.31	1	FBL
NSA2	0.34753	0.112354	0.395	0.39	1	NSA2
NME3	0.381226	0.143062	0.318	0.313	1	NME3
CUTA	0.404354	-0.120837	0.517	0.528	1	CUTA
TAF7	0.431996	0.110209	0.34	0.342	1	TAF7
ECH1	0.532603	0.104174	0.301	0.299	1	ECH1
MATK	0.667272	0.114587	0.32	0.324	1	MATK

## Sheet: Fig.3b
	p_val	avg_log2FC	pct.1	pct.2	p_val_adj	gene
NFKBIA	4.69488e-46	-0.956298	0.857	0.928	1.68809e-41	NFKBIA
IER2	6.17737e-41	-1.32632	0.53	0.753	2.22114e-36	IER2
ZFP36	1.37187e-40	-1.14535	0.73	0.877	4.93269e-36	ZFP36
JUN	5.85541e-32	-1.25248	0.699	0.85	2.10537e-27	JUN
DDIT4	9.93886e-23	-0.912624	0.444	0.677	3.57362e-18	DDIT4
HIST1H1C	4.2368e-22	-1.41923	0.129	0.302	1.52338e-17	HIST1H1C
HIST1H4C	3.98945e-21	-1.00485	0.35	0.553	1.43445e-16	HIST1H4C
CD69	1.7551e-18	-0.759392	0.724	0.819	6.31063e-14	CD69
CCL4	2.4907e-18	-2.22563	0.204	0.377	8.95556e-14	CCL4
B2M	3.66907e-18	0.128895	1	1	1.31925e-13	B2M
IER5	2.10244e-16	-1.02784	0.192	0.36	7.55952e-12	IER5
PLEKHF1	4.9972e-16	-0.974167	0.217	0.389	1.79679e-11	PLEKHF1
HIST1H1D	5.19747e-15	-1.06558	0.238	0.407	1.8688e-10	HIST1H1D
JUNB	1.46034e-14	-0.523893	0.857	0.909	5.2508e-10	JUNB
RPL10	1.68545e-14	0.148505	1	1	6.06022e-10	RPL10
RPL19	3.06636e-14	0.155633	1	1	1.10254e-09	RPL19
ZFP36L1	1.24732e-13	-0.667046	0.586	0.714	4.48487e-09	ZFP36L1
BTG1	7.15148e-13	-0.344875	0.962	0.977	2.57139e-08	BTG1
ADRB2	1.11857e-12	-0.880902	0.277	0.43	4.02193e-08	ADRB2
IFNGR1	1.64841e-12	-0.796886	0.263	0.424	5.92702e-08	IFNGR1
BTG2	1.69965e-12	-1.02811	0.26	0.412	6.11128e-08	BTG2
ID2	2.63726e-12	-0.594044	0.428	0.605	9.48255e-08	ID2
RPS7	5.78522e-12	0.158397	1	1	2.08013e-07	RPS7
TUBA4A	2.15486e-11	-0.790909	0.25	0.405	7.74801e-07	TUBA4A
CEBPD	3.41479e-11	-0.515928	0.694	0.78	1.22782e-06	CEBPD
EOMES	4.47768e-11	-0.731065	0.274	0.43	1.61e-06	EOMES
RPL12	4.60056e-11	0.182031	1	0.998	1.65418e-06	RPL12
HIST1H1E	5.86083e-11	-0.657195	0.491	0.621	2.10732e-06	HIST1H1E
DUSP1	6.35689e-11	-0.543595	0.913	0.922	2.28568e-06	DUSP1
TNFAIP3	6.6461e-11	-0.525214	0.576	0.71	2.38967e-06	TNFAIP3
PTGER4	7.02008e-11	-0.89486	0.177	0.311	2.52414e-06	PTGER4
CXCR6	1.25173e-10	-0.869474	0.219	0.352	4.50071e-06	CXCR6
RPS14	2.11179e-10	0.121936	1	1	7.59317e-06	RPS14
RPL7A	3.81882e-10	0.156726	1	1	1.37309e-05	RPL7A
TAGLN2	4.37053e-10	0.504164	0.719	0.623	1.57147e-05	TAGLN2
PTPN6	5.27538e-10	-0.534288	0.388	0.541	1.89681e-05	PTPN6
PNP	7.03546e-10	-0.685416	0.236	0.377	2.52967e-05	PNP
RPL29	7.82289e-10	0.149861	1	1	2.8128e-05	RPL29
RPS4X	9.77972e-10	0.133941	1	1	3.5164e-05	RPS4X
UBC	5.86506e-09	0.223824	0.984	0.986	0.000210884	UBC
PLAC8	6.50753e-09	-0.707965	0.26	0.391	0.000233985	PLAC8
RPS27A	7.41464e-09	0.119016	1	1	0.000266601	RPS27A
APRT	8.18963e-09	0.37764	0.738	0.679	0.000294466	APRT
ZFP36L2	8.63775e-09	-0.304746	0.934	0.967	0.000310579	ZFP36L2
RPS3	1.54442e-08	0.111234	1	1	0.000555312	RPS3
MT-CO2	2.16175e-08	0.145142	1	1	0.00077728	MT-CO2
MT-ND5	2.63834e-08	0.231415	0.981	0.973	0.000948641	MT-ND5
ATM	6.54851e-08	-0.440482	0.352	0.504	0.00235458	ATM
RPS5	6.60521e-08	0.162768	0.998	1	0.00237497	RPS5
FOS	9.75758e-08	-0.995617	0.496	0.597	0.00350843	FOS
RPL18	1.11522e-07	0.133331	1	1	0.00400987	RPL18
RPL8	1.16781e-07	0.162086	1	1	0.00419899	RPL8
SLC2A3	1.23541e-07	-0.703397	0.219	0.335	0.00444203	SLC2A3
KLF6	1.32896e-07	-0.527239	0.642	0.716	0.0047784	KLF6
GIMAP4	1.41506e-07	-0.406231	0.605	0.71	0.00508798	GIMAP4
RPSA	1.77855e-07	0.159231	0.998	1	0.00639494	RPSA
RPS15	2.62064e-07	0.120002	1	1	0.00942276	RPS15
RPL11	2.78607e-07	0.110242	1	1	0.0100176	RPL11
AC004687.1	4.27661e-07	-0.668331	0.201	0.307	0.015377	AC004687.1
FTH1	5.52798e-07	0.204035	0.993	0.986	0.0198764	FTH1
SLFN5	1.17939e-06	-0.498505	0.337	0.451	0.0424063	SLFN5
CYBA	1.39989e-06	0.188314	0.935	0.922	0.0503343	CYBA
RPL18A	1.50553e-06	0.102977	1	1	0.0541328	RPL18A
RPS27	1.74789e-06	-0.100924	1	1	0.0628471	RPS27
TGFBR2	1.79367e-06	-0.622902	0.22	0.323	0.0644932	TGFBR2
RPL5	1.96212e-06	0.136392	1	1	0.0705498	RPL5
RPS2	1.98013e-06	0.122825	1	1	0.0711974	RPS2
H1FX	2.40522e-06	-0.64952	0.485	0.566	0.0864822	H1FX
MT-ATP8	4.66057e-06	-0.287481	0.788	0.864	0.167576	MT-ATP8
PTPRCAP	4.80921e-06	-0.471547	0.326	0.44	0.17292	PTPRCAP
RPS8	6.21965e-06	0.101996	1	1	0.223634	RPS8
GIMAP5	6.2985e-06	-0.427511	0.467	0.586	0.226469	GIMAP5
ZNRD1	6.56837e-06	-0.61409	0.203	0.302	0.236172	ZNRD1
RPLP0	6.63203e-06	0.141413	0.999	0.998	0.238461	RPLP0
RORA	7.2785e-06	-0.45321	0.428	0.535	0.261706	RORA
ACTG1	7.98423e-06	-0.169785	0.974	0.977	0.287081	ACTG1
RACK1	7.99918e-06	0.129948	0.998	0.996	0.287619	RACK1
GOLGA4	1.09299e-05	-0.548928	0.223	0.323	0.392995	GOLGA4
SIT1	1.21223e-05	-0.438528	0.314	0.422	0.435868	SIT1
TSPYL2	1.55767e-05	-0.380155	0.223	0.329	0.560077	TSPYL2
KLRG1	1.70743e-05	-0.254728	0.704	0.8	0.613925	KLRG1
BTF3	1.7843e-05	0.18345	0.967	0.949	0.641561	BTF3
FAU	2.26388e-05	0.11595	1	1	0.814001	FAU
NACA	2.48951e-05	0.12879	0.999	0.996	0.895127	NACA
RPS13	3.19776e-05	0.106874	1	1	1	RPS13
TAGAP	3.45346e-05	0.361025	0.516	0.434	1	TAGAP
THEMIS	3.55385e-05	-0.466724	0.294	0.395	1	THEMIS
ARHGAP25	3.65771e-05	-0.480854	0.254	0.348	1	ARHGAP25
GPRIN3	3.74405e-05	-0.527665	0.241	0.327	1	GPRIN3
CELF2	4.13632e-05	-0.46808	0.409	0.5	1	CELF2
NEAT1	4.20638e-05	-0.487533	0.277	0.374	1	NEAT1
DDX3X	4.39358e-05	-0.454062	0.334	0.438	1	DDX3X
MALAT1	4.42436e-05	-0.135672	1	1	1	MALAT1
ARF1	4.42544e-05	0.316962	0.68	0.632	1	ARF1
GAPDH	4.49446e-05	0.198538	0.967	0.971	1	GAPDH
CD8B	4.5303e-05	0.53048	0.411	0.327	1	CD8B
SH3BGRL3	5.97131e-05	0.152297	0.991	0.977	1	SH3BGRL3
PYHIN1	6.38811e-05	-0.499478	0.27	0.362	1	PYHIN1
RNF149	6.57181e-05	-0.409563	0.307	0.407	1	RNF149
NKG7	7.26281e-05	0.177055	0.986	0.981	1	NKG7
CCNH	7.31795e-05	-0.426849	0.317	0.412	1	CCNH
CD2	7.89443e-05	-0.288341	0.61	0.716	1	CD2
P4HB	8.25374e-05	0.323302	0.584	0.525	1	P4HB
CLIC1	8.7088e-05	-0.194928	0.833	0.905	1	CLIC1
S100A10	8.83e-05	0.261653	0.786	0.757	1	S100A10
GADD45B	9.10215e-05	-0.609371	0.232	0.315	1	GADD45B
CD40LG	9.63328e-05	-0.517838	0.221	0.305	1	CD40LG
PTK2B	0.000105326	-0.39734	0.212	0.302	1	PTK2B
EEF1G	0.000111152	0.140576	0.986	0.99	1	EEF1G
LINC01578	0.000132097	0.343426	0.531	0.457	1	LINC01578
DENND2D	0.000142517	-0.364106	0.381	0.481	1	DENND2D
PDE7A	0.000145434	-0.436711	0.301	0.391	1	PDE7A
TMC8	0.00015228	-0.365822	0.343	0.449	1	TMC8
PCBP1	0.000161449	0.220805	0.779	0.749	1	PCBP1
JUND	0.000180105	-0.278766	0.792	0.817	1	JUND
TXNIP	0.000207821	0.115541	0.97	0.947	1	TXNIP
PIK3R1	0.000213595	0.544504	0.385	0.321	1	PIK3R1
EEF1B2	0.000219944	0.125195	0.992	0.988	1	EEF1B2
ATP6V1G1	0.000225022	0.321764	0.581	0.56	1	ATP6V1G1
KLF3	0.000232504	0.604399	0.301	0.233	1	KLF3
PFN1	0.000260415	0.131436	0.998	0.998	1	PFN1
IKZF1	0.000291384	-0.294967	0.44	0.533	1	IKZF1
EIF3K	0.000298534	0.216086	0.839	0.825	1	EIF3K
DAZAP2	0.000326276	0.251983	0.761	0.702	1	DAZAP2
RPL37A	0.000347147	-0.127087	0.974	0.979	1	RPL37A
DDX39B	0.000363931	-0.328643	0.363	0.461	1	DDX39B
CYTIP	0.000365518	-0.370773	0.398	0.492	1	CYTIP
LTB	0.000399805	0.224705	0.934	0.926	1	LTB
LY6E	0.000448807	0.249014	0.668	0.611	1	LY6E
ARF5	0.000457706	0.320751	0.462	0.393	1	ARF5
SELPLG	0.000475459	0.302938	0.571	0.521	1	SELPLG
GHITM	0.000488729	0.344947	0.447	0.389	1	GHITM
RPS21	0.00049122	-0.100301	0.997	0.998	1	RPS21
STK17A	0.00050107	-0.276901	0.391	0.496	1	STK17A
BRD2	0.000519852	-0.378803	0.331	0.418	1	BRD2
STAT4	0.000578698	-0.327587	0.286	0.37	1	STAT4
IFITM2	0.000593782	0.216961	0.85	0.819	1	IFITM2
PRKCQ-AS1	0.000594472	-0.362593	0.232	0.315	1	PRKCQ-AS1
ANTKMT	0.000635022	0.476199	0.334	0.27	1	ANTKMT
PPDPF	0.000653289	0.194013	0.867	0.84	1	PPDPF
COX4I1	0.000675498	0.156834	0.95	0.953	1	COX4I1
PSME1	0.000678318	0.193778	0.861	0.844	1	PSME1
SYNRG	0.000721031	-0.284601	0.314	0.416	1	SYNRG
LITAF	0.000743234	0.201094	0.555	0.498	1	LITAF
ITGAL	0.000753914	-0.365434	0.259	0.337	1	ITGAL
MACF1	0.000767256	-0.384936	0.325	0.401	1	MACF1
RPS19BP1	0.000790355	0.472641	0.303	0.241	1	RPS19BP1
ORAI1	0.000867703	0.345878	0.419	0.358	1	ORAI1
NDUFB10	0.000880629	0.317774	0.439	0.379	1	NDUFB10
YBX1	0.000907482	0.217849	0.795	0.79	1	YBX1
PRDX2	0.00100642	0.300285	0.492	0.438	1	PRDX2
STRAP	0.00102709	0.479753	0.308	0.245	1	STRAP
GPR65	0.00118284	-0.274249	0.483	0.566	1	GPR65
CDKN2D	0.00118983	0.421453	0.334	0.274	1	CDKN2D
HCST	0.00119567	-0.138766	0.922	0.959	1	HCST
MTRNR2L12	0.00123876	-0.10851	0.976	0.977	1	MTRNR2L12
FNBP1	0.0012934	-0.340732	0.359	0.451	1	FNBP1
KLF2	0.001371	-0.276306	0.858	0.85	1	KLF2
CDC42EP3	0.00148427	-0.266276	0.399	0.486	1	CDC42EP3
HNRNPF	0.00160596	-0.243448	0.557	0.638	1	HNRNPF
PRRC2C	0.00162849	-0.250867	0.515	0.601	1	PRRC2C
ANKRD44	0.00165139	-0.316518	0.321	0.399	1	ANKRD44
TLE5	0.00166335	0.18058	0.885	0.877	1	TLE5
CTSW	0.00166516	0.185598	0.89	0.846	1	CTSW
SRPRA	0.0017933	-0.353032	0.334	0.399	1	SRPRA
FLT3LG	0.00185291	0.268928	0.591	0.539	1	FLT3LG
CALM1	0.0020601	0.132879	0.971	0.977	1	CALM1
EIF5	0.00208279	-0.281525	0.4	0.496	1	EIF5
EIF4A2	0.00221042	-0.235927	0.57	0.642	1	EIF4A2
DNAJB1	0.00234195	0.426507	0.378	0.321	1	DNAJB1
DAXX	0.00274191	-0.386299	0.234	0.302	1	DAXX
PPIB	0.00279928	0.166049	0.828	0.848	1	PPIB
PFDN5	0.00281479	0.103293	0.975	0.977	1	PFDN5
VDAC2	0.00292455	0.376181	0.345	0.292	1	VDAC2
NME2	0.00307411	0.201348	0.723	0.679	1	NME2
SERP1	0.00308962	0.18772	0.663	0.626	1	SERP1
CD8A	0.00316361	0.195118	0.747	0.741	1	CD8A
CD3E	0.0033249	0.116416	0.979	0.984	1	CD3E
TRAF3IP3	0.00336135	-0.218061	0.58	0.663	1	TRAF3IP3
RORC	0.00351934	-0.345603	0.268	0.342	1	RORC
RPS29	0.00352698	-0.14125	0.939	0.942	1	RPS29
YWHAQ	0.00362444	0.287202	0.578	0.551	1	YWHAQ
RAC1	0.00366665	0.345318	0.396	0.348	1	RAC1
PRKCH	0.00377828	-0.229756	0.433	0.537	1	PRKCH
UBALD2	0.00384656	0.291047	0.426	0.374	1	UBALD2
PSMB6	0.00391447	0.313904	0.398	0.352	1	PSMB6
ANP32B	0.00412198	0.2444	0.572	0.527	1	ANP32B
RHOH	0.0041277	-0.358193	0.301	0.366	1	RHOH
ISG20	0.00418297	0.232712	0.513	0.467	1	ISG20
GSTK1	0.00420507	0.231738	0.607	0.58	1	GSTK1
GSTP1	0.00437199	0.279141	0.465	0.422	1	GSTP1
PRR5	0.00440098	0.303071	0.479	0.428	1	PRR5
VPS13C	0.00471055	-0.354813	0.317	0.387	1	VPS13C
SAP18	0.00477166	0.246528	0.549	0.523	1	SAP18
JAML	0.00480244	-0.351698	0.277	0.35	1	JAML
SLC25A5	0.00497264	0.222007	0.521	0.459	1	SLC25A5
TSC22D3	0.00510999	0.122011	0.777	0.714	1	TSC22D3
DRAP1	0.00511674	0.242486	0.501	0.467	1	DRAP1
PPP2R5C	0.00523056	-0.291572	0.463	0.533	1	PPP2R5C
ARL6IP4	0.00542131	0.210474	0.582	0.525	1	ARL6IP4
ANXA1	0.00558349	0.136469	0.807	0.778	1	ANXA1
LIMD2	0.00559775	-0.170451	0.767	0.805	1	LIMD2
S1PR1	0.0057979	-0.254214	0.343	0.418	1	S1PR1
RBIS	0.00595556	-0.278983	0.285	0.358	1	RBIS
CLTA	0.00598961	-0.357273	0.239	0.307	1	CLTA
HNRNPA0	0.00614633	0.194094	0.636	0.588	1	HNRNPA0
GBP2	0.00633886	-0.281556	0.275	0.346	1	GBP2
WDR1	0.00634817	0.280337	0.479	0.434	1	WDR1
TNIP1	0.00635952	0.341982	0.304	0.253	1	TNIP1
RCSD1	0.00642903	-0.317148	0.378	0.449	1	RCSD1
SF1	0.00665681	0.158633	0.71	0.654	1	SF1
CRIP1	0.00666934	0.171033	0.712	0.679	1	CRIP1
ABHD17A	0.00692749	0.169444	0.696	0.652	1	ABHD17A
BOD1L1	0.00712175	-0.297386	0.244	0.307	1	BOD1L1
RPL38	0.00731922	-0.146771	0.832	0.848	1	RPL38
TRIM28	0.00737432	-0.301342	0.27	0.342	1	TRIM28
SPOCK2	0.00739561	0.138117	0.768	0.741	1	SPOCK2
ATF7IP2	0.0076393	0.347664	0.311	0.259	1	ATF7IP2
TMED9	0.00780045	0.314006	0.37	0.319	1	TMED9
SCAND1	0.00790852	0.276125	0.422	0.387	1	SCAND1
CIRBP	0.00791894	0.168425	0.808	0.77	1	CIRBP
SPN	0.00804828	-0.274498	0.378	0.442	1	SPN
CCNL1	0.00842314	-0.2527	0.493	0.574	1	CCNL1
LDHA	0.00854888	0.263779	0.537	0.506	1	LDHA
ARPC1B	0.00857327	0.161528	0.793	0.8	1	ARPC1B
UBE2D2	0.00884631	0.23523	0.54	0.508	1	UBE2D2
CNN2	0.00890886	0.144922	0.803	0.788	1	CNN2
SEC11A	0.00927519	0.303963	0.34	0.292	1	SEC11A
YWHAB	0.00934345	0.178031	0.764	0.745	1	YWHAB
MT-ND3	0.00961707	-0.162024	0.968	0.965	1	MT-ND3
NDUFA11	0.00976014	0.177951	0.551	0.484	1	NDUFA11
BIN1	0.009771	0.253031	0.448	0.414	1	BIN1
SRSF3	0.00983722	0.241546	0.499	0.473	1	SRSF3
IDS	0.0100115	-0.256974	0.335	0.405	1	IDS
CBLB	0.0100981	-0.268031	0.319	0.393	1	CBLB
PSMB8-AS1	0.0102822	-0.331234	0.252	0.313	1	PSMB8-AS1
UBB	0.0103135	0.180974	0.776	0.716	1	UBB
KPNB1	0.0104497	-0.338572	0.288	0.348	1	KPNB1
RBM3	0.0109949	0.191239	0.682	0.656	1	RBM3
TAF7	0.0110834	-0.266937	0.405	0.481	1	TAF7
EIF5A	0.0113167	0.226747	0.552	0.523	1	EIF5A
NUCB1	0.0117529	0.245212	0.349	0.302	1	NUCB1
UQCRB	0.012226	0.191735	0.729	0.73	1	UQCRB
PCED1B-AS1	0.0122742	0.190868	0.717	0.735	1	PCED1B-AS1
SHISA5	0.0122784	0.227669	0.462	0.42	1	SHISA5
TAF15	0.0125398	-0.234426	0.341	0.403	1	TAF15
HNRNPA2B1	0.0129726	0.11785	0.874	0.866	1	HNRNPA2B1
LIME1	0.0130983	0.147874	0.623	0.601	1	LIME1
SERINC1	0.0131854	-0.305796	0.25	0.307	1	SERINC1
TNFAIP8	0.0135155	-0.275347	0.414	0.498	1	TNFAIP8
CCND3	0.0137079	0.185205	0.7	0.687	1	CCND3
ENSA	0.0137237	0.307811	0.304	0.255	1	ENSA
PPP2R1A	0.0137751	0.310968	0.382	0.346	1	PPP2R1A
RHOA	0.013787	0.132077	0.801	0.807	1	RHOA
SF3B2	0.0140896	0.183432	0.578	0.547	1	SF3B2
UBXN4	0.0142303	-0.206061	0.38	0.455	1	UBXN4
CDK5RAP3	0.0150763	-0.261832	0.26	0.323	1	CDK5RAP3
LSP1	0.0154439	0.142102	0.795	0.77	1	LSP1
FUS	0.0159308	-0.178896	0.528	0.607	1	FUS
EDF1	0.0159574	0.128254	0.727	0.698	1	EDF1
PSAP	0.0161643	-0.173775	0.46	0.539	1	PSAP
CALM2	0.016248	-0.183506	0.59	0.656	1	CALM2
SLC25A6	0.016505	0.146919	0.908	0.891	1	SLC25A6
PIK3IP1	0.0166024	-0.29568	0.279	0.34	1	PIK3IP1
SRSF2	0.0166757	-0.227741	0.45	0.527	1	SRSF2
ZAP70	0.0168899	-0.164579	0.541	0.611	1	ZAP70
VAMP2	0.0172019	0.214452	0.653	0.615	1	VAMP2
UBE2L6	0.0174987	0.277382	0.389	0.352	1	UBE2L6
ATP5F1B	0.0175603	0.171099	0.625	0.599	1	ATP5F1B
EVI2B	0.0177077	-0.280176	0.295	0.354	1	EVI2B
SEM1	0.01777	-0.379102	0.272	0.321	1	SEM1
SYTL1	0.018512	0.210831	0.443	0.401	1	SYTL1
SRM	0.0186759	0.272281	0.343	0.296	1	SRM
BHLHE40	0.0188404	-0.39563	0.247	0.3	1	BHLHE40
ZNF706	0.0198854	-0.281035	0.296	0.356	1	ZNF706
RAD23A	0.0199095	0.225296	0.383	0.335	1	RAD23A
OST4	0.0201059	-0.149966	0.699	0.753	1	OST4
GZMA	0.0203546	-0.113968	0.903	0.93	1	GZMA
DDX6	0.0204742	0.305473	0.405	0.366	1	DDX6
CD81	0.0205968	0.134949	0.747	0.716	1	CD81
HSP90AA1	0.0206208	0.100271	0.874	0.877	1	HSP90AA1
VAPA	0.0210068	0.290816	0.352	0.317	1	VAPA
PPP1R12A	0.0210911	-0.263285	0.284	0.34	1	PPP1R12A
NDUFS7	0.0211068	0.252349	0.319	0.278	1	NDUFS7
YPEL3	0.0216487	0.179541	0.61	0.588	1	YPEL3
ACADVL	0.0219853	-0.240775	0.312	0.37	1	ACADVL
IL10RA	0.022455	0.273385	0.411	0.372	1	IL10RA
SYTL2	0.022468	-0.295052	0.342	0.405	1	SYTL2
LCP2	0.0226318	-0.159162	0.613	0.681	1	LCP2
IKZF3	0.0231165	-0.2095	0.315	0.377	1	IKZF3
MIF	0.0235276	0.107785	0.859	0.829	1	MIF
LY9	0.0240968	-0.264085	0.298	0.356	1	LY9
KLF13	0.0241371	-0.25327	0.425	0.486	1	KLF13
CDC42	0.0244604	0.154961	0.656	0.638	1	CDC42
PPP3CC	0.0245689	-0.301548	0.246	0.3	1	PPP3CC
SNRNP200	0.0247002	-0.286994	0.258	0.315	1	SNRNP200
CDC42SE1	0.0250631	-0.216863	0.376	0.436	1	CDC42SE1
ANXA11	0.0254857	0.217842	0.528	0.498	1	ANXA11
PRF1	0.0256912	0.106623	0.85	0.842	1	PRF1
ARGLU1	0.0257636	-0.216999	0.519	0.58	1	ARGLU1
RSL1D1	0.025847	0.231193	0.518	0.486	1	RSL1D1
MAT2B	0.0258499	0.204726	0.409	0.37	1	MAT2B
EIF3A	0.0258618	-0.276263	0.328	0.385	1	EIF3A
TMBIM6	0.0260791	-0.12896	0.628	0.687	1	TMBIM6
DNAJC1	0.0261633	-0.274754	0.293	0.342	1	DNAJC1
CD96	0.0269911	-0.212329	0.434	0.504	1	CD96
SRSF7	0.0275561	-0.217068	0.606	0.63	1	SRSF7
LEPROTL1	0.0275917	-0.190811	0.416	0.486	1	LEPROTL1
ACAP1	0.0277956	-0.178936	0.518	0.584	1	ACAP1
ATP5F1C	0.0280807	0.277087	0.385	0.352	1	ATP5F1C
FAM117A	0.0285346	0.279511	0.34	0.298	1	FAM117A
HSPD1	0.0286292	-0.25936	0.292	0.348	1	HSPD1
SF3A2	0.0290022	0.301957	0.347	0.307	1	SF3A2
MYBL1	0.0297052	-0.160476	0.461	0.539	1	MYBL1
SSBP1	0.0298498	-0.179015	0.409	0.467	1	SSBP1
ANAPC11	0.0311687	0.325492	0.305	0.274	1	ANAPC11
XRCC6	0.0315043	0.203974	0.497	0.481	1	XRCC6
UQCRFS1	0.0326724	0.31257	0.36	0.329	1	UQCRFS1
TMIGD2	0.0330405	0.287272	0.311	0.272	1	TMIGD2
LPXN	0.0337643	-0.206629	0.323	0.379	1	LPXN
IQGAP1	0.0339178	-0.175423	0.43	0.51	1	IQGAP1
FXYD5	0.0340542	0.138667	0.88	0.883	1	FXYD5
SMARCA2	0.0346569	-0.254909	0.304	0.362	1	SMARCA2
ANP32A	0.0352419	0.227471	0.362	0.323	1	ANP32A
PSMB9	0.0367213	0.133724	0.721	0.7	1	PSMB9
KLRK1	0.0369461	-0.148303	0.507	0.566	1	KLRK1
PYCR2	0.0373064	-0.199715	0.255	0.309	1	PYCR2
SF3B5	0.0373861	0.240674	0.496	0.475	1	SF3B5
ATP1A1	0.0374265	-0.248092	0.266	0.311	1	ATP1A1
SSR2	0.0381122	0.146052	0.812	0.819	1	SSR2
DDX17	0.0382192	-0.192268	0.461	0.525	1	DDX17
CALR	0.0382436	0.161647	0.646	0.628	1	CALR
STK17B	0.0385197	-0.235535	0.372	0.436	1	STK17B
C12orf57	0.0399375	-0.183863	0.652	0.689	1	C12orf57
VPS28	0.0401005	0.182125	0.455	0.418	1	VPS28
TALDO1	0.0401625	0.272797	0.308	0.27	1	TALDO1
ABHD14B	0.040637	0.191191	0.403	0.362	1	ABHD14B
GPBP1	0.0419964	-0.258968	0.285	0.333	1	GPBP1
CPNE1	0.0420915	-0.243021	0.275	0.325	1	CPNE1
GUK1	0.042256	0.140302	0.701	0.681	1	GUK1
GRAMD1A	0.0424166	-0.201065	0.288	0.344	1	GRAMD1A
GTF3A	0.0425215	0.160055	0.619	0.605	1	GTF3A
BCL7C	0.0427591	0.236549	0.419	0.399	1	BCL7C
CXXC5	0.0428529	0.169195	0.4	0.368	1	CXXC5
VSIR	0.0428833	0.118579	0.582	0.543	1	VSIR
RNF126	0.0429135	0.219709	0.318	0.28	1	RNF126
AL138963.4	0.0439454	-0.214466	0.543	0.595	1	AL138963.4
METTL26	0.0441736	0.301987	0.325	0.294	1	METTL26
GZMM	0.0445718	0.165114	0.677	0.656	1	GZMM
PRDM1	0.0446562	-0.303778	0.417	0.463	1	PRDM1
PPP2CA	0.0448874	-0.253382	0.303	0.352	1	PPP2CA
BZW1	0.045243	0.215531	0.505	0.49	1	BZW1
ZC3H15	0.0459822	0.343431	0.347	0.323	1	ZC3H15
SELENOF	0.0460392	0.184714	0.438	0.418	1	SELENOF
TBCA	0.0462974	0.303872	0.428	0.414	1	TBCA
C9orf78	0.0480503	0.197054	0.443	0.412	1	C9orf78
ATP5PO	0.0487018	0.189965	0.551	0.545	1	ATP5PO
PRPF38B	0.0493278	-0.168416	0.297	0.356	1	PRPF38B
HSPE1	0.0497932	-0.175646	0.337	0.405	1	HSPE1
CMTM3	0.0512149	0.274869	0.312	0.284	1	CMTM3
RPN1	0.0513877	0.244221	0.383	0.356	1	RPN1
TBCB	0.0514935	0.22726	0.335	0.3	1	TBCB
PHF1	0.0521752	-0.20091	0.273	0.325	1	PHF1
FAM49B	0.052337	-0.207631	0.372	0.426	1	FAM49B
SEMA4D	0.0543734	-0.25246	0.321	0.372	1	SEMA4D
UBL5	0.0568106	-0.115338	0.558	0.632	1	UBL5
MGAT4A	0.0570298	0.198169	0.366	0.34	1	MGAT4A
S100A11	0.0573821	-0.147641	0.576	0.636	1	S100A11
NDUFB9	0.0581852	0.12767	0.477	0.449	1	NDUFB9
UBXN1	0.0583431	-0.138353	0.542	0.611	1	UBXN1
ENO1	0.0588922	0.115439	0.638	0.615	1	ENO1
SKP1	0.058918	0.112231	0.703	0.702	1	SKP1
RNPEPL1	0.0598181	0.234297	0.43	0.405	1	RNPEPL1
P2RY8	0.0598351	0.312565	0.357	0.327	1	P2RY8
RBL2	0.0603132	-0.158488	0.548	0.603	1	RBL2
CHD2	0.0603979	-0.235127	0.259	0.311	1	CHD2
WASF2	0.0610865	-0.197971	0.257	0.309	1	WASF2
STK24	0.0613896	-0.278914	0.286	0.335	1	STK24
TMEM109	0.0618073	0.250826	0.348	0.323	1	TMEM109
PKM	0.0619467	0.145317	0.553	0.525	1	PKM
GPS2	0.0622014	0.215868	0.384	0.354	1	GPS2
ADH5	0.0622895	-0.244725	0.275	0.319	1	ADH5
TMBIM4	0.0625465	-0.165484	0.376	0.424	1	TMBIM4
SSBP4	0.0627575	0.261008	0.406	0.383	1	SSBP4
DDX24	0.062879	-0.161982	0.462	0.525	1	DDX24
BUB3	0.0634117	-0.274336	0.363	0.412	1	BUB3
HDAC1	0.0634252	-0.182119	0.257	0.311	1	HDAC1
TBX21	0.0636881	-0.195282	0.266	0.317	1	TBX21
SRP14	0.0642251	0.116438	0.789	0.821	1	SRP14
RNF213	0.0643025	-0.195529	0.453	0.502	1	RNF213
SYNE1	0.0652564	-0.156116	0.34	0.395	1	SYNE1
DBI	0.0653969	0.202899	0.4	0.383	1	DBI
RAB5C	0.0655392	0.2762	0.336	0.315	1	RAB5C
MOB1A	0.0655523	0.260899	0.302	0.274	1	MOB1A
CD63	0.0660259	0.226236	0.463	0.44	1	CD63
HNRNPU	0.0663442	0.107753	0.649	0.63	1	HNRNPU
EZR	0.0667006	0.126052	0.548	0.533	1	EZR
POLR1D	0.0679964	0.226188	0.391	0.368	1	POLR1D
PAK2	0.0681322	-0.147255	0.354	0.412	1	PAK2
MICOS13	0.0688992	0.25767	0.314	0.282	1	MICOS13
EMD	0.0694624	0.186909	0.375	0.34	1	EMD
HNRNPR	0.0698216	0.167128	0.385	0.354	1	HNRNPR
LINC00861	0.0700867	-0.172588	0.348	0.401	1	LINC00861
CCT2	0.0701535	0.210241	0.328	0.298	1	CCT2
PTGES3	0.0707096	0.114353	0.597	0.591	1	PTGES3
RSL24D1	0.0712654	0.164876	0.403	0.379	1	RSL24D1
H2AFV	0.0723393	0.186001	0.458	0.436	1	H2AFV
HNRNPK	0.0723554	0.121254	0.698	0.685	1	HNRNPK
ATP5MC3	0.0724239	0.140153	0.523	0.508	1	ATP5MC3
STK4	0.0725383	-0.168222	0.525	0.572	1	STK4
ETS1	0.0729457	0.125241	0.745	0.735	1	ETS1
SNHG6	0.0731139	-0.126421	0.541	0.603	1	SNHG6
CLDND1	0.0734419	0.203451	0.396	0.364	1	CLDND1
BST2	0.0735065	-0.132231	0.403	0.469	1	BST2
ELF1	0.0744301	-0.196629	0.356	0.412	1	ELF1
CCNDBP1	0.074993	-0.226942	0.257	0.302	1	CCNDBP1
DUSP2	0.0770797	-0.159113	0.648	0.704	1	DUSP2
NDUFB7	0.0773685	0.203295	0.391	0.368	1	NDUFB7
JAK1	0.0774055	0.107915	0.739	0.728	1	JAK1
SH3BP1	0.0776952	0.230137	0.329	0.3	1	SH3BP1
EML4	0.07866	0.183895	0.404	0.385	1	EML4
LCP1	0.0790711	-0.111882	0.809	0.879	1	LCP1
CLEC2D	0.0796956	-0.223117	0.286	0.329	1	CLEC2D
HMGN1	0.0810361	0.195453	0.52	0.496	1	HMGN1
PPIG	0.0821019	-0.14072	0.277	0.331	1	PPIG
SNHG16	0.0826442	0.287026	0.302	0.276	1	SNHG16
N4BP2L2	0.082705	-0.166907	0.451	0.508	1	N4BP2L2
ARL6IP5	0.0828162	0.143197	0.553	0.537	1	ARL6IP5
NDFIP1	0.0830024	-0.249315	0.301	0.352	1	NDFIP1
GNB2	0.0830666	0.156779	0.553	0.525	1	GNB2
SLC38A1	0.0834913	-0.23907	0.369	0.418	1	SLC38A1
EFHD2	0.0852534	0.122699	0.644	0.646	1	EFHD2
MAP1LC3B	0.0857572	0.177833	0.34	0.311	1	MAP1LC3B
GBP5	0.0860092	-0.160815	0.54	0.613	1	GBP5
LNPEP	0.0865974	-0.201965	0.262	0.311	1	LNPEP
RPS11	0.0880043	0.105633	0.86	0.848	1	RPS11
PARP8	0.0880296	-0.16303	0.514	0.566	1	PARP8
RAN	0.088644	0.141663	0.613	0.599	1	RAN
TC2N	0.0889878	-0.148567	0.49	0.551	1	TC2N
C1QBP	0.0890238	0.145751	0.39	0.356	1	C1QBP
VAMP8	0.0891543	0.186255	0.519	0.51	1	VAMP8
ARPC4	0.0900956	0.179253	0.431	0.403	1	ARPC4
ST13	0.090639	-0.131641	0.454	0.519	1	ST13
NDUFAF3	0.0910799	-0.223814	0.27	0.317	1	NDUFAF3
ATP5MF	0.0911169	-0.137895	0.377	0.434	1	ATP5MF
CAPZB	0.0915876	0.140865	0.659	0.669	1	CAPZB
CIB1	0.0917492	0.184901	0.429	0.399	1	CIB1
PRELID1	0.0918979	0.142883	0.463	0.442	1	PRELID1
CSK	0.092809	0.105407	0.497	0.473	1	CSK
PSMA5	0.0930229	-0.220944	0.328	0.374	1	PSMA5
ARHGDIA	0.0938302	0.145077	0.554	0.545	1	ARHGDIA
GABARAP	0.0939589	0.122818	0.741	0.745	1	GABARAP
GCC2	0.0940227	-0.155252	0.306	0.358	1	GCC2
ANXA2R	0.0947802	-0.170128	0.259	0.3	1	ANXA2R
UBE2D3	0.0952084	0.156842	0.574	0.574	1	UBE2D3
TOMM6	0.0954531	-0.135609	0.477	0.556	1	TOMM6
CHCHD10	0.0969	0.128411	0.345	0.313	1	CHCHD10
PHF3	0.097095	-0.215543	0.283	0.327	1	PHF3
GNAS	0.0980173	-0.152345	0.644	0.681	1	GNAS
PRDX6	0.0985055	0.240035	0.337	0.309	1	PRDX6
MT-ND6	0.0991145	-0.148786	0.632	0.689	1	MT-ND6
MFNG	0.100423	0.209361	0.314	0.288	1	MFNG
FKBP11	0.101853	-0.119143	0.482	0.529	1	FKBP11
PEBP1	0.102078	0.12582	0.499	0.473	1	PEBP1
HNRNPL	0.10453	-0.156774	0.432	0.475	1	HNRNPL
PSME2	0.105585	0.106066	0.636	0.64	1	PSME2
COX6A1	0.106034	0.106973	0.646	0.65	1	COX6A1
PTP4A2	0.106081	0.101564	0.596	0.578	1	PTP4A2
ZBTB16	0.106589	-0.275529	0.323	0.366	1	ZBTB16
WDR83OS	0.106903	0.102903	0.496	0.475	1	WDR83OS
CCDC85B	0.108574	0.103159	0.53	0.512	1	CCDC85B
ERGIC3	0.109098	0.225895	0.307	0.284	1	ERGIC3
CAPN2	0.110535	0.113224	0.411	0.374	1	CAPN2
TWF2	0.111596	0.19922	0.358	0.335	1	TWF2
ATP6V0C	0.112479	0.14424	0.551	0.551	1	ATP6V0C
NEDD8	0.112942	0.153396	0.483	0.473	1	NEDD8
PNN	0.11376	-0.173063	0.264	0.305	1	PNN
S1PR5	0.114002	-0.180418	0.376	0.428	1	S1PR5
NSMCE3	0.118522	0.177314	0.301	0.27	1	NSMCE3
SMAP2	0.119545	-0.135625	0.384	0.434	1	SMAP2
CCT7	0.121923	0.153749	0.378	0.358	1	CCT7
FNTA	0.122318	0.17174	0.313	0.29	1	FNTA
RNASEK	0.123623	0.124832	0.686	0.691	1	RNASEK
PGK1	0.124668	0.116685	0.569	0.535	1	PGK1
CSTB	0.126011	0.168292	0.446	0.426	1	CSTB
BCAP31	0.126134	0.11137	0.495	0.469	1	BCAP31
CD7	0.126741	0.107074	0.836	0.819	1	CD7
ARPC5L	0.127567	-0.126536	0.377	0.43	1	ARPC5L
MMP24OS	0.127737	0.187084	0.308	0.282	1	MMP24OS
ITGA4	0.128623	-0.122709	0.433	0.479	1	ITGA4
SATB1	0.12985	-0.103073	0.329	0.379	1	SATB1
TSPO	0.130829	0.15602	0.479	0.465	1	TSPO
GLS	0.134005	-0.211407	0.32	0.36	1	GLS
MSN	0.134615	-0.113818	0.643	0.691	1	MSN
ZNF428	0.13481	0.149739	0.301	0.272	1	ZNF428
GLG1	0.135311	-0.200502	0.282	0.319	1	GLG1
LAMP1	0.135913	0.147201	0.371	0.352	1	LAMP1
PTGER2	0.13797	0.169781	0.401	0.374	1	PTGER2
UQCRQ	0.138714	0.17267	0.347	0.333	1	UQCRQ
MYO1F	0.139055	0.142615	0.38	0.36	1	MYO1F
CAST	0.141025	0.154802	0.492	0.471	1	CAST
TERF2IP	0.141465	-0.109994	0.512	0.566	1	TERF2IP
NCOR1	0.141519	-0.114129	0.315	0.358	1	NCOR1
ATP5PD	0.141548	0.162126	0.361	0.346	1	ATP5PD
SH2D1A	0.144816	-0.220684	0.288	0.327	1	SH2D1A
NDUFA12	0.144986	0.204304	0.32	0.294	1	NDUFA12
RNF166	0.146236	0.225012	0.307	0.286	1	RNF166
SEC11C	0.146829	0.12487	0.333	0.313	1	SEC11C
MPHOSPH8	0.14766	-0.133235	0.361	0.416	1	MPHOSPH8
PSMA2	0.148408	-0.165078	0.355	0.401	1	PSMA2
APEX1	0.149039	-0.10074	0.3	0.35	1	APEX1
SMARCC2	0.149794	-0.142342	0.267	0.307	1	SMARCC2
KRT10	0.149926	0.132843	0.51	0.502	1	KRT10
SEC62	0.150813	0.123921	0.376	0.358	1	SEC62
ACAP2	0.151155	-0.177503	0.301	0.342	1	ACAP2
IL16	0.151995	-0.125256	0.486	0.539	1	IL16
SFPQ	0.152667	0.134999	0.525	0.506	1	SFPQ
LYAR	0.153921	0.103767	0.593	0.574	1	LYAR
ZBTB38	0.154096	-0.140456	0.274	0.311	1	ZBTB38
IFITM1	0.163253	0.136314	0.884	0.899	1	IFITM1
ARHGAP15	0.163453	-0.178579	0.416	0.449	1	ARHGAP15
SND1	0.164708	-0.138228	0.302	0.344	1	SND1
SPSB3	0.164858	0.163016	0.421	0.412	1	SPSB3
PSMB1	0.165987	0.164904	0.466	0.477	1	PSMB1
KMT2E	0.166558	0.172565	0.46	0.447	1	KMT2E
COX5A	0.169712	0.118372	0.439	0.426	1	COX5A
C12orf75	0.173087	0.181966	0.372	0.352	1	C12orf75
SF3B6	0.173309	0.240004	0.315	0.296	1	SF3B6
HNRNPD	0.173589	-0.127001	0.484	0.516	1	HNRNPD
SUB1	0.174214	-0.170407	0.537	0.582	1	SUB1
ATP5F1A	0.174346	-0.124686	0.452	0.508	1	ATP5F1A
SNRPB	0.174869	0.134411	0.433	0.418	1	SNRPB
SPCS1	0.175586	0.113507	0.567	0.558	1	SPCS1
HIGD2A	0.175695	0.161252	0.553	0.553	1	HIGD2A
SEPTIN1	0.175894	-0.109888	0.553	0.591	1	SEPTIN1
DDOST	0.175955	0.1443	0.479	0.471	1	DDOST
TAX1BP1	0.176512	-0.18002	0.383	0.428	1	TAX1BP1
HSPA9	0.176522	-0.129271	0.29	0.34	1	HSPA9
SMCHD1	0.176785	-0.116498	0.342	0.387	1	SMCHD1
PLAAT4	0.176897	0.102205	0.696	0.704	1	PLAAT4
WAS	0.178089	0.120461	0.469	0.444	1	WAS
SH2D2A	0.178338	0.1687	0.475	0.453	1	SH2D2A
RNPS1	0.17929	0.123136	0.418	0.399	1	RNPS1
ABRACL	0.179541	-0.15277	0.461	0.51	1	ABRACL
STOM	0.183529	-0.178698	0.341	0.381	1	STOM
ARPC5	0.183546	0.120058	0.447	0.424	1	ARPC5
NAP1L1	0.183834	-0.143954	0.378	0.418	1	NAP1L1
PIM1	0.187656	0.142115	0.449	0.432	1	PIM1
RTRAF	0.188977	0.13574	0.398	0.391	1	RTRAF
YWHAH	0.189386	-0.11755	0.378	0.43	1	YWHAH
CCT8	0.1907	-0.165906	0.288	0.327	1	CCT8
PARP1	0.192159	-0.149019	0.336	0.377	1	PARP1
SCAF11	0.192368	-0.235041	0.332	0.374	1	SCAF11
MEAF6	0.194251	0.172252	0.321	0.294	1	MEAF6
COPS9	0.195212	-0.130366	0.292	0.333	1	COPS9
RGS19	0.197249	0.176281	0.347	0.329	1	RGS19
TECR	0.198654	0.108601	0.337	0.309	1	TECR
ZNF207	0.199256	-0.14737	0.282	0.315	1	ZNF207
GNB1	0.200501	-0.137685	0.326	0.362	1	GNB1
DDX46	0.201232	0.195476	0.334	0.327	1	DDX46
G3BP1	0.202161	-0.149131	0.323	0.368	1	G3BP1
OSTC	0.203085	-0.203155	0.376	0.418	1	OSTC
TMEM258	0.20328	-0.122702	0.474	0.504	1	TMEM258
STK10	0.203888	-0.169638	0.384	0.422	1	STK10
ZC3HAV1	0.204993	0.185653	0.358	0.348	1	ZC3HAV1
NHP2	0.204998	0.202897	0.334	0.321	1	NHP2
SUN2	0.207331	0.124361	0.632	0.634	1	SUN2
DIAPH1	0.211558	-0.137589	0.334	0.374	1	DIAPH1
PSTPIP1	0.212096	-0.148644	0.297	0.335	1	PSTPIP1
SCAMP2	0.216871	-0.181602	0.273	0.302	1	SCAMP2
PAIP2	0.218071	0.102726	0.45	0.44	1	PAIP2
MAX	0.219464	0.135826	0.329	0.309	1	MAX
SNX17	0.219546	0.11888	0.325	0.3	1	SNX17
TCEA1	0.219576	0.103098	0.398	0.389	1	TCEA1
CSDE1	0.21967	-0.106264	0.542	0.566	1	CSDE1
STUB1	0.220953	0.115189	0.383	0.366	1	STUB1
ARRB2	0.221731	0.127045	0.403	0.383	1	ARRB2
CMPK1	0.222399	0.144794	0.333	0.319	1	CMPK1
SNHG8	0.22534	-0.105109	0.405	0.453	1	SNHG8
UBE2L3	0.225629	0.153651	0.329	0.309	1	UBE2L3
STAT3	0.225699	-0.169763	0.315	0.348	1	STAT3
MKNK2	0.226608	0.185873	0.315	0.298	1	MKNK2
SMIM26	0.226614	-0.129023	0.267	0.3	1	SMIM26
CD27	0.233372	0.127097	0.484	0.475	1	CD27
NONO	0.233518	0.127409	0.347	0.327	1	NONO
TCF25	0.235442	-0.138293	0.345	0.383	1	TCF25
MT2A	0.235933	-0.274887	0.384	0.414	1	MT2A
DEF6	0.236164	-0.115578	0.356	0.397	1	DEF6
HNRNPM	0.236785	0.115507	0.46	0.442	1	HNRNPM
LMAN2	0.239803	-0.14638	0.411	0.455	1	LMAN2
USP15	0.243713	-0.227802	0.284	0.309	1	USP15
MED10	0.243904	0.120626	0.347	0.335	1	MED10
MTPN	0.244285	0.142416	0.359	0.335	1	MTPN
TCF7	0.245691	0.103947	0.523	0.529	1	TCF7
SRI	0.245722	-0.119788	0.357	0.387	1	SRI
POLR2E	0.246699	0.132104	0.321	0.3	1	POLR2E
DPP7	0.251004	0.121106	0.431	0.42	1	DPP7
CBX3	0.25157	-0.133368	0.32	0.36	1	CBX3
NME3	0.252957	0.110397	0.325	0.309	1	NME3
UBAC2	0.253895	-0.150029	0.273	0.302	1	UBAC2
PSMA6	0.256293	0.129859	0.386	0.372	1	PSMA6
THRAP3	0.256723	-0.149247	0.364	0.389	1	THRAP3
MYC	0.257541	0.151201	0.309	0.296	1	MYC
PSIP1	0.261811	0.208862	0.348	0.342	1	PSIP1
FGD3	0.266058	-0.127004	0.293	0.327	1	FGD3
SIGIRR	0.269635	0.188682	0.402	0.399	1	SIGIRR
FERMT3	0.270281	0.172055	0.384	0.379	1	FERMT3
ACTN4	0.271789	-0.115961	0.348	0.383	1	ACTN4
SDHA	0.272794	0.198128	0.309	0.296	1	SDHA
ACP1	0.27917	0.177687	0.32	0.307	1	ACP1
CCDC88C	0.286105	-0.116779	0.276	0.302	1	CCDC88C
BANF1	0.287078	0.115053	0.344	0.331	1	BANF1
ITGB7	0.292869	0.130368	0.411	0.405	1	ITGB7
HNRNPUL2	0.293558	-0.120807	0.283	0.311	1	HNRNPUL2
COPE	0.296438	0.109717	0.471	0.457	1	COPE
ELOB	0.297592	0.115665	0.586	0.586	1	ELOB
CTSA	0.302105	0.153082	0.468	0.477	1	CTSA
RBM39	0.302197	-0.106641	0.54	0.578	1	RBM39
MGAT1	0.303983	-0.117724	0.294	0.325	1	MGAT1
PPP1R2	0.307402	0.129248	0.337	0.325	1	PPP1R2
RNF167	0.311032	0.130539	0.377	0.366	1	RNF167
MAF1	0.311928	0.117987	0.318	0.305	1	MAF1
SAT1	0.31544	-0.205621	0.3	0.321	1	SAT1
FCMR	0.318714	-0.11307	0.486	0.523	1	FCMR
CARD16	0.321433	0.134035	0.303	0.29	1	CARD16
TTC39C	0.323478	0.121427	0.351	0.342	1	TTC39C
SSNA1	0.323698	0.147727	0.33	0.319	1	SSNA1
SRSF9	0.325974	0.105215	0.43	0.442	1	SRSF9
RUNX3	0.326191	0.126806	0.367	0.364	1	RUNX3
KHDRBS1	0.326959	-0.115116	0.468	0.506	1	KHDRBS1
TES	0.327012	-0.130063	0.31	0.346	1	TES
FGFR1OP2	0.337812	-0.138641	0.278	0.309	1	FGFR1OP2
TRAPPC1	0.342763	-0.123168	0.48	0.521	1	TRAPPC1
TRMT112	0.349464	-0.119171	0.453	0.49	1	TRMT112
PHACTR2	0.352676	0.11176	0.501	0.502	1	PHACTR2
PSMA1	0.354858	0.116674	0.36	0.346	1	PSMA1
GRK2	0.356555	-0.113994	0.337	0.372	1	GRK2
OCIAD1	0.358559	0.136923	0.342	0.331	1	OCIAD1
TNFSF12	0.364991	-0.113249	0.311	0.335	1	TNFSF12
BPTF	0.366914	-0.1007	0.279	0.305	1	BPTF
GIMAP1	0.37017	-0.104954	0.494	0.529	1	GIMAP1
SNRPG	0.375088	-0.129332	0.274	0.307	1	SNRPG
RPS6KA3	0.376577	-0.107199	0.293	0.323	1	RPS6KA3
U2SURP	0.381069	-0.10949	0.286	0.313	1	U2SURP
KIF2A	0.389089	0.103128	0.465	0.461	1	KIF2A
PPP4C	0.389428	0.149502	0.332	0.34	1	PPP4C
TXNL4A	0.391381	0.107147	0.385	0.385	1	TXNL4A
IL2RB	0.394508	0.196288	0.326	0.323	1	IL2RB
TTC3	0.398631	0.125179	0.324	0.307	1	TTC3
CCT4	0.398852	-0.143556	0.392	0.424	1	CCT4
ILF3	0.400311	-0.210868	0.304	0.321	1	ILF3
AKAP13	0.400884	-0.119455	0.334	0.354	1	AKAP13
ZYX	0.402264	0.119343	0.461	0.459	1	ZYX
DUT	0.408937	0.169326	0.318	0.315	1	DUT
PKN1	0.41349	0.117962	0.352	0.348	1	PKN1
M6PR	0.427028	0.113325	0.337	0.325	1	M6PR
CD164	0.427608	-0.106527	0.418	0.447	1	CD164
FBXW5	0.444624	0.120869	0.362	0.356	1	FBXW5
HM13	0.447127	0.106945	0.342	0.342	1	HM13
SYF2	0.449841	-0.128552	0.296	0.319	1	SYF2
BLOC1S1	0.461972	0.135274	0.335	0.331	1	BLOC1S1
NDUFC2	0.469838	0.115341	0.422	0.43	1	NDUFC2
SELENOK	0.473038	0.148827	0.35	0.35	1	SELENOK
NDUFB4	0.475921	0.118377	0.375	0.374	1	NDUFB4
KLRD1	0.480992	0.117444	0.386	0.379	1	KLRD1
SUMO1	0.490859	0.105777	0.313	0.319	1	SUMO1
PABPN1	0.49961	0.101317	0.389	0.401	1	PABPN1
SPCS2	0.512038	0.116177	0.425	0.436	1	SPCS2
NDUFA3	0.537679	-0.134586	0.311	0.329	1	NDUFA3
PSMD8	0.541668	0.105496	0.348	0.354	1	PSMD8
FNBP4	0.56983	-0.116778	0.298	0.311	1	FNBP4
LRRFIP1	0.577482	0.103599	0.44	0.465	1	LRRFIP1
ADGRE5	0.580915	0.120206	0.411	0.405	1	ADGRE5
ACAA2	0.584419	0.127412	0.329	0.331	1	ACAA2
CAPNS1	0.58826	0.108531	0.389	0.397	1	CAPNS1
MYDGF	0.588912	0.124402	0.31	0.311	1	MYDGF
FBL	0.594813	0.11335	0.405	0.405	1	FBL
ARID4B	0.598484	0.104651	0.339	0.346	1	ARID4B
CITED2	0.615538	-0.328162	0.354	0.368	1	CITED2
TRA2B	0.634955	0.113952	0.335	0.344	1	TRA2B
SNRPA	0.63998	0.127752	0.297	0.3	1	SNRPA
EIF4H	0.709305	0.114777	0.332	0.344	1	EIF4H
PLEK	0.816985	-0.1104	0.363	0.377	1	PLEK
RNF187	0.86598	0.114288	0.288	0.307	1	RNF187

## Sheet: Fig.3c
	p_val	avg_log2FC	pct.1	pct.2	p_val_adj	gene
FOS	4.07183646387115e-141	-2.85302	0.319	0.75	1.46406951894951e-136	FOS
DDIT4	8.01618644781817e-130	-2.36611	0.257	0.689	2.8822999991775e-125	DDIT4
ZFP36	1.61099108117327e-113	-1.85417	0.491	0.793	5.79247953146661e-109	ZFP36
JUNB	1.60521039894931e-105	-1.42216	0.762	0.921	5.77169451046214e-101	JUNB
ZFP36L2	4.43828044676843e-102	-0.980317	0.92	0.975	1.59582811744006e-97	ZFP36L2
CD69	4.16638935870321e-80	-1.30879	0.62	0.846	1.49806695781533e-75	CD69
IER2	1.17158688953377e-65	-1.40387	0.404	0.68	4.21255782000762e-61	IER2
HIST1H1D	5.54586832527482e-52	-1.47439	0.306	0.57	1.99407241503581e-47	HIST1H1D
ACTG1	4.60087932095558e-51	-0.508408	0.955	0.991	1.65429216864279e-46	ACTG1
DUSP1	1.26349405054206e-44	-1.17499	0.653	0.788	4.54301920812903e-40	DUSP1
RPL18A	7.44124274890702e-44	0.234891	1	1	2.67557324279701e-39	RPL18A
TAGLN2	2.81631892220569e-43	0.746508	0.858	0.725	1.01263563166828e-38	TAGLN2
ACTB	4.75050573324918e-42	-0.331664	1	1	1.70809184144707e-37	ACTB
NFKBIA	3.15575327455048e-41	-0.965492	0.649	0.788	1.13468264739737e-36	NFKBIA
PTGER4	1.24628007820456e-38	-1.33612	0.257	0.485	4.48112464919231e-34	PTGER4
IL7R	1.63380413693862e-37	0.483736	0.98	0.95	5.87450615477648e-33	IL7R
TUBA4A	3.23351895973573e-35	-0.925523	0.473	0.654	1.16264407716258e-30	TUBA4A
JUN	3.53561591825666e-35	-1.23408	0.566	0.712	1.27126605956836e-30	JUN
BTG1	3.36549770925635e-33	-0.442296	0.975	0.986	1.21009835634021e-28	BTG1
RPS4X	5.66608303296078e-33	0.225518	1	0.999	2.03729681533138e-28	RPS4X
CXCR4	2.91601129871178e-32	-0.815995	0.456	0.662	1.04848102256481e-27	CXCR4
CD40LG	6.04871447188831e-32	-1.04716	0.288	0.499	2.17487577551216e-27	CD40LG
RPL19	8.16691219649747e-32	0.180361	1	1	2.93649494937263e-27	RPL19
HIST1H4C	1.92032627783491e-30	-0.965393	0.394	0.581	6.9047251645832e-26	HIST1H4C
CLIC1	3.25619128027593e-29	-0.497866	0.767	0.866	1.17079613673601e-24	CLIC1
DUSP2	6.19848928596595e-29	-0.922912	0.248	0.47	2.22872880766192e-24	DUSP2
RPL10	3.90312282504667e-28	0.176448	1	1	1.40340684297378e-23	RPL10
RPL29	5.19477124956896e-26	0.195925	1	0.999	1.86783195049502e-21	RPL29
ARL4C	3.31882913982476e-25	-0.558892	0.708	0.819	1.19331820551539e-20	ARL4C
TNFAIP3	6.45501024444156e-25	-0.83119	0.476	0.637	2.32096348349141e-20	TNFAIP3
RPL18	2.45844540347137e-24	0.190534	1	1	8.83958629272167e-20	RPL18
RPS7	4.43187657167297e-24	0.189322	1	1	1.59352554011073e-19	RPS7
RPS8	5.61420103697432e-24	0.179542	1	1	2.01864212485449e-19	RPS8
TSPYL2	5.48970103811298e-23	-1.32007	0.157	0.314	1.9738769052639e-18	TSPYL2
ZFP36L1	5.59321407743808e-23	-0.703855	0.469	0.636	2.01109605368364e-18	ZFP36L1
RPL11	2.1290029469941e-22	0.152064	1	1	7.65504299621198e-18	RPL11
TAGAP	3.57248281590224e-22	0.687166	0.594	0.421	1.28452192128581e-17	TAGAP
SIT1	1.50433425213619e-21	-0.723227	0.381	0.546	5.40898423698088e-17	SIT1
EEF1A1	2.16391405645921e-21	0.125232	1	1	7.78056938140472e-17	EEF1A1
RPL5	7.65531856192275e-21	0.195546	0.999	0.998	2.75254634212494e-16	RPL5
KLF3	5.72181086955485e-20	1.02715	0.336	0.183	2.05733431625714e-15	KLF3
PCED1B-AS1	6.63556315996495e-20	0.503093	0.801	0.683	2.385883089797e-15	PCED1B-AS1
RPL13	1.20170712292453e-19	0.126932	1	1	4.32085813118744e-15	RPL13
RPLP0	1.68991739845683e-19	0.232621	0.998	0.997	6.07626699789138e-15	RPLP0
PTPN7	2.60161716882439e-18	-0.950808	0.212	0.36	9.35437469222497e-14	PTPN7
CRIP1	3.52738628929844e-18	0.425841	0.886	0.839	1.26830701418015e-13	CRIP1
SRSF7	5.07265850112758e-18	-0.541676	0.526	0.67	1.82392509066543e-13	SRSF7
HIST1H1E	8.38388477120082e-18	-0.762533	0.489	0.633	3.01450960833297e-13	HIST1H1E
PNRC1	8.98598192757992e-18	0.302942	0.956	0.929	3.23099966188064e-13	PNRC1
TRADD	1.37157579990414e-17	0.665371	0.562	0.422	4.93163794613532e-13	TRADD
RPL8	1.56526900271432e-17	0.199251	1	1	5.6280812261596e-13	RPL8
RPL7A	2.36779250237632e-17	0.159159	0.999	1	8.51363472154428e-13	RPL7A
RPL12	4.79226481729471e-17	0.182883	1	1	1.72310673770649e-12	RPL12
MYC	5.30163999460148e-17	0.926678	0.31	0.169	1.90625767645891e-12	MYC
CCNH	5.57929459322531e-17	-0.887768	0.286	0.424	2.00609116394009e-12	CCNH
DENND2D	5.93509738533587e-17	-0.696765	0.327	0.478	2.13402361587136e-12	DENND2D
RPS12	9.49351457132118e-17	0.126277	1	1	3.41348809926425e-12	RPS12
TCF7	1.22754853125983e-16	0.459543	0.767	0.661	4.41377349899785e-12	TCF7
SELPLG	5.87184766590362e-16	0.527262	0.637	0.5	2.1112815467523e-11	SELPLG
PPP1R15A	1.37985403992663e-15	-0.958997	0.33	0.454	4.9614031859602e-11	PPP1R15A
SLC2A3	1.61908650025114e-15	-0.884689	0.245	0.378	5.82158742030299e-11	SLC2A3
MTRNR2L12	1.92984532880968e-15	-0.460435	0.972	0.976	6.9389518642681e-11	MTRNR2L12
ID2	4.94455541515388e-15	-0.957454	0.18	0.311	1.77786434507273e-10	ID2
RPL6	7.03096841366141e-15	0.155795	1	0.999	2.5280550028161e-10	RPL6
RPS27	9.89031018025372e-15	-0.133274	1	1	3.55615992841203e-10	RPS27
JUND	1.77318819656333e-14	-0.447829	0.767	0.839	6.37567547956312e-10	JUND
KLF2	1.89182393105341e-14	0.264104	0.957	0.886	6.80224212649564e-10	KLF2
BTF3	1.99594533288751e-14	0.259615	0.959	0.914	7.17662103893034e-10	BTF3
RACK1	3.73797750334218e-14	0.178089	0.997	0.995	1.34402719110172e-09	RACK1
NACA	6.70781078575553e-14	0.178889	0.998	0.995	2.41186044612626e-09	NACA
MT-CO1	7.56887694482638e-14	-0.167559	0.999	1	2.72146539428177e-09	MT-CO1
PDE7A	7.98770120918319e-14	-0.686775	0.302	0.433	2.87205784677391e-09	PDE7A
S100A10	1.28860018881233e-13	0.330277	0.931	0.886	4.6332908388936e-09	S100A10
LTB	1.31156402141975e-13	0.312332	0.968	0.947	4.71585959541686e-09	LTB
RPS15A	1.31276331551466e-13	0.112388	1	1	4.72017177726453e-09	RPS15A
MT-ATP8	1.87801053421388e-13	-0.328957	0.78	0.883	6.75257467681941e-09	MT-ATP8
RPS5	2.51097685166217e-13	0.18857	0.999	0.995	9.02846836783648e-09	RPS5
RPLP1	1.8986000695332e-12	0.165497	1	1	6.82660641001357e-08	RPLP1
RPL14	2.21829770315405e-12	0.132827	0.999	0.998	7.97611122146069e-08	RPL14
HINT1	2.22034352894743e-12	0.270491	0.914	0.902	7.98346719268338e-08	HINT1
GSTK1	3.37080971985145e-12	0.317154	0.851	0.805	1.21200834286979e-07	GSTK1
RPS2	3.61216952258976e-12	0.149641	1	0.998	1.29879167354237e-07	RPS2
UPP1	3.69370232660191e-12	0.729459	0.325	0.206	1.32810760855298e-07	UPP1
RPSA	8.91382648815727e-12	0.176284	0.996	0.995	3.20505545208183e-07	RPSA
HCST	1.19289454503816e-11	-0.325763	0.801	0.842	4.28917162613922e-07	HCST
RPS18	1.61005811571618e-11	0.116539	1	1	5.78912496086909e-07	RPS18
PPP1R18	1.99942674382088e-11	-0.476742	0.428	0.552	7.18913880008234e-07	PPP1R18
TLE5	2.76214260255878e-11	0.231721	0.945	0.921	9.93155994176035e-07	TLE5
H3F3B	3.90948033912128e-11	-0.255299	0.937	0.959	1.40569275073445e-06	H3F3B
PBXIP1	5.53331568037564e-11	0.478517	0.575	0.474	1.98955898603586e-06	PBXIP1
UCP2	9.20728014669809e-11	0.522414	0.583	0.493	3.31056964954677e-06	UCP2
RPS14	1.06754892925933e-10	0.106829	1	1	3.83847893004486e-06	RPS14
ETS1	1.63916519273658e-10	0.359624	0.786	0.721	5.89378236700363e-06	ETS1
MT-ND3	1.66438366093491e-10	-0.264684	0.972	0.969	5.98445789125756e-06	MT-ND3
PTGER2	2.77927367602947e-10	0.608707	0.463	0.355	9.99315642953156e-06	PTGER2
EEF2	2.78233506246121e-10	0.182019	0.983	0.983	1.00041639505855e-05	EEF2
ANXA1	4.70906490750226e-10	0.27145	0.88	0.85	1.69319137814151e-05	ANXA1
CYTIP	9.74669281302489e-10	-0.484367	0.466	0.559	3.50452086785123e-05	CYTIP
FXYD5	1.23386505614907e-09	0.212448	0.962	0.953	4.43648519588961e-05	FXYD5
RPL28	1.62293518554344e-09	0.100304	1	1	5.83542575313998e-05	RPL28
GZMK	1.80333328878473e-09	-0.41441	0.507	0.615	6.48406517315439e-05	GZMK
LDHB	2.37325400671657e-09	0.23655	0.921	0.895	8.5332721065501e-05	LDHB
PARP8	2.51364495114108e-09	-0.459501	0.371	0.482	9.03806178632286e-05	PARP8
MAL	2.60174424595706e-09	0.560356	0.412	0.307	9.35483161076322e-05	MAL
ERP29	2.813912044129e-09	0.340541	0.676	0.594	0.000101177	ERP29
PIM1	2.85631384819962e-09	0.363382	0.508	0.386	0.000102702	PIM1
P2RY8	4.26392650600439e-09	0.566091	0.352	0.246	0.000153314	P2RY8
GZMA	5.8145686238538e-09	-0.441181	0.498	0.591	0.000209069	GZMA
IL16	7.29897610363366e-09	-0.387988	0.462	0.569	0.000262442	IL16
PTPRCAP	7.54040856499415e-09	-0.599618	0.264	0.361	0.000271123	PTPRCAP
SRGN	1.12575677261537e-08	-0.387731	0.619	0.692	0.000404777	SRGN
RPL15	1.13378434056313e-08	0.13455	0.995	0.993	0.000407663	RPL15
CXCR3	1.4000449281023e-08	-0.390817	0.443	0.543	0.0005034	CXCR3
RPL10A	1.45832874356042e-08	0.136311	0.998	0.996	0.000524357	RPL10A
SH3BGRL3	1.6960632632892e-08	0.180301	0.994	0.987	0.000609837	SH3BGRL3
SLFN5	2.05264382834451e-08	-0.505092	0.368	0.466	0.000738049	SLFN5
PTPN6	2.08893717629873e-08	-0.478663	0.346	0.445	0.000751098	PTPN6
SELL	4.03022902127421e-08	0.618978	0.364	0.273	0.00144911	SELL
LINC01578	4.16214810636264e-08	0.351062	0.616	0.526	0.00149654	LINC01578
STK17B	7.23456275849565e-08	-0.375829	0.471	0.566	0.00260126	STK17B
LCP1	8.61125690503577e-08	-0.253565	0.737	0.801	0.00309626	LCP1
RPS13	1.07771341760409e-07	0.11361	1	1	0.00387503	RPS13
EEF1D	1.10334499179324e-07	0.150283	0.986	0.987	0.00396719	EEF1D
LITAF	1.26170988669345e-07	0.404989	0.476	0.375	0.0045366	LITAF
TESPA1	2.35067527377663e-07	0.463188	0.357	0.264	0.00845209	TESPA1
MT-ATP6	2.3703362018039e-07	-0.165365	0.997	1	0.00852278	MT-ATP6
FTH1	2.47242619445489e-07	0.148899	0.995	0.991	0.00888986	FTH1
MYL12A	2.8211476911806e-07	-0.137458	0.972	0.985	0.0101437	MYL12A
RPL13A	3.1940449826348e-07	0.155903	0.99	0.982	0.0114845	RPL13A
FAU	4.59594304978466e-07	0.10608	0.999	0.999	0.0165252	FAU
MGAT4A	4.81900337092962e-07	0.44897	0.392	0.304	0.0173272	MGAT4A
TPM4	4.86049411558588e-07	-0.552845	0.248	0.33	0.0174764	TPM4
S1PR4	5.66761591192755e-07	0.374328	0.495	0.392	0.0203785	S1PR4
MALAT1	6.38821008847911e-07	-0.143398	1	1	0.0229694	MALAT1
SMARCA2	6.6938976095415e-07	-0.497078	0.266	0.351	0.0240686	SMARCA2
UBXN1	6.74011038359794e-07	0.285668	0.636	0.552	0.0242347	UBXN1
PIM2	7.00435244029044e-07	0.439567	0.342	0.25	0.0251848	PIM2
ITGA4	9.81796289288667e-07	0.430723	0.613	0.559	0.0353015	ITGA4
STAT4	1.00944312221919e-06	-0.481451	0.229	0.315	0.0362955	STAT4
CKLF	1.09329413068581e-06	-0.440419	0.361	0.45	0.0393105	CKLF
RHOF	1.4122630955586e-06	-0.409317	0.356	0.439	0.0507793	RHOF
OPTN	1.45282399423862e-06	0.413468	0.436	0.345	0.0522377	OPTN
CORO1A	1.45749582966165e-06	-0.149708	0.936	0.959	0.0524057	CORO1A
TTC39C	1.56513332432129e-06	0.460238	0.377	0.296	0.0562759	TTC39C
EDF1	2.7355942821392e-06	0.21056	0.733	0.663	0.098361	EDF1
YWHAQ	2.91560646705564e-06	0.341288	0.519	0.434	0.104834	YWHAQ
ITGB1	4.0610577666591e-06	0.341865	0.583	0.509	0.146019	ITGB1
RPS16	4.07203413057572e-06	0.112775	0.995	0.995	0.146414	RPS16
FUS	4.26783036138279e-06	-0.312194	0.577	0.644	0.153454	FUS
YPEL3	4.29423491652669e-06	0.293635	0.626	0.555	0.154404	YPEL3
EIF5A	4.56579530044298e-06	0.30196	0.58	0.487	0.164168	EIF5A
RHOH	5.01808456365997e-06	-0.370972	0.39	0.474	0.18043	RHOH
TUBB	5.16576768633014e-06	-0.288515	0.545	0.611	0.18574	TUBB
IL10RA	5.20481941064671e-06	0.344665	0.565	0.503	0.187144	IL10RA
RGCC	5.22178366072254e-06	-0.553045	0.253	0.328	0.187754	RGCC
GZMM	6.2446732699777e-06	-0.350248	0.383	0.47	0.224533	GZMM
LAT	7.78146865046856e-06	-0.244237	0.593	0.673	0.27979	LAT
TMC8	8.80884353529016e-06	-0.376306	0.395	0.468	0.316731	TMC8
EIF4A2	9.5491397143561e-06	-0.27986	0.58	0.656	0.343349	EIF4A2
EIF3F	1.08298740658665e-05	0.217451	0.815	0.78	0.389399	EIF3F
OST4	1.12187131894736e-05	-0.199481	0.689	0.763	0.40338	OST4
NPM1	1.27633542815426e-05	0.159548	0.904	0.894	0.458919	NPM1
TUBA1B	1.58859502212614e-05	-0.300767	0.503	0.58	0.571195	TUBA1B
GIMAP7	1.64564387654217e-05	0.154096	0.818	0.812	0.591708	GIMAP7
MSN	1.90464157352917e-05	-0.290681	0.567	0.63	0.684833	MSN
NOSIP	1.96205583272595e-05	0.260244	0.739	0.698	0.705477	NOSIP
COX5A	2.21018182026339e-05	0.355956	0.433	0.357	0.794693	COX5A
UBALD2	2.21724694802387e-05	0.311604	0.52	0.45	0.797233	UBALD2
CDC25B	2.30176560812445e-05	0.410321	0.314	0.239	0.827623	CDC25B
RHOG	2.44111499952844e-05	-0.298562	0.404	0.475	0.877727	RHOG
ATP5F1C	2.7441781209897e-05	0.417189	0.39	0.315	0.986697	ATP5F1C
EEF1G	3.07246180841874e-05	0.125744	0.974	0.972	1	EEF1G
AHNAK	3.1022394860219e-05	0.196314	0.845	0.805	1	AHNAK
SPN	3.16216776370692e-05	-0.398672	0.338	0.408	1	SPN
GAPDH	3.59982504338832e-05	0.143381	0.962	0.953	1	GAPDH
KLRG1	3.83711043747212e-05	-0.439338	0.314	0.382	1	KLRG1
SAMHD1	4.42063791580007e-05	0.296049	0.577	0.512	1	SAMHD1
MT-ND4L	5.39412293631953e-05	-0.12129	0.911	0.957	1	MT-ND4L
ERGIC3	5.60351577125857e-05	0.374838	0.325	0.253	1	ERGIC3
RPL7	5.63980858233035e-05	0.156755	0.922	0.922	1	RPL7
EIF3K	6.27634926896842e-05	0.209989	0.847	0.814	1	EIF3K
CAP1	6.4272859362092e-05	-0.253667	0.565	0.634	1	CAP1
MFNG	6.454428640523e-05	0.326303	0.362	0.289	1	MFNG
EEF1B2	6.5857171889709e-05	0.117416	0.992	0.988	1	EEF1B2
CCNL1	6.88147095501321e-05	-0.304179	0.453	0.528	1	CCNL1
SNRPA	7.09648447120469e-05	0.379602	0.356	0.281	1	SNRPA
PPDPF	7.22976821436065e-05	0.17537	0.885	0.878	1	PPDPF
EIF1B	7.3970855023079e-05	-0.431854	0.24	0.307	1	EIF1B
DAZAP2	7.55101732028119e-05	0.19888	0.799	0.747	1	DAZAP2
TXN	8.00944043000557e-05	0.317941	0.42	0.348	1	TXN
CITED2	8.8271494846267e-05	-0.580071	0.406	0.456	1	CITED2
ITM2B	9.32430346873263e-05	0.128809	0.966	0.951	1	ITM2B
NME2	9.53962200061741e-05	0.257136	0.613	0.571	1	NME2
TMC6	9.62424798629416e-05	-0.252004	0.364	0.437	1	TMC6
ORAI1	9.73047154585212e-05	0.357196	0.443	0.383	1	ORAI1
SRPRA	9.77893497270775e-05	-0.374229	0.265	0.336	1	SRPRA
MAF1	9.83285644530373e-05	0.410669	0.321	0.253	1	MAF1
TSPO	9.89642718158249e-05	0.249427	0.584	0.529	1	TSPO
YBX1	0.000102313	0.187245	0.79	0.743	1	YBX1
SYNRG	0.000108562	-0.456091	0.26	0.32	1	SYNRG
RGS19	0.000109621	-0.323208	0.337	0.404	1	RGS19
COX4I1	0.000112494	0.12333	0.947	0.93	1	COX4I1
RNF149	0.000121753	-0.399062	0.311	0.375	1	RNF149
MT-ND1	0.000128607	-0.125212	0.982	0.989	1	MT-ND1
DDT	0.000140813	0.400466	0.319	0.254	1	DDT
NEAT1	0.000150401	0.406851	0.36	0.297	1	NEAT1
RESF1	0.000167426	-0.244933	0.564	0.621	1	RESF1
RPL4	0.000187486	0.128852	0.984	0.979	1	RPL4
IQGAP1	0.000201176	-0.281807	0.358	0.426	1	IQGAP1
SELENOH	0.000203368	-0.270521	0.459	0.524	1	SELENOH
EPB41	0.000217114	0.355383	0.397	0.334	1	EPB41
FNBP1	0.000217559	-0.306864	0.354	0.421	1	FNBP1
MT-ND4	0.000223142	-0.150124	0.99	0.993	1	MT-ND4
UBL5	0.00022622	-0.238436	0.582	0.644	1	UBL5
DOK2	0.000226407	-0.269978	0.383	0.461	1	DOK2
VAMP2	0.000242439	0.228769	0.691	0.652	1	VAMP2
UBE2L6	0.000245186	0.334412	0.377	0.315	1	UBE2L6
S100A4	0.000253863	0.126212	0.988	0.983	1	S100A4
CLEC2B	0.000256827	0.32985	0.34	0.275	1	CLEC2B
VASP	0.00026219	-0.413302	0.266	0.326	1	VASP
HP1BP3	0.000272361	-0.297494	0.449	0.503	1	HP1BP3
LGALS1	0.000282308	0.229114	0.435	0.368	1	LGALS1
RAC2	0.00028881	-0.134481	0.908	0.932	1	RAC2
DDX17	0.000296973	-0.253528	0.463	0.526	1	DDX17
NOP10	0.000306953	-0.426244	0.276	0.329	1	NOP10
PRDM1	0.000311294	-0.426845	0.362	0.415	1	PRDM1
UBXN4	0.000321522	-0.261373	0.389	0.453	1	UBXN4
FTL	0.000327813	0.11355	0.992	0.984	1	FTL
IKZF1	0.000336729	-0.265648	0.54	0.589	1	IKZF1
NOP53	0.000340847	0.151834	0.876	0.863	1	NOP53
PDLIM2	0.000389831	-0.358721	0.298	0.354	1	PDLIM2
SF3B5	0.000391421	0.283312	0.478	0.423	1	SF3B5
TERF2IP	0.000398556	-0.28236	0.425	0.487	1	TERF2IP
TMBIM6	0.00040896	-0.207978	0.639	0.69	1	TMBIM6
TSC22D3	0.000431467	-0.313402	0.855	0.833	1	TSC22D3
RASAL3	0.000447677	-0.296337	0.373	0.432	1	RASAL3
FERMT3	0.000455014	-0.318056	0.335	0.4	1	FERMT3
KHDRBS1	0.000472071	-0.255798	0.475	0.53	1	KHDRBS1
PRNP	0.000481581	-0.399368	0.266	0.319	1	PRNP
TUBA1A	0.000482263	0.14825	0.443	0.375	1	TUBA1A
KLRB1	0.000487159	-0.459935	0.357	0.407	1	KLRB1
LAMTOR1	0.000494666	0.373333	0.339	0.286	1	LAMTOR1
UQCRFS1	0.000521291	0.342752	0.393	0.331	1	UQCRFS1
FAM117A	0.000548588	0.409225	0.32	0.265	1	FAM117A
GRK6	0.000554173	-0.274292	0.403	0.47	1	GRK6
PDCD5	0.000563882	0.329445	0.321	0.259	1	PDCD5
ACP1	0.000572743	0.306721	0.321	0.26	1	ACP1
CD48	0.000587291	-0.178213	0.716	0.766	1	CD48
COTL1	0.000616763	0.21518	0.714	0.674	1	COTL1
LYAR	0.000628126	0.305875	0.464	0.406	1	LYAR
KLF6	0.000631319	-0.251428	0.812	0.839	1	KLF6
HSPA8	0.000637167	0.133132	0.919	0.925	1	HSPA8
LDHA	0.000698403	0.262751	0.586	0.537	1	LDHA
PCBP1	0.000709718	0.200543	0.763	0.745	1	PCBP1
MACF1	0.000736969	-0.356044	0.349	0.4	1	MACF1
SNRNP70	0.000746947	-0.374392	0.247	0.301	1	SNRNP70
RPS29	0.000767811	-0.115411	0.959	0.965	1	RPS29
FLT3LG	0.000797644	0.237905	0.632	0.585	1	FLT3LG
ANXA5	0.000798731	0.275826	0.357	0.3	1	ANXA5
DAD1	0.000813337	-0.245815	0.541	0.591	1	DAD1
ARPC5L	0.000839672	-0.358723	0.305	0.361	1	ARPC5L
RBM3	0.000851829	0.1947	0.682	0.646	1	RBM3
STAT1	0.000855241	0.29736	0.374	0.312	1	STAT1
ATRAID	0.000874476	0.315187	0.364	0.304	1	ATRAID
ITM2A	0.000887422	-0.275396	0.392	0.448	1	ITM2A
R3HDM4	0.000965752	0.298895	0.391	0.329	1	R3HDM4
LAPTM5	0.000984084	0.147256	0.878	0.851	1	LAPTM5
SLC25A6	0.000989637	0.13622	0.863	0.828	1	SLC25A6
APOBEC3G	0.00106724	-0.333969	0.26	0.314	1	APOBEC3G
RASA3	0.00108102	0.307185	0.339	0.281	1	RASA3
KLF13	0.00109253	-0.292462	0.328	0.389	1	KLF13
LSP1	0.00112454	0.168962	0.806	0.775	1	LSP1
MT-ND6	0.00119209	-0.191622	0.588	0.645	1	MT-ND6
CD2	0.00120765	-0.182599	0.703	0.735	1	CD2
CIAO2B	0.00121743	-0.283851	0.33	0.383	1	CIAO2B
GLIPR1	0.00125177	0.292693	0.436	0.382	1	GLIPR1
CCDC107	0.00125982	-0.27513	0.303	0.36	1	CCDC107
TMEM35B	0.00130338	-0.398907	0.255	0.305	1	TMEM35B
MT2A	0.00130519	-0.532684	0.322	0.362	1	MT2A
THEMIS	0.00131693	-0.359614	0.27	0.319	1	THEMIS
CAPZB	0.00137413	0.19706	0.708	0.673	1	CAPZB
GTF3A	0.00137937	0.215428	0.584	0.537	1	GTF3A
NSA2	0.00143961	0.203097	0.522	0.459	1	NSA2
RPL38	0.00155872	-0.13718	0.881	0.895	1	RPL38
ARL6IP5	0.00156085	0.142259	0.756	0.744	1	ARL6IP5
ALOX5AP	0.00161167	-0.175373	0.485	0.549	1	ALOX5AP
FBL	0.00162502	0.213035	0.404	0.345	1	FBL
TMEM258	0.00180154	-0.235449	0.466	0.515	1	TMEM258
RALY	0.00185027	0.235964	0.449	0.396	1	RALY
CD164	0.00188036	-0.291794	0.393	0.439	1	CD164
GMFG	0.00196938	0.137935	0.779	0.744	1	GMFG
CCDC85B	0.00206441	-0.21613	0.442	0.496	1	CCDC85B
ADD3	0.00217473	0.216338	0.515	0.471	1	ADD3
LINC00861	0.00217738	0.253461	0.455	0.396	1	LINC00861
ISG20	0.00220835	0.209299	0.582	0.518	1	ISG20
PTP4A2	0.0024782	0.204247	0.612	0.563	1	PTP4A2
PTPRC	0.00256782	-0.11456	0.935	0.941	1	PTPRC
TGOLN2	0.00263355	-0.275868	0.308	0.362	1	TGOLN2
COX8A	0.00268716	-0.264176	0.5	0.543	1	COX8A
UBB	0.00269004	0.162568	0.717	0.669	1	UBB
HNRNPF	0.00270834	-0.206285	0.599	0.659	1	HNRNPF
AQP3	0.00272266	0.299935	0.509	0.474	1	AQP3
PSMB6	0.00278097	0.230145	0.391	0.33	1	PSMB6
CYLD	0.00278643	0.262309	0.393	0.338	1	CYLD
ATP6V1G1	0.00289176	0.155983	0.672	0.619	1	ATP6V1G1
UBE2L3	0.00294221	0.261189	0.355	0.301	1	UBE2L3
CAMK4	0.00296582	0.30597	0.355	0.308	1	CAMK4
COPS6	0.00299664	0.256059	0.329	0.275	1	COPS6
SNHG29	0.00318737	0.133511	0.807	0.784	1	SNHG29
MRPL20	0.00334698	-0.337475	0.295	0.34	1	MRPL20
DOCK8	0.00343886	-0.322229	0.265	0.313	1	DOCK8
ARF1	0.00354993	0.167024	0.657	0.619	1	ARF1
UBE2B	0.00370409	0.256964	0.353	0.301	1	UBE2B
GPR183	0.00375569	-0.305881	0.34	0.386	1	GPR183
DEF6	0.00376681	-0.287392	0.373	0.419	1	DEF6
OAZ1	0.00383182	0.1102	0.885	0.877	1	OAZ1
ACAP1	0.00416448	-0.195847	0.583	0.623	1	ACAP1
PPP1CC	0.00416596	0.272832	0.364	0.312	1	PPP1CC
RNF126	0.00425304	0.272629	0.337	0.286	1	RNF126
TMEM123	0.0044533	0.228257	0.576	0.518	1	TMEM123
CD53	0.00446045	-0.186278	0.542	0.595	1	CD53
PEBP1	0.00460936	0.166134	0.571	0.523	1	PEBP1
CHD2	0.00471215	-0.304795	0.275	0.319	1	CHD2
HEBP2	0.00476302	0.280951	0.32	0.271	1	HEBP2
HNRNPD	0.00495795	-0.184073	0.468	0.52	1	HNRNPD
RASGRP2	0.00569581	0.181433	0.474	0.428	1	RASGRP2
CD3D	0.00581188	-0.123583	0.838	0.848	1	CD3D
CCNI	0.0060062	0.123126	0.811	0.792	1	CCNI
GDI2	0.00614337	0.213175	0.426	0.377	1	GDI2
LDLRAP1	0.00669289	-0.236228	0.341	0.382	1	LDLRAP1
ARID4B	0.00675608	0.228089	0.419	0.368	1	ARID4B
SMAP2	0.00676431	-0.172227	0.467	0.526	1	SMAP2
MT-ND2	0.00679124	-0.115656	0.96	0.973	1	MT-ND2
PSME1	0.00679173	0.13251	0.84	0.816	1	PSME1
SNRPG	0.00696154	-0.283858	0.319	0.365	1	SNRPG
ANAPC5	0.00703021	0.232967	0.339	0.295	1	ANAPC5
PYURF	0.00707609	0.226484	0.395	0.345	1	PYURF
GNG2	0.0072243	-0.277025	0.29	0.337	1	GNG2
MZT2A	0.00723354	0.270273	0.353	0.311	1	MZT2A
PLP2	0.00729178	0.196076	0.65	0.618	1	PLP2
OCIAD2	0.00742121	0.208511	0.42	0.371	1	OCIAD2
ATP5MC2	0.00776054	0.134663	0.884	0.875	1	ATP5MC2
FAM49B	0.00776492	-0.335778	0.287	0.328	1	FAM49B
PCBP2	0.00782743	0.210692	0.409	0.358	1	PCBP2
SF1	0.00784961	0.125224	0.752	0.702	1	SF1
NME3	0.00870459	0.223039	0.431	0.386	1	NME3
PIK3R1	0.00890382	0.277494	0.413	0.371	1	PIK3R1
TPI1	0.00895995	0.138856	0.606	0.556	1	TPI1
CD27	0.00898916	-0.182249	0.468	0.518	1	CD27
ZYX	0.00906669	-0.180404	0.462	0.512	1	ZYX
PA2G4	0.00917778	0.22669	0.417	0.363	1	PA2G4
KIF2A	0.00932053	0.220822	0.469	0.429	1	KIF2A
RORA	0.00981855	-0.274124	0.289	0.334	1	RORA
DANCR	0.00996479	0.267172	0.336	0.284	1	DANCR
NDUFB9	0.0100647	0.195937	0.588	0.544	1	NDUFB9
IMP3	0.0102746	-0.204428	0.383	0.432	1	IMP3
CD6	0.0102748	0.174134	0.53	0.49	1	CD6
SET	0.0102843	0.16539	0.607	0.575	1	SET
TRAT1	0.0104041	0.218744	0.374	0.334	1	TRAT1
HNRNPL	0.0105491	-0.166297	0.407	0.448	1	HNRNPL
CDC42EP3	0.0106047	-0.244027	0.293	0.338	1	CDC42EP3
IFITM2	0.0107629	0.146096	0.835	0.803	1	IFITM2
FAM107B	0.0108843	0.164205	0.504	0.459	1	FAM107B
BZW1	0.0108962	-0.272162	0.338	0.378	1	BZW1
CCND2	0.0112484	-0.264434	0.275	0.315	1	CCND2
IK	0.0114773	0.211083	0.416	0.367	1	IK
TMEM173	0.0115595	-0.201913	0.371	0.421	1	TMEM173
EIF3H	0.0115905	0.148329	0.695	0.648	1	EIF3H
TPM3	0.0115972	0.154534	0.799	0.781	1	TPM3
SEPTIN1	0.0116181	-0.172486	0.596	0.632	1	SEPTIN1
DDX39B	0.0116398	-0.18725	0.394	0.438	1	DDX39B
LBH	0.0117396	-0.202173	0.433	0.473	1	LBH
SH3BP5	0.0117754	0.242114	0.431	0.389	1	SH3BP5
FLOT2	0.011908	0.258586	0.341	0.298	1	FLOT2
ANKRD44	0.0119357	-0.270436	0.296	0.337	1	ANKRD44
TRAM1	0.0119751	0.199896	0.452	0.404	1	TRAM1
ARHGAP30	0.0121073	-0.207228	0.407	0.448	1	ARHGAP30
ARRB2	0.0121961	0.305531	0.416	0.38	1	ARRB2
PAIP2	0.0127495	0.185113	0.434	0.39	1	PAIP2
SNHG7	0.0128008	0.212909	0.307	0.264	1	SNHG7
BST2	0.0128155	-0.148195	0.364	0.414	1	BST2
SNX6	0.012953	0.216564	0.366	0.323	1	SNX6
IDS	0.0130671	-0.220335	0.325	0.364	1	IDS
EIF3G	0.0139542	0.143745	0.723	0.695	1	EIF3G
ATP6AP2	0.0142072	0.209787	0.327	0.28	1	ATP6AP2
STK17A	0.0148232	-0.210976	0.422	0.465	1	STK17A
GPSM3	0.0154119	0.100621	0.832	0.812	1	GPSM3
HMGN2	0.0155801	0.168225	0.573	0.539	1	HMGN2
PHB2	0.0161733	0.202972	0.5	0.46	1	PHB2
SERP1	0.0161777	0.181537	0.624	0.614	1	SERP1
PSMD4	0.0166955	0.242729	0.338	0.295	1	PSMD4
DGKA	0.0177328	-0.193381	0.359	0.403	1	DGKA
C17orf49	0.0178451	0.132265	0.326	0.279	1	C17orf49
GATA3	0.0180444	0.237465	0.39	0.349	1	GATA3
BIN1	0.0180709	0.198965	0.482	0.45	1	BIN1
MZT2B	0.0181096	0.119883	0.698	0.664	1	MZT2B
TSTD1	0.0182964	0.190485	0.441	0.404	1	TSTD1
TECR	0.0189888	-0.230111	0.44	0.476	1	TECR
PRPF8	0.0196581	-0.160501	0.384	0.433	1	PRPF8
DIAPH1	0.0196896	-0.237204	0.298	0.337	1	DIAPH1
FOXP1	0.0197862	0.193309	0.423	0.382	1	FOXP1
CD247	0.0203726	-0.182781	0.482	0.518	1	CD247
TWF2	0.0207478	-0.247924	0.343	0.375	1	TWF2
ALDOA	0.0208905	-0.217659	0.433	0.469	1	ALDOA
TNIP1	0.0210217	0.194848	0.31	0.268	1	TNIP1
IL27RA	0.0213267	-0.276271	0.272	0.303	1	IL27RA
EIF3M	0.0215443	0.180123	0.444	0.405	1	EIF3M
AIP	0.0216302	-0.178648	0.359	0.4	1	AIP
WASF2	0.0222059	0.167309	0.319	0.275	1	WASF2
NSD3	0.0222098	0.20011	0.413	0.37	1	NSD3
H1FX	0.0227811	-0.274112	0.6	0.603	1	H1FX
CHURC1	0.0228852	-0.194738	0.414	0.448	1	CHURC1
NDUFB8	0.0231169	0.171628	0.519	0.481	1	NDUFB8
COX7A2L	0.0233354	0.122698	0.403	0.356	1	COX7A2L
GLS	0.0234739	-0.290072	0.304	0.337	1	GLS
TMEM50A	0.0241289	0.176042	0.443	0.405	1	TMEM50A
TOMM5	0.0241637	-0.226508	0.301	0.341	1	TOMM5
XRCC6	0.0242046	0.13119	0.564	0.517	1	XRCC6
MTPN	0.0254215	0.244033	0.329	0.293	1	MTPN
VSIR	0.0256585	-0.168893	0.468	0.503	1	VSIR
ADD1	0.026201	0.194311	0.318	0.274	1	ADD1
PSMA1	0.0263841	0.214475	0.342	0.306	1	PSMA1
PIK3IP1	0.026741	0.146701	0.42	0.382	1	PIK3IP1
RSL1D1	0.0277418	0.19364	0.521	0.485	1	RSL1D1
SEMA4D	0.0283011	-0.166303	0.366	0.403	1	SEMA4D
ANP32B	0.0295428	0.10228	0.641	0.607	1	ANP32B
RBM39	0.0298489	-0.166718	0.535	0.578	1	RBM39
RCAN3	0.0299421	0.207704	0.409	0.369	1	RCAN3
STAT3	0.0309148	-0.246106	0.322	0.357	1	STAT3
TLN1	0.0309209	-0.206433	0.403	0.441	1	TLN1
EIF2S3	0.0310058	0.138531	0.459	0.415	1	EIF2S3
RAN	0.0314523	0.107834	0.669	0.652	1	RAN
UBE2D2	0.0343044	0.171678	0.586	0.566	1	UBE2D2
VCP	0.0344123	-0.192316	0.403	0.431	1	VCP
RGS14	0.0345799	-0.26894	0.283	0.308	1	RGS14
WDR1	0.0347552	-0.162216	0.479	0.515	1	WDR1
FIS1	0.0349784	0.180038	0.399	0.357	1	FIS1
HLA-F	0.0351919	-0.111566	0.616	0.651	1	HLA-F
CCT3	0.035194	0.158734	0.342	0.304	1	CCT3
DNAJB1	0.0352287	0.118763	0.524	0.482	1	DNAJB1
TRMT112	0.035242	-0.177697	0.49	0.51	1	TRMT112
SASH3	0.0354517	-0.233082	0.299	0.333	1	SASH3
MRPL54	0.0357523	-0.23198	0.281	0.313	1	MRPL54
TBC1D10C	0.0359011	-0.149504	0.607	0.622	1	TBC1D10C
BCLAF1	0.0359916	-0.189815	0.391	0.422	1	BCLAF1
VPS28	0.0363168	0.10957	0.502	0.458	1	VPS28
AKNA	0.0365281	-0.232529	0.359	0.394	1	AKNA
CD81	0.0372614	-0.140291	0.521	0.555	1	CD81
NAP1L4	0.0380218	0.177256	0.371	0.338	1	NAP1L4
PPP4C	0.0383639	-0.218574	0.329	0.368	1	PPP4C
VPS29	0.0385145	0.228796	0.312	0.279	1	VPS29
MAZ	0.0389042	0.132628	0.318	0.277	1	MAZ
EML4	0.0394842	-0.189823	0.38	0.418	1	EML4
TAP1	0.0395006	-0.172424	0.42	0.461	1	TAP1
NDUFA1	0.040476	-0.155148	0.465	0.489	1	NDUFA1
CLDND1	0.0406655	0.221888	0.42	0.381	1	CLDND1
NDUFV1	0.0409856	0.140265	0.331	0.292	1	NDUFV1
STK4	0.0412269	-0.145878	0.577	0.585	1	STK4
C9orf16	0.0416056	0.1303	0.515	0.474	1	C9orf16
MCUB	0.0420857	0.155251	0.478	0.446	1	MCUB
CD82	0.0423351	0.175369	0.345	0.308	1	CD82
MTDH	0.0424226	0.180388	0.455	0.413	1	MTDH
MBP	0.0428327	0.186185	0.362	0.327	1	MBP
SRRM2	0.042905	-0.128099	0.587	0.623	1	SRRM2
CAST	0.0431583	0.122551	0.525	0.485	1	CAST
MEAF6	0.0449996	0.198406	0.35	0.313	1	MEAF6
PUF60	0.0450828	0.170507	0.325	0.29	1	PUF60
CYTH1	0.0451214	0.191331	0.456	0.43	1	CYTH1
ATP5F1D	0.0459686	0.142432	0.645	0.618	1	ATP5F1D
TMEM109	0.0460679	0.169969	0.311	0.273	1	TMEM109
CD96	0.0461976	-0.169937	0.4	0.435	1	CD96
WBP2	0.0476392	-0.224166	0.301	0.335	1	WBP2
PLSCR3	0.0480733	0.161235	0.462	0.419	1	PLSCR3
PSME2	0.0482621	0.158174	0.578	0.559	1	PSME2
GBP5	0.0485666	0.276629	0.303	0.271	1	GBP5
NCL	0.0489918	0.122796	0.766	0.742	1	NCL
DDX6	0.0490777	0.136251	0.42	0.386	1	DDX6
KRT10	0.0494128	-0.14053	0.49	0.517	1	KRT10
ATP6V0E1	0.0500262	-0.111028	0.588	0.622	1	ATP6V0E1
RNPEPL1	0.0500639	0.157392	0.453	0.424	1	RNPEPL1
EID1	0.0502686	0.125237	0.581	0.558	1	EID1
LEF1	0.0506086	0.181862	0.4	0.36	1	LEF1
SSR3	0.0528668	0.180771	0.312	0.274	1	SSR3
CCT6A	0.0530964	0.197088	0.344	0.304	1	CCT6A
ARL6IP1	0.0532803	0.157801	0.435	0.401	1	ARL6IP1
MRPL57	0.0548845	-0.189052	0.297	0.328	1	MRPL57
DUT	0.0563634	0.188857	0.366	0.337	1	DUT
MRPL41	0.0584012	-0.246694	0.279	0.307	1	MRPL41
ACADVL	0.0585797	-0.201717	0.282	0.315	1	ACADVL
EPC1	0.0589282	0.107612	0.51	0.472	1	EPC1
INPP4B	0.0590721	-0.145469	0.456	0.492	1	INPP4B
RAB5C	0.059647	0.174918	0.354	0.321	1	RAB5C
PHF1	0.0604972	-0.18766	0.315	0.345	1	PHF1
LCP2	0.0612031	-0.145604	0.573	0.599	1	LCP2
PRKCH	0.0639805	-0.161728	0.384	0.422	1	PRKCH
AKAP13	0.0642893	-0.191989	0.359	0.389	1	AKAP13
G3BP1	0.0644747	-0.20536	0.281	0.312	1	G3BP1
HSPD1	0.0651505	-0.210623	0.32	0.349	1	HSPD1
RBM38	0.0663362	-0.21949	0.275	0.31	1	RBM38
RSRP1	0.0676208	0.140373	0.525	0.487	1	RSRP1
CD4	0.0681863	-0.185583	0.385	0.414	1	CD4
RNASET2	0.0683319	0.156944	0.541	0.524	1	RNASET2
PPP1CA	0.0685782	0.109346	0.645	0.623	1	PPP1CA
SOD1	0.068659	0.105133	0.672	0.644	1	SOD1
DOCK10	0.0704584	-0.155291	0.281	0.312	1	DOCK10
SYNE2	0.0705557	-0.154608	0.538	0.562	1	SYNE2
SYF2	0.0709307	0.140149	0.363	0.327	1	SYF2
CDC42	0.0715564	0.11684	0.67	0.646	1	CDC42
ZNF207	0.0723128	0.131591	0.316	0.281	1	ZNF207
BLOC1S1	0.0736914	0.13961	0.401	0.364	1	BLOC1S1
LRRFIP1	0.0755588	0.103607	0.551	0.521	1	LRRFIP1
ANXA11	0.0764657	0.114284	0.602	0.584	1	ANXA11
TRAPPC6A	0.0766502	0.179115	0.309	0.279	1	TRAPPC6A
RASSF5	0.0770194	-0.210844	0.288	0.315	1	RASSF5
EIF3I	0.0791437	0.105964	0.343	0.308	1	EIF3I
GDI1	0.0807309	-0.236423	0.294	0.321	1	GDI1
ZAP70	0.0814169	-0.108545	0.528	0.563	1	ZAP70
SEC11A	0.0825325	0.136501	0.326	0.291	1	SEC11A
ALKBH7	0.0826009	-0.155795	0.301	0.33	1	ALKBH7
CDKN2D	0.0831109	0.262869	0.328	0.304	1	CDKN2D
LPXN	0.0857381	-0.200804	0.281	0.309	1	LPXN
GPX4	0.0881188	-0.108106	0.637	0.675	1	GPX4
EMB	0.0895625	-0.15763	0.431	0.454	1	EMB
CORO1B	0.0901784	-0.108969	0.364	0.398	1	CORO1B
RBCK1	0.0922724	-0.191683	0.279	0.304	1	RBCK1
UBE2I	0.0947968	0.110871	0.45	0.432	1	UBE2I
LY9	0.0949473	-0.16887	0.293	0.322	1	LY9
TBCB	0.0953842	0.141396	0.389	0.353	1	TBCB
NDUFB11	0.0961194	0.124726	0.554	0.536	1	NDUFB11
PIP4K2A	0.0965341	-0.201669	0.328	0.36	1	PIP4K2A
SLC38A1	0.0973379	-0.176536	0.369	0.393	1	SLC38A1
HMOX2	0.0980417	-0.144253	0.332	0.362	1	HMOX2
NONO	0.0985993	0.212801	0.361	0.337	1	NONO
TMBIM4	0.0991192	-0.20041	0.386	0.412	1	TMBIM4
ATP1A1	0.0994845	0.141797	0.352	0.321	1	ATP1A1
LRP10	0.100392	0.146228	0.355	0.327	1	LRP10
GYPC	0.102411	-0.112553	0.45	0.479	1	GYPC
EIF4H	0.102963	0.119918	0.355	0.323	1	EIF4H
CDV3	0.103121	0.115462	0.352	0.319	1	CDV3
FGD3	0.104857	0.161964	0.325	0.297	1	FGD3
ABHD14B	0.105707	0.16027	0.38	0.356	1	ABHD14B
SP100	0.106454	-0.155019	0.448	0.472	1	SP100
M6PR	0.10741	-0.110315	0.397	0.432	1	M6PR
BRD2	0.107851	-0.191038	0.295	0.319	1	BRD2
CSTB	0.10796	0.108051	0.593	0.563	1	CSTB
MED10	0.108972	0.150157	0.351	0.323	1	MED10
ACTR3	0.109178	-0.1194	0.557	0.585	1	ACTR3
POLR2L	0.112806	-0.162268	0.42	0.44	1	POLR2L
SFPQ	0.112912	-0.148694	0.498	0.508	1	SFPQ
UQCRH	0.113457	0.121457	0.528	0.496	1	UQCRH
MYO1G	0.113698	0.129689	0.383	0.356	1	MYO1G
SPSB3	0.119238	0.13025	0.376	0.353	1	SPSB3
U2SURP	0.120752	0.144821	0.319	0.286	1	U2SURP
CTDSP1	0.121272	0.118359	0.312	0.285	1	CTDSP1
HAX1	0.121637	-0.13454	0.279	0.31	1	HAX1
ATP5F1A	0.12233	0.108002	0.495	0.461	1	ATP5F1A
SSR1	0.122479	-0.199079	0.284	0.311	1	SSR1
GHITM	0.122707	-0.107545	0.397	0.427	1	GHITM
TEX264	0.128385	-0.152408	0.29	0.314	1	TEX264
MYCBP2	0.133896	-0.211011	0.304	0.325	1	MYCBP2
ATM	0.135032	-0.121821	0.349	0.375	1	ATM
DBI	0.136742	0.102655	0.384	0.355	1	DBI
ANXA2	0.14025	0.125879	0.541	0.538	1	ANXA2
PACS1	0.142551	0.188975	0.303	0.282	1	PACS1
PRRC2C	0.147661	-0.156876	0.529	0.552	1	PRRC2C
REEP5	0.148457	-0.145548	0.311	0.336	1	REEP5
TRAPPC5	0.149846	0.161813	0.33	0.307	1	TRAPPC5
ANP32E	0.150941	-0.195295	0.277	0.301	1	ANP32E
SKAP1	0.151191	-0.144538	0.412	0.431	1	SKAP1
NUCB1	0.15239	0.150812	0.381	0.358	1	NUCB1
ANP32A	0.152718	0.115653	0.384	0.356	1	ANP32A
ATP5F1B	0.153243	-0.104238	0.554	0.584	1	ATP5F1B
SRSF2	0.153483	-0.109891	0.473	0.501	1	SRSF2
DYNLL1	0.157606	0.125542	0.346	0.315	1	DYNLL1
SERINC1	0.164523	-0.143505	0.294	0.319	1	SERINC1
LMAN2	0.165631	-0.137955	0.384	0.415	1	LMAN2
MICOS13	0.165984	0.117895	0.32	0.294	1	MICOS13
TALDO1	0.169274	0.121121	0.335	0.306	1	TALDO1
GRK2	0.174369	-0.137969	0.372	0.395	1	GRK2
SNU13	0.175711	-0.100568	0.45	0.463	1	SNU13
XBP1	0.17741	-0.112496	0.468	0.493	1	XBP1
CANX	0.179925	0.145897	0.386	0.367	1	CANX
ADGRE5	0.184154	0.138143	0.394	0.378	1	ADGRE5
ARF6	0.184571	-0.102747	0.544	0.559	1	ARF6
TMEM259	0.18986	-0.107731	0.366	0.392	1	TMEM259
ANKRD11	0.191935	0.149595	0.336	0.312	1	ANKRD11
CAPNS1	0.191997	0.137141	0.422	0.404	1	CAPNS1
LAMP1	0.193927	0.109181	0.385	0.357	1	LAMP1
ESYT1	0.193997	-0.138274	0.289	0.315	1	ESYT1
PKM	0.195751	0.116577	0.619	0.625	1	PKM
CTSD	0.197541	-0.140292	0.318	0.34	1	CTSD
FKBP8	0.201435	0.101854	0.57	0.548	1	FKBP8
ARF5	0.202279	0.172789	0.45	0.436	1	ARF5
PDCD6	0.202844	-0.143307	0.322	0.339	1	PDCD6
ANAPC11	0.203008	-0.188133	0.306	0.319	1	ANAPC11
PHF3	0.204948	-0.16538	0.303	0.323	1	PHF3
SBDS	0.206084	-0.157514	0.283	0.304	1	SBDS
OXA1L	0.208481	0.10467	0.354	0.331	1	OXA1L
CST7	0.209768	-0.105624	0.358	0.372	1	CST7
TGFBR2	0.215615	-0.145491	0.304	0.323	1	TGFBR2
NDUFA12	0.218441	0.131562	0.369	0.349	1	NDUFA12
TRA2B	0.227509	0.144824	0.365	0.343	1	TRA2B
WTAP	0.228695	0.120269	0.328	0.304	1	WTAP
THEM4	0.231935	0.135355	0.332	0.316	1	THEM4
HMGB2	0.232871	0.148855	0.311	0.292	1	HMGB2
UFC1	0.235382	0.126108	0.426	0.4	1	UFC1
RBMS1	0.235953	-0.141563	0.342	0.362	1	RBMS1
TRAPPC1	0.238107	-0.110096	0.515	0.525	1	TRAPPC1
EIF3A	0.241661	-0.123069	0.345	0.363	1	EIF3A
OGT	0.242832	-0.171145	0.299	0.314	1	OGT
PPP1R12A	0.244238	0.116041	0.319	0.297	1	PPP1R12A
PRDX6	0.248297	0.173508	0.343	0.327	1	PRDX6
NECAP2	0.254054	0.155094	0.328	0.309	1	NECAP2
ARHGAP9	0.256776	-0.148341	0.338	0.355	1	ARHGAP9
FGFR1OP2	0.26006	-0.105281	0.317	0.338	1	FGFR1OP2
MDFIC	0.274642	-0.100727	0.361	0.379	1	MDFIC
CAPN2	0.275322	0.106138	0.43	0.415	1	CAPN2
PRPF38B	0.275584	-0.131757	0.307	0.324	1	PRPF38B
LSM14A	0.282927	0.122484	0.326	0.313	1	LSM14A
CACYBP	0.285394	0.104507	0.309	0.291	1	CACYBP
PSMA5	0.291447	-0.146266	0.328	0.343	1	PSMA5
TUFM	0.291897	0.113881	0.379	0.364	1	TUFM
PKN1	0.293306	-0.109331	0.323	0.341	1	PKN1
RBMX	0.294609	-0.105214	0.364	0.382	1	RBMX
CDKN1B	0.317639	0.141708	0.422	0.406	1	CDKN1B
SNRPN	0.327509	0.125009	0.322	0.308	1	SNRPN
SAT1	0.339716	-0.133028	0.335	0.349	1	SAT1
CD5	0.344372	0.1038	0.403	0.384	1	CD5
PARK7	0.345445	-0.120926	0.505	0.511	1	PARK7
GADD45GIP1	0.346979	0.108722	0.306	0.29	1	GADD45GIP1
TIMP1	0.351951	0.112097	0.5	0.491	1	TIMP1
CLPP	0.359857	-0.111099	0.289	0.304	1	CLPP
BRD4	0.362736	0.112127	0.319	0.306	1	BRD4
SEM1	0.363695	-0.150014	0.32	0.33	1	SEM1
EGLN2	0.384543	-0.127122	0.293	0.302	1	EGLN2
GPI	0.38576	0.109195	0.365	0.35	1	GPI
GSTP1	0.38757	0.101863	0.38	0.366	1	GSTP1
EZR	0.393426	0.118393	0.539	0.541	1	EZR
BCL11B	0.398914	-0.119918	0.293	0.304	1	BCL11B
SELENOT	0.413816	-0.114847	0.299	0.304	1	SELENOT
NSMCE3	0.420686	-0.125579	0.304	0.311	1	NSMCE3
NR3C1	0.428479	-0.126403	0.316	0.327	1	NR3C1
ZRANB2	0.435039	-0.121712	0.292	0.302	1	ZRANB2
KPNB1	0.437613	-0.1	0.303	0.312	1	KPNB1
TAX1BP1	0.444902	0.115451	0.382	0.365	1	TAX1BP1
SSNA1	0.452621	0.131782	0.306	0.296	1	SSNA1
SNX17	0.525745	-0.125651	0.312	0.316	1	SNX17
NUCKS1	0.533542	-0.105912	0.358	0.36	1	NUCKS1
RBBP6	0.552835	-0.156396	0.342	0.341	1	RBBP6
MCL1	0.764298	-0.136036	0.427	0.425	1	MCL1
IRF1	0.848816	-0.111641	0.381	0.374	1	IRF1
DDX3X	0.877176	-0.111192	0.32	0.318	1	DDX3X

## Sheet: Fig.3d
	p_val	avg_log2FC	pct.1	pct.2	p_val_adj	gene
ZFP36	1.0313525946709e-34	-1.39084	0.557	0.848	3.70833138939868e-30	ZFP36
DDIT4	2.34141501582893e-31	-1.76641	0.248	0.605	8.41879183091451e-27	DDIT4
CD69	2.19107510505652e-28	-1.39673	0.416	0.725	7.87822964774123e-24	CD69
FOS	1.08854594171711e-25	-3.19694	0.071	0.311	3.91397578803803e-21	FOS
JUNB	2.55215838997042e-21	-1.37826	0.652	0.819	9.17654070697763e-17	JUNB
B2M	6.74847773333324e-21	0.225742	1	1	2.4264826537973e-16	B2M
TUBA4A	1.73162082493171e-17	-1.01552	0.437	0.686	6.22621583812447e-13	TUBA4A
JUN	1.93876725072095e-17	-1.42093	0.31	0.576	6.97103152669226e-13	JUN
HIST1H1D	5.84312222380886e-17	-1.49629	0.263	0.511	2.10095302679271e-12	HIST1H1D
ZFP36L2	3.39105207909474e-15	-0.5864	0.918	0.951	1.2192866855593e-10	ZFP36L2
ACTG1	5.14741530118638e-13	-0.396361	0.972	1	1.85080464569458e-08	ACTG1
TAGLN2	7.64471899337762e-13	0.695058	0.822	0.715	2.74873516125886e-08	TAGLN2
SH3BGRL3	2.34124885873551e-12	0.398584	0.997	0.994	8.41819439646941e-08	SH3BGRL3
HIST1H4C	4.65444297277067e-12	-1.03258	0.245	0.476	1.67355151528942e-07	HIST1H4C
RPS27	1.91709742325913e-11	-0.206724	1	1	6.89311549507051e-07	RPS27
KLF3	2.2413624819621e-11	1.35232	0.385	0.191	8.05904294014292e-07	KLF3
IER2	4.64534791573989e-11	-1.0212	0.409	0.621	1.67028129658343e-06	IER2
NKG7	5.24758865375216e-11	0.641213	0.806	0.709	1.88682297634313e-06	NKG7
PLEKHF1	3.29282955306937e-10	-1.04096	0.162	0.346	1.18396979410162e-05	PLEKHF1
CD40LG	7.84843930914987e-10	-1.0721	0.202	0.392	2.82198483799793e-05	CD40LG
CD52	8.35876279900101e-10	0.355131	0.985	0.955	3.0054767520088e-05	CD52
GNLY	8.59394281129006e-10	0.700278	0.679	0.463	3.09003807722745e-05	GNLY
RPS28	1.08101983664941e-09	-0.246032	0.997	1	3.88691492465662e-05	RPS28
GZMH	1.67296707209635e-09	0.619861	0.724	0.566	6.01532040442965e-05	GZMH
FGFBP2	2.22286345194562e-09	0.800007	0.608	0.424	7.99252782781569e-05	FGFBP2
ABHD17A	3.50768525960545e-09	0.619168	0.737	0.65	0.000126122	ABHD17A
RPL39	4.51461819006482e-09	-0.219053	1	1	0.000162328	RPL39
ZFP36L1	9.35148955516095e-09	-0.767735	0.426	0.605	0.000336242	ZFP36L1
HLA-B	1.14473698060122e-08	0.166297	1	1	0.000411602	HLA-B
IFITM2	1.21698032919521e-08	0.493195	0.879	0.809	0.000437577	IFITM2
S100A4	1.62068038560873e-08	0.34746	0.967	0.939	0.000582732	S100A4
FLNA	6.12105108835432e-08	0.552491	0.773	0.663	0.00220089	FLNA
CCL4	6.92452513498302e-08	-1.36133	0.368	0.502	0.00248978	CCL4
SLAMF1	7.53444407960086e-08	-1.02318	0.168	0.32	0.00270908	SLAMF1
CFL1	1.05153408627013e-07	0.32474	0.978	0.99	0.0037809	CFL1
LGALS1	1.05212849011254e-07	0.825386	0.598	0.453	0.00378303	LGALS1
DENND2D	1.22439792757922e-07	-0.696129	0.328	0.515	0.00440245	DENND2D
HIST1H1E	1.32409704690919e-07	-0.757457	0.471	0.615	0.00476092	HIST1H1E
NFKBIA	2.22762451008159e-07	-0.672022	0.508	0.657	0.00800965	NFKBIA
GZMK	2.49605097562579e-07	-0.671472	0.348	0.515	0.0089748	GZMK
PTGER4	3.26369148899034e-07	-1.06868	0.212	0.359	0.0117349	PTGER4
STK17A	3.5505441144149e-07	-0.727993	0.384	0.557	0.0127663	STK17A
TPM4	3.65910428400799e-07	-0.912657	0.204	0.353	0.0131567	TPM4
GZMB	3.81229221237376e-07	0.686275	0.547	0.395	0.0137075	GZMB
LITAF	5.3058776344806e-07	0.536253	0.701	0.638	0.0190778	LITAF
SLFN5	8.29068478257458e-07	-0.595877	0.35	0.531	0.02981	SLFN5
IL10RA	8.74103005557651e-07	0.516556	0.624	0.489	0.0314292	IL10RA
DAXX	9.01373096739441e-07	-0.841533	0.181	0.327	0.0324098	DAXX
CCL5	9.22654393281217e-07	0.366975	0.894	0.874	0.033175	CCL5
PFN1	1.26666192793765e-06	0.227145	0.999	1	0.0455441	PFN1
SIT1	1.30799449353645e-06	-0.664189	0.351	0.502	0.0470303	SIT1
ADRB2	1.35732812947459e-06	-0.746575	0.194	0.343	0.0488041	ADRB2
RPL34	1.58134286620786e-06	-0.149963	0.997	1	0.0568588	RPL34
RPL36	1.7493038569395e-06	-0.208963	0.982	0.997	0.062898	RPL36
CYTIP	2.7165040563919e-06	-0.537715	0.369	0.537	0.0976746	CYTIP
CX3CR1	2.7571215435294e-06	0.695277	0.412	0.265	0.0991351	CX3CR1
PRF1	3.94437180207099e-06	0.635101	0.703	0.634	0.141824	PRF1
RPSA	4.21065900223255e-06	0.202243	0.993	0.994	0.151398	RPSA
SLC2A3	4.72918424958213e-06	-0.734462	0.185	0.324	0.170043	SLC2A3
MYL6	4.73831727677065e-06	0.286723	0.939	0.951	0.170371	MYL6
ANXA1	5.122415826238e-06	0.416461	0.798	0.725	0.184182	ANXA1
CAPZB	5.62814118148213e-06	0.378804	0.768	0.712	0.202365	CAPZB
MTRNR2L12	6.12156280165597e-06	-0.337602	0.967	0.971	0.220107	MTRNR2L12
TGFBR2	6.53651429384675e-06	-0.768638	0.194	0.324	0.235027	TGFBR2
HOPX	6.74667507046441e-06	0.63817	0.579	0.472	0.242583	HOPX
HLA-A	7.14109927850635e-06	0.171442	1	1	0.256765	HLA-A
PRDM1	7.82447930831424e-06	-0.673602	0.351	0.502	0.281337	PRDM1
CD99	1.43164610421982e-05	0.310648	0.912	0.896	0.514763	CD99
GSTP1	1.69837319051894e-05	0.521268	0.583	0.485	0.610667	GSTP1
PPDPF	2.02440185054416e-05	0.298627	0.889	0.874	0.727894	PPDPF
DUSP1	2.1568880889367e-05	-0.842745	0.438	0.566	0.775531	DUSP1
PNRC1	2.47274444343105e-05	0.285149	0.925	0.909	0.8891	PNRC1
OST4	3.14419322227855e-05	-0.388464	0.664	0.77	1	OST4
JUND	3.6786614176731e-05	-0.454805	0.594	0.706	1	JUND
RPS21	4.3393393590336e-05	-0.200292	0.989	0.997	1	RPS21
GPR65	4.75186846559722e-05	-0.591189	0.26	0.411	1	GPR65
RPS4X	4.77684775411016e-05	0.138554	1	1	1	RPS4X
TMSB4X	5.03685442762505e-05	0.122719	1	1	1	TMSB4X
UBB	5.23818508870307e-05	0.34193	0.763	0.722	1	UBB
EFHD2	5.46535234747885e-05	0.440778	0.72	0.65	1	EFHD2
MT-ND5	5.58592618252555e-05	0.284297	0.972	0.964	1	MT-ND5
HLA-C	6.78467171939744e-05	0.133357	1	1	1	HLA-C
TMEM50A	0.000106639	0.444585	0.53	0.443	1	TMEM50A
CDKN2D	0.000106794	0.812867	0.33	0.233	1	CDKN2D
ALOX5AP	0.000109028	-0.578598	0.351	0.482	1	ALOX5AP
IL16	0.000110912	-0.561183	0.4	0.531	1	IL16
DAZAP2	0.00013303	0.355168	0.755	0.722	1	DAZAP2
RPS29	0.000142119	-0.225462	0.908	0.939	1	RPS29
CST7	0.000150483	0.322737	0.879	0.88	1	CST7
NOP10	0.00015346	-0.67768	0.245	0.362	1	NOP10
PSME2	0.000158481	0.404094	0.623	0.573	1	PSME2
LIME1	0.000165236	0.318388	0.743	0.699	1	LIME1
CCNH	0.000268606	-0.613705	0.237	0.356	1	CCNH
SELPLG	0.000270252	0.373536	0.675	0.602	1	SELPLG
S100A10	0.000299657	0.318993	0.887	0.854	1	S100A10
CHURC1	0.000314668	-0.504079	0.313	0.443	1	CHURC1
PTPN7	0.000333639	-0.649762	0.198	0.307	1	PTPN7
NDUFB10	0.000336778	0.378108	0.504	0.398	1	NDUFB10
HNRNPF	0.000377224	-0.399741	0.549	0.683	1	HNRNPF
ZEB2	0.000385558	0.624735	0.351	0.259	1	ZEB2
S1PR5	0.000387581	0.61696	0.361	0.275	1	S1PR5
PRMT2	0.000402326	0.386504	0.591	0.531	1	PRMT2
MT-CO2	0.000405518	0.157118	0.999	1	1	MT-CO2
CXCR4	0.000452688	-0.542332	0.442	0.563	1	CXCR4
PIK3R1	0.000480693	0.569256	0.425	0.343	1	PIK3R1
PLAC8	0.000493741	-0.52833	0.226	0.343	1	PLAC8
GIMAP1	0.000502712	-0.45356	0.346	0.476	1	GIMAP1
TMC8	0.000573037	-0.541854	0.344	0.466	1	TMC8
MYL12A	0.000580946	-0.162619	0.966	0.984	1	MYL12A
PPP1CA	0.000603575	0.258409	0.751	0.754	1	PPP1CA
ARPC2	0.000654399	0.2714	0.872	0.871	1	ARPC2
CSK	0.000669341	-0.41585	0.499	0.654	1	CSK
PABPC1	0.000670289	-0.238981	0.813	0.903	1	PABPC1
SELL	0.000741948	0.83966	0.364	0.282	1	SELL
UCP2	0.000980622	0.366255	0.661	0.586	1	UCP2
BTG1	0.00100746	-0.218408	0.953	0.971	1	BTG1
IL32	0.00105434	0.119607	0.997	0.997	1	IL32
CD27	0.00109122	-0.625008	0.214	0.307	1	CD27
UBC	0.00121135	0.178296	0.984	0.977	1	UBC
RPL35A	0.00121698	-0.11798	0.996	0.997	1	RPL35A
VAMP8	0.00122643	0.395772	0.557	0.502	1	VAMP8
IL2RG	0.0012502	0.25063	0.881	0.887	1	IL2RG
SRSF7	0.00127845	-0.348751	0.54	0.657	1	SRSF7
PRDX2	0.00131706	0.474772	0.47	0.392	1	PRDX2
DBI	0.00142494	0.436827	0.489	0.411	1	DBI
KLF13	0.00142637	-0.412794	0.355	0.479	1	KLF13
PPP1R18	0.00156089	-0.378898	0.516	0.631	1	PPP1R18
GRB2	0.001666	-0.499526	0.306	0.417	1	GRB2
SEC62	0.00169723	-0.491956	0.273	0.372	1	SEC62
SNRPB	0.00169845	0.404775	0.453	0.401	1	SNRPB
UQCRFS1	0.00170808	0.574434	0.377	0.307	1	UQCRFS1
CTSW	0.0018043	0.385252	0.664	0.621	1	CTSW
RPS25	0.00183563	-0.100052	0.999	1	1	RPS25
RPL37	0.00188043	-0.137663	0.996	0.997	1	RPL37
RPL31	0.00198339	-0.181444	0.88	0.951	1	RPL31
SELENOH	0.00213953	-0.490472	0.367	0.472	1	SELENOH
RPS10	0.00219461	-0.306947	0.718	0.764	1	RPS10
RHOH	0.0022303	-0.532363	0.282	0.382	1	RHOH
IFI16	0.00232953	-0.408815	0.247	0.356	1	IFI16
CRIP1	0.00237937	0.351293	0.832	0.825	1	CRIP1
MAZ	0.00240184	-0.48173	0.218	0.314	1	MAZ
CD3E	0.00251476	0.165047	0.979	0.974	1	CD3E
RPS2	0.00252676	0.113058	1	1	1	RPS2
AHNAK	0.00262562	0.247641	0.827	0.796	1	AHNAK
STK17B	0.00262951	-0.441027	0.351	0.46	1	STK17B
BATF	0.00288318	-0.414309	0.244	0.353	1	BATF
NDUFC1	0.0029663	-0.421135	0.21	0.311	1	NDUFC1
H1FX	0.00311814	-0.493556	0.48	0.566	1	H1FX
CEBPB	0.00316039	-0.464912	0.211	0.311	1	CEBPB
FTL	0.00316168	0.145779	0.989	0.997	1	FTL
MT-CYB	0.00337185	0.161397	0.997	1	1	MT-CYB
RPL6	0.00342092	0.105215	1	1	1	RPL6
SPON2	0.00352754	0.886698	0.307	0.246	1	SPON2
LY9	0.00380241	-0.404739	0.234	0.337	1	LY9
YWHAQ	0.0038234	0.211689	0.64	0.586	1	YWHAQ
PDIA3	0.00382728	0.321612	0.656	0.641	1	PDIA3
SYNRG	0.00387958	-0.496053	0.215	0.301	1	SYNRG
APH1A	0.00390657	0.422864	0.368	0.294	1	APH1A
MDFIC	0.00396584	-0.387795	0.252	0.35	1	MDFIC
RBM3	0.00404641	0.383678	0.639	0.595	1	RBM3
ADGRG1	0.00408129	0.628303	0.325	0.256	1	ADGRG1
ITGA4	0.00433647	0.302132	0.612	0.553	1	ITGA4
SLC38A1	0.00436806	-0.387532	0.301	0.408	1	SLC38A1
PDCD4	0.00442396	-0.428148	0.311	0.417	1	PDCD4
SPOCK2	0.00457874	-0.348387	0.433	0.547	1	SPOCK2
YWHAB	0.0046094	0.251371	0.806	0.783	1	YWHAB
TXNIP	0.00465116	0.163934	0.984	0.948	1	TXNIP
PRKCB	0.00465441	0.468968	0.358	0.288	1	PRKCB
TPM3	0.00473135	0.237787	0.802	0.793	1	TPM3
MYO1F	0.00481731	0.446496	0.408	0.343	1	MYO1F
IKZF3	0.00517433	-0.432866	0.284	0.388	1	IKZF3
COX7C	0.00526418	-0.254663	0.744	0.809	1	COX7C
S100A11	0.00533986	-0.217487	0.664	0.793	1	S100A11
DSTN	0.00550317	0.549721	0.363	0.307	1	DSTN
C9orf16	0.00552908	0.282217	0.558	0.489	1	C9orf16
ID2	0.00554351	-0.377472	0.336	0.447	1	ID2
LYAR	0.00570798	0.378946	0.47	0.414	1	LYAR
HNRNPR	0.00586177	0.377334	0.404	0.337	1	HNRNPR
EEF1D	0.00602616	0.149531	0.979	0.974	1	EEF1D
WSB1	0.00632229	-0.432596	0.222	0.314	1	WSB1
GIMAP5	0.00646337	-0.385931	0.451	0.544	1	GIMAP5
CAST	0.00654453	0.374743	0.499	0.447	1	CAST
CLTA	0.00676194	-0.420952	0.222	0.314	1	CLTA
ARL4C	0.00717961	-0.231403	0.772	0.854	1	ARL4C
MAPK1	0.00719079	-0.360653	0.231	0.327	1	MAPK1
RAB5C	0.00722829	0.393979	0.376	0.317	1	RAB5C
FTH1	0.007575	0.136258	0.989	0.99	1	FTH1
RPS9	0.00761466	0.104583	0.996	0.994	1	RPS9
KIF2A	0.00764579	0.382272	0.416	0.359	1	KIF2A
OCIAD2	0.00765185	-0.332337	0.284	0.382	1	OCIAD2
H3F3B	0.00809476	-0.19925	0.93	0.958	1	H3F3B
SEPTIN7	0.00831082	0.21197	0.695	0.628	1	SEPTIN7
EID1	0.00831719	0.304901	0.573	0.534	1	EID1
RGS10	0.00840884	-0.365908	0.297	0.395	1	RGS10
YME1L1	0.00848857	-0.396216	0.211	0.301	1	YME1L1
SEMA4D	0.00849148	-0.350368	0.259	0.35	1	SEMA4D
P4HB	0.00856144	0.366503	0.515	0.453	1	P4HB
ATM	0.00884963	-0.360293	0.285	0.382	1	ATM
ETS1	0.00888681	0.282591	0.686	0.654	1	ETS1
BIN2	0.00974307	0.209927	0.629	0.563	1	BIN2
ERH	0.0099888	0.368216	0.398	0.346	1	ERH
ICAM2	0.00999585	-0.385276	0.252	0.34	1	ICAM2
RPL13A	0.010092	0.130685	0.98	0.984	1	RPL13A
TUFM	0.0100925	0.343779	0.394	0.34	1	TUFM
MT-ND4L	0.0101275	-0.20598	0.859	0.896	1	MT-ND4L
BTF3	0.0110359	0.129821	0.945	0.942	1	BTF3
TGFB1	0.0110746	0.220794	0.834	0.832	1	TGFB1
TAP1	0.0112165	-0.333592	0.472	0.557	1	TAP1
TUBA1A	0.0113593	0.446154	0.351	0.294	1	TUBA1A
CD3D	0.0114281	0.181812	0.879	0.861	1	CD3D
SCAF11	0.0118612	-0.300237	0.318	0.427	1	SCAF11
GLIPR1	0.0121523	0.380783	0.433	0.385	1	GLIPR1
NDUFA3	0.0121789	-0.405372	0.23	0.314	1	NDUFA3
FERMT3	0.0122695	-0.398556	0.369	0.463	1	FERMT3
CCND3	0.0124493	0.192431	0.714	0.66	1	CCND3
HNRNPK	0.013382	-0.22945	0.645	0.715	1	HNRNPK
TLN1	0.0133911	0.260824	0.549	0.495	1	TLN1
ARPC5L	0.0134179	-0.376751	0.36	0.453	1	ARPC5L
UBXN1	0.0135151	0.220926	0.544	0.476	1	UBXN1
S1PR4	0.0138252	0.313642	0.517	0.469	1	S1PR4
CORO7	0.0139277	-0.413104	0.222	0.301	1	CORO7
ANXA2	0.0139802	0.258671	0.629	0.595	1	ANXA2
ARHGAP30	0.0143513	-0.311254	0.402	0.498	1	ARHGAP30
HNRNPH3	0.014402	-0.36783	0.294	0.388	1	HNRNPH3
RASSF5	0.0146234	-0.324014	0.261	0.353	1	RASSF5
MRPS6	0.0153807	-0.308861	0.23	0.314	1	MRPS6
TCF7	0.0160323	-0.219685	0.272	0.356	1	TCF7
FNBP1	0.0162711	-0.379897	0.364	0.46	1	FNBP1
CALR	0.0164076	0.305279	0.719	0.718	1	CALR
PSTPIP1	0.0166576	-0.38723	0.22	0.311	1	PSTPIP1
S100A6	0.0172636	0.166126	0.939	0.916	1	S100A6
GPX4	0.0175156	-0.254346	0.459	0.566	1	GPX4
EDF1	0.0191477	0.238356	0.687	0.676	1	EDF1
TRABD	0.0197167	0.434229	0.325	0.272	1	TRABD
RPL10A	0.0199293	0.100503	0.988	0.99	1	RPL10A
TMBIM6	0.0200083	-0.192792	0.653	0.751	1	TMBIM6
ATP5F1A	0.0200927	0.339391	0.443	0.408	1	ATP5F1A
TSC22D3	0.0200992	0.132173	0.828	0.78	1	TSC22D3
STAT4	0.0206061	-0.326166	0.253	0.34	1	STAT4
LTB	0.0212196	-0.124919	0.437	0.521	1	LTB
TRIM22	0.0213117	-0.297296	0.301	0.398	1	TRIM22
MRPL57	0.0216011	-0.287294	0.252	0.34	1	MRPL57
GZMM	0.0216094	0.252984	0.734	0.748	1	GZMM
GTF3A	0.0216333	0.28233	0.516	0.495	1	GTF3A
TTC3	0.0217743	-0.407995	0.223	0.304	1	TTC3
SRRM2	0.0223023	-0.188067	0.505	0.599	1	SRRM2
RHOG	0.0224906	-0.282041	0.412	0.511	1	RHOG
CLIC1	0.0227717	-0.133927	0.851	0.877	1	CLIC1
EIF5	0.024494	-0.276228	0.335	0.44	1	EIF5
BIN1	0.0253043	0.309886	0.496	0.472	1	BIN1
PSMA1	0.0257791	0.359247	0.344	0.301	1	PSMA1
GUK1	0.0259781	0.164585	0.644	0.592	1	GUK1
PRPF8	0.0266869	-0.394155	0.331	0.417	1	PRPF8
NDUFB9	0.0291623	0.249615	0.553	0.54	1	NDUFB9
C9orf78	0.0293535	0.290563	0.441	0.398	1	C9orf78
FAM49B	0.0294449	0.276219	0.368	0.311	1	FAM49B
STK10	0.0306181	0.306509	0.453	0.411	1	STK10
ITGB2	0.0310241	0.181256	0.901	0.871	1	ITGB2
MYO1G	0.032193	0.281693	0.476	0.447	1	MYO1G
HSPA8	0.0321933	0.157163	0.901	0.913	1	HSPA8
CD320	0.0327522	0.417033	0.332	0.278	1	CD320
ARL6IP1	0.0330123	0.262302	0.496	0.482	1	ARL6IP1
LDHA	0.0335529	0.23954	0.538	0.511	1	LDHA
TXN	0.0335618	0.268589	0.416	0.369	1	TXN
SQSTM1	0.0338105	-0.287636	0.344	0.437	1	SQSTM1
BSG	0.0338915	0.263895	0.475	0.44	1	BSG
CKLF	0.0341257	-0.357247	0.323	0.401	1	CKLF
TAX1BP1	0.0341737	0.25659	0.384	0.333	1	TAX1BP1
UXT	0.0347171	-0.162919	0.441	0.579	1	UXT
RNF149	0.0352375	-0.298255	0.311	0.388	1	RNF149
SPN	0.0355808	0.304005	0.456	0.434	1	SPN
BANF1	0.035778	-0.361004	0.265	0.337	1	BANF1
VAMP2	0.0358616	0.164382	0.67	0.631	1	VAMP2
SEC61G	0.0364267	0.35441	0.365	0.33	1	SEC61G
CELF2	0.0368931	-0.285186	0.381	0.46	1	CELF2
PNPLA2	0.0369207	-0.359361	0.249	0.32	1	PNPLA2
PTPRCAP	0.0371434	-0.390387	0.343	0.414	1	PTPRCAP
FGFR1OP2	0.0384171	-0.393144	0.253	0.32	1	FGFR1OP2
SARAF	0.0385382	-0.169372	0.839	0.883	1	SARAF
PYHIN1	0.0389338	0.430894	0.335	0.298	1	PYHIN1
RNPS1	0.0391313	0.198785	0.417	0.366	1	RNPS1
SSBP1	0.0392469	-0.253516	0.359	0.447	1	SSBP1
ATP5PO	0.0392566	0.219419	0.542	0.495	1	ATP5PO
HLA-DRB1	0.039267	0.376564	0.445	0.395	1	HLA-DRB1
LIMD2	0.0395913	-0.165202	0.639	0.744	1	LIMD2
CXCR3	0.0405175	-0.294714	0.319	0.398	1	CXCR3
ARPC1B	0.0414015	0.161619	0.832	0.848	1	ARPC1B
PGK1	0.0428911	0.16489	0.587	0.589	1	PGK1
CD164	0.0443664	-0.271657	0.394	0.472	1	CD164
SMARCC2	0.0445371	-0.246998	0.232	0.307	1	SMARCC2
RBL2	0.0451955	-0.303797	0.433	0.518	1	RBL2
PLEK	0.0454832	0.252108	0.406	0.362	1	PLEK
CD7	0.0456654	-0.266704	0.268	0.343	1	CD7
RAP1B	0.0457804	0.1634	0.718	0.686	1	RAP1B
PRPF38B	0.0463386	-0.239451	0.278	0.35	1	PRPF38B
ANXA6	0.0466635	0.211618	0.666	0.667	1	ANXA6
SMAP2	0.0469507	-0.268238	0.385	0.456	1	SMAP2
SERP1	0.0470953	-0.153841	0.463	0.56	1	SERP1
MPHOSPH8	0.0475919	-0.250379	0.401	0.495	1	MPHOSPH8
CHCHD2	0.0476425	0.101069	0.784	0.754	1	CHCHD2
MBP	0.0492476	0.292981	0.418	0.388	1	MBP
PBXIP1	0.049264	-0.174072	0.375	0.479	1	PBXIP1
PSMC5	0.0497704	0.302817	0.381	0.343	1	PSMC5
TWF2	0.0512925	-0.243287	0.29	0.372	1	TWF2
LCP2	0.0518396	-0.19822	0.532	0.647	1	LCP2
AURKAIP1	0.052062	0.400084	0.367	0.327	1	AURKAIP1
RNF213	0.0523022	-0.253667	0.45	0.531	1	RNF213
TM9SF2	0.052332	-0.349746	0.235	0.304	1	TM9SF2
HNRNPDL	0.0531456	0.147473	0.759	0.735	1	HNRNPDL
GSTK1	0.0543424	0.124805	0.741	0.751	1	GSTK1
CLEC2B	0.054591	0.248557	0.46	0.424	1	CLEC2B
GZMA	0.0553928	-0.101238	0.855	0.854	1	GZMA
TRMT112	0.0563763	-0.19956	0.4	0.495	1	TRMT112
CD6	0.0565695	0.149343	0.613	0.586	1	CD6
CDC42	0.056901	0.181225	0.697	0.67	1	CDC42
LRP10	0.0569731	-0.137903	0.288	0.372	1	LRP10
ENO1	0.0570689	0.190786	0.606	0.579	1	ENO1
ATP5F1E	0.0575976	-0.117104	0.875	0.909	1	ATP5F1E
TNFAIP8	0.0584724	-0.239537	0.298	0.372	1	TNFAIP8
ANKRD12	0.0586831	-0.180616	0.492	0.576	1	ANKRD12
GIMAP4	0.0590493	-0.163985	0.632	0.722	1	GIMAP4
CD3G	0.061025	0.160259	0.727	0.693	1	CD3G
PYURF	0.0611044	0.287723	0.365	0.317	1	PYURF
MZT2A	0.0613735	-0.222009	0.274	0.346	1	MZT2A
ADH5	0.0616202	-0.263949	0.232	0.304	1	ADH5
RBM25	0.0627163	0.290105	0.413	0.372	1	RBM25
ZAP70	0.0627835	-0.197673	0.542	0.657	1	ZAP70
C11orf58	0.0631238	0.138145	0.437	0.395	1	C11orf58
CYBA	0.0631866	0.158114	0.935	0.913	1	CYBA
ATP5F1D	0.0642222	0.177286	0.59	0.589	1	ATP5F1D
WDR83OS	0.0644025	0.220233	0.475	0.453	1	WDR83OS
CAPZA1	0.0647356	-0.244457	0.28	0.343	1	CAPZA1
ANP32A	0.0653111	0.343318	0.339	0.294	1	ANP32A
GAPDH	0.0658274	0.110179	0.978	0.964	1	GAPDH
LDHB	0.0658626	-0.176901	0.644	0.712	1	LDHB
PTPN4	0.0659739	0.370746	0.306	0.269	1	PTPN4
NUCB1	0.0660108	0.342101	0.321	0.285	1	NUCB1
RPL36A	0.0665863	-0.135561	0.939	0.968	1	RPL36A
TLE5	0.0672506	0.122136	0.904	0.919	1	TLE5
LRRFIP1	0.0681997	0.272009	0.528	0.511	1	LRRFIP1
HLA-DPA1	0.0687883	0.232365	0.445	0.398	1	HLA-DPA1
NAP1L1	0.0691865	-0.317319	0.335	0.395	1	NAP1L1
ARHGAP25	0.0692097	-0.267097	0.285	0.359	1	ARHGAP25
ARF1	0.0697594	0.17554	0.64	0.618	1	ARF1
ARHGDIB	0.0700889	0.111418	0.979	0.977	1	ARHGDIB
ARL6IP4	0.0704931	0.190698	0.563	0.547	1	ARL6IP4
CCNL1	0.0706519	-0.199304	0.422	0.508	1	CCNL1
P2RY8	0.0712997	0.324066	0.332	0.301	1	P2RY8
OSTC	0.0719292	-0.237689	0.236	0.304	1	OSTC
NDFIP1	0.0721616	-0.265098	0.346	0.424	1	NDFIP1
RESF1	0.073593	-0.209405	0.569	0.628	1	RESF1
NME2	0.0747321	0.194566	0.598	0.586	1	NME2
SF3A2	0.0748225	0.318583	0.354	0.314	1	SF3A2
GLS	0.0762632	-0.180716	0.277	0.356	1	GLS
GRK2	0.0764699	-0.154723	0.317	0.388	1	GRK2
IQGAP1	0.0765955	0.155438	0.48	0.453	1	IQGAP1
PPIB	0.0769592	0.135413	0.815	0.78	1	PPIB
ATP5PF	0.0774328	-0.239371	0.394	0.492	1	ATP5PF
ARL6IP5	0.0788228	0.168129	0.736	0.751	1	ARL6IP5
ELF1	0.079565	-0.280823	0.354	0.421	1	ELF1
RAD21	0.0797697	-0.181754	0.397	0.495	1	RAD21
PLP2	0.0798763	-0.138453	0.31	0.385	1	PLP2
ROCK1	0.0803045	-0.255284	0.263	0.33	1	ROCK1
SYF2	0.0819473	0.241513	0.34	0.307	1	SYF2
MT-ND3	0.0820029	-0.124175	0.95	0.939	1	MT-ND3
DDX6	0.0820995	0.206583	0.412	0.366	1	DDX6
ANXA11	0.0823923	-0.253837	0.503	0.57	1	ANXA11
PSME1	0.0828212	0.112193	0.865	0.861	1	PSME1
SAMD3	0.0829439	-0.241812	0.389	0.463	1	SAMD3
MFNG	0.0842984	0.251096	0.323	0.282	1	MFNG
MTPN	0.0849095	0.307297	0.33	0.288	1	MTPN
PSAP	0.0861189	0.233128	0.509	0.502	1	PSAP
MEAF6	0.0871155	-0.221269	0.288	0.356	1	MEAF6
C1QBP	0.0873024	-0.245656	0.255	0.32	1	C1QBP
ARRB2	0.0874091	0.199875	0.487	0.45	1	ARRB2
UBE2B	0.0883278	0.347955	0.309	0.278	1	UBE2B
GNAS	0.0892995	-0.258063	0.522	0.599	1	GNAS
RIPOR2	0.0932759	0.172125	0.497	0.46	1	RIPOR2
CAPN2	0.0934669	0.217319	0.471	0.443	1	CAPN2
DDX17	0.0944681	-0.211526	0.459	0.544	1	DDX17
HLA-DPB1	0.0946704	0.29038	0.48	0.456	1	HLA-DPB1
HNRNPA2B1	0.0958865	0.116258	0.9	0.88	1	HNRNPA2B1
FCMR	0.0963437	-0.248105	0.421	0.508	1	FCMR
SNHG6	0.0967022	-0.19637	0.489	0.57	1	SNHG6
TAF10	0.0973919	0.220322	0.554	0.553	1	TAF10
TRA2B	0.0981563	0.221223	0.321	0.275	1	TRA2B
HSPA9	0.0981769	-0.213942	0.272	0.346	1	HSPA9
CRBN	0.0987757	-0.230943	0.265	0.333	1	CRBN
C5orf56	0.0992378	0.344928	0.305	0.272	1	C5orf56
HMGB2	0.0995458	-0.168801	0.289	0.359	1	HMGB2
MIF	0.0998762	0.13262	0.763	0.786	1	MIF
PRRC2C	0.102669	-0.196453	0.468	0.55	1	PRRC2C
FLT3LG	0.104133	0.245552	0.358	0.32	1	FLT3LG
SNRPG	0.104211	-0.200544	0.261	0.327	1	SNRPG
COX7A2L	0.105916	0.242806	0.322	0.282	1	COX7A2L
CD247	0.106456	-0.249737	0.541	0.625	1	CD247
PSMB1	0.107861	0.197635	0.464	0.45	1	PSMB1
NEDD8	0.107945	0.133951	0.479	0.46	1	NEDD8
RBM38	0.108553	-0.243268	0.26	0.324	1	RBM38
TES	0.109544	-0.271718	0.266	0.327	1	TES
RAB5IF	0.110058	0.292585	0.309	0.272	1	RAB5IF
RASSF1	0.11039	0.169804	0.41	0.382	1	RASSF1
IDS	0.111916	-0.220432	0.321	0.388	1	IDS
PIK3IP1	0.114392	-0.296162	0.284	0.34	1	PIK3IP1
GNG5	0.115242	0.224919	0.467	0.437	1	GNG5
SH3BP1	0.115366	-0.187285	0.266	0.337	1	SH3BP1
CDC37	0.115613	0.151779	0.547	0.544	1	CDC37
DDX39B	0.116224	-0.217214	0.336	0.408	1	DDX39B
CDKN1B	0.117405	0.387581	0.331	0.304	1	CDKN1B
DNAJC8	0.117572	0.21642	0.359	0.317	1	DNAJC8
RNF187	0.118578	0.268315	0.311	0.285	1	RNF187
RHOC	0.118787	0.371489	0.343	0.32	1	RHOC
SERINC1	0.121218	-0.225894	0.263	0.324	1	SERINC1
PARK7	0.121759	0.19694	0.544	0.537	1	PARK7
PTPN6	0.122919	-0.272967	0.286	0.35	1	PTPN6
RPS20	0.123045	-0.103757	0.719	0.803	1	RPS20
PNN	0.123751	-0.266728	0.256	0.311	1	PNN
RPN2	0.124468	0.256704	0.443	0.43	1	RPN2
NONO	0.124659	-0.236745	0.327	0.392	1	NONO
ATP5MC3	0.125167	-0.198194	0.482	0.57	1	ATP5MC3
ISG20	0.125696	-0.148958	0.455	0.537	1	ISG20
HMGN4	0.125936	-0.242898	0.284	0.35	1	HMGN4
PPIG	0.126014	-0.200141	0.277	0.333	1	PPIG
M6PR	0.126828	-0.219184	0.354	0.434	1	M6PR
ARPC3	0.127228	0.112247	0.814	0.816	1	ARPC3
LAT	0.127418	-0.191474	0.59	0.676	1	LAT
ATP5ME	0.129974	-0.267892	0.252	0.307	1	ATP5ME
PPP3CC	0.130242	0.311877	0.305	0.278	1	PPP3CC
EVI2B	0.130303	0.227484	0.417	0.401	1	EVI2B
AIP	0.132066	-0.182836	0.311	0.382	1	AIP
TMC6	0.133646	-0.136002	0.334	0.398	1	TMC6
GCC2	0.136528	-0.231636	0.282	0.34	1	GCC2
ARAP2	0.136829	-0.286388	0.249	0.307	1	ARAP2
LINC01578	0.13724	0.217054	0.489	0.479	1	LINC01578
RPS27L	0.138236	-0.262339	0.36	0.414	1	RPS27L
C19orf53	0.138907	0.220471	0.46	0.466	1	C19orf53
COX6B1	0.140418	-0.177233	0.595	0.676	1	COX6B1
RNPEPL1	0.141158	0.13727	0.474	0.466	1	RNPEPL1
MKNK2	0.14344	-0.143277	0.29	0.369	1	MKNK2
ZFAS1	0.143669	-0.143116	0.442	0.518	1	ZFAS1
ARHGDIA	0.143832	-0.150308	0.565	0.638	1	ARHGDIA
DDX3X	0.147276	-0.344632	0.281	0.333	1	DDX3X
PCED1B-AS1	0.149218	0.167182	0.715	0.709	1	PCED1B-AS1
TMED2	0.152929	0.304418	0.326	0.307	1	TMED2
RPL27A	0.152935	0.138364	0.796	0.812	1	RPL27A
HNRNPUL1	0.153298	-0.15836	0.343	0.417	1	HNRNPUL1
COPS9	0.153796	-0.169781	0.272	0.34	1	COPS9
CD63	0.15469	0.277192	0.384	0.379	1	CD63
NSD3	0.15483	0.227814	0.363	0.34	1	NSD3
CDK2AP2	0.156169	0.30187	0.375	0.346	1	CDK2AP2
BAX	0.156757	0.227721	0.392	0.369	1	BAX
TMEM173	0.157692	-0.158283	0.36	0.424	1	TMEM173
TNFSF12	0.157841	0.232157	0.347	0.33	1	TNFSF12
NDUFS7	0.16095	-0.125495	0.309	0.385	1	NDUFS7
SELENOK	0.161631	-0.149764	0.255	0.311	1	SELENOK
CCT5	0.163554	-0.131249	0.247	0.314	1	CCT5
TMEM259	0.164944	-0.162478	0.317	0.382	1	TMEM259
RAB11B	0.165133	0.274909	0.338	0.314	1	RAB11B
WASF2	0.165553	0.268113	0.321	0.294	1	WASF2
METTL26	0.166586	-0.114022	0.277	0.333	1	METTL26
TPI1	0.167306	0.194941	0.545	0.547	1	TPI1
RABGAP1L	0.167392	-0.126657	0.266	0.33	1	RABGAP1L
SF3B5	0.167806	0.211764	0.446	0.44	1	SF3B5
TC2N	0.168074	-0.182164	0.388	0.46	1	TC2N
ATP5MD	0.168094	-0.187077	0.41	0.495	1	ATP5MD
IKZF1	0.168649	-0.108146	0.492	0.57	1	IKZF1
MRPL41	0.1705	-0.176497	0.27	0.337	1	MRPL41
BCL7C	0.170588	0.244495	0.371	0.35	1	BCL7C
TECR	0.171151	-0.188197	0.343	0.408	1	TECR
FNTA	0.174535	-0.21009	0.281	0.343	1	FNTA
TRAM1	0.176621	-0.163356	0.35	0.414	1	TRAM1
CCDC107	0.178125	-0.159913	0.334	0.405	1	CCDC107
COX7B	0.181125	-0.211076	0.343	0.414	1	COX7B
HSP90B1	0.181586	0.112274	0.662	0.657	1	HSP90B1
ITGB7	0.183864	0.161733	0.462	0.45	1	ITGB7
TMEM219	0.183979	0.310059	0.336	0.317	1	TMEM219
SP100	0.184141	0.161216	0.425	0.405	1	SP100
MDH2	0.184228	0.221761	0.379	0.362	1	MDH2
SUN2	0.187207	0.131716	0.743	0.725	1	SUN2
SRI	0.1887	-0.144427	0.338	0.408	1	SRI
CTSD	0.190289	0.237589	0.456	0.463	1	CTSD
S1PR1	0.191042	-0.180015	0.388	0.443	1	S1PR1
GNB1	0.191106	0.140689	0.402	0.366	1	GNB1
UBL5	0.192476	-0.148465	0.571	0.631	1	UBL5
SLC9A3R1	0.193428	0.126468	0.756	0.783	1	SLC9A3R1
GHITM	0.19361	0.187678	0.398	0.379	1	GHITM
TRIR	0.197164	0.101129	0.727	0.751	1	TRIR
RBBP4	0.197386	-0.142639	0.323	0.379	1	RBBP4
FAM117A	0.198591	0.265771	0.309	0.288	1	FAM117A
SF3B6	0.199735	0.236123	0.303	0.282	1	SF3B6
LY6E	0.200055	0.100565	0.702	0.731	1	LY6E
TNFAIP3	0.201308	-0.253193	0.413	0.466	1	TNFAIP3
SNRPN	0.202721	-0.214058	0.273	0.327	1	SNRPN
CD4	0.203674	-0.204756	0.384	0.43	1	CD4
DDX24	0.203799	-0.179575	0.466	0.534	1	DDX24
RHOA	0.207208	0.11882	0.803	0.845	1	RHOA
C12orf75	0.208448	0.185096	0.472	0.466	1	C12orf75
BUB3	0.208601	-0.227628	0.391	0.453	1	BUB3
MT2A	0.210486	0.194206	0.409	0.385	1	MT2A
KPNB1	0.214098	-0.180599	0.277	0.337	1	KPNB1
NME3	0.214106	-0.202904	0.292	0.343	1	NME3
ZBTB38	0.215415	0.230068	0.404	0.388	1	ZBTB38
AL138963.4	0.219186	-0.248932	0.479	0.528	1	AL138963.4
RPS11	0.219599	0.113761	0.836	0.851	1	RPS11
ARPC4	0.222319	0.135611	0.482	0.476	1	ARPC4
RSRP1	0.223675	0.1491	0.501	0.505	1	RSRP1
ACTN4	0.224262	0.226162	0.38	0.359	1	ACTN4
FNBP4	0.225137	-0.263642	0.259	0.304	1	FNBP4
RGS19	0.225988	-0.168835	0.311	0.359	1	RGS19
EZR	0.226675	0.13067	0.577	0.563	1	EZR
SRSF3	0.229232	0.156899	0.438	0.427	1	SRSF3
IMP3	0.230045	-0.17844	0.376	0.443	1	IMP3
HSPB1	0.237479	-0.163328	0.288	0.343	1	HSPB1
SDHA	0.2385	0.142639	0.302	0.285	1	SDHA
TPR	0.239823	-0.104753	0.365	0.417	1	TPR
DRAP1	0.239888	-0.149183	0.437	0.511	1	DRAP1
SLC25A5	0.243208	0.216142	0.42	0.434	1	SLC25A5
PDLIM2	0.244276	-0.210023	0.303	0.353	1	PDLIM2
VAPA	0.24475	-0.214565	0.268	0.314	1	VAPA
RBMS1	0.245024	-0.130043	0.257	0.307	1	RBMS1
TMEM59	0.245032	0.135409	0.515	0.521	1	TMEM59
PRDX5	0.246968	0.210331	0.309	0.288	1	PRDX5
COX5A	0.248199	0.184855	0.42	0.414	1	COX5A
ICAM3	0.248965	-0.137144	0.623	0.686	1	ICAM3
RASAL3	0.249337	0.141127	0.515	0.515	1	RASAL3
ZC3HAV1	0.252424	-0.280551	0.356	0.401	1	ZC3HAV1
ANAPC11	0.256308	0.273657	0.342	0.324	1	ANAPC11
NDUFA11	0.260435	0.109732	0.508	0.505	1	NDUFA11
TOMM6	0.260797	0.103573	0.456	0.453	1	TOMM6
VPS51	0.261183	-0.161046	0.26	0.307	1	VPS51
PXN	0.261337	0.192575	0.336	0.324	1	PXN
ALDOA	0.262747	-0.152824	0.36	0.417	1	ALDOA
WAS	0.262943	-0.130162	0.512	0.589	1	WAS
CD48	0.263206	-0.11993	0.726	0.819	1	CD48
RBM39	0.264202	0.127671	0.563	0.573	1	RBM39
CDV3	0.265594	-0.105758	0.328	0.385	1	CDV3
CDC42EP3	0.267317	0.170541	0.346	0.343	1	CDC42EP3
CD47	0.269524	-0.142189	0.451	0.518	1	CD47
AUP1	0.274494	0.109794	0.344	0.314	1	AUP1
ARHGEF1	0.274597	-0.158183	0.604	0.67	1	ARHGEF1
PRDX1	0.274838	-0.183028	0.391	0.443	1	PRDX1
TMBIM4	0.278696	-0.141659	0.373	0.434	1	TMBIM4
TSC22D4	0.281993	0.157506	0.421	0.417	1	TSC22D4
SEM1	0.282397	-0.147717	0.317	0.369	1	SEM1
GABARAP	0.282467	0.126043	0.715	0.738	1	GABARAP
MZT2B	0.284659	-0.104396	0.599	0.683	1	MZT2B
ITGAL	0.285772	0.240383	0.392	0.388	1	ITGAL
COX14	0.28691	-0.107221	0.257	0.311	1	COX14
RPL23	0.290744	0.106981	0.59	0.592	1	RPL23
XBP1	0.291161	-0.14182	0.439	0.498	1	XBP1
RNF7	0.291204	0.196622	0.326	0.317	1	RNF7
RTRAF	0.293089	0.107866	0.377	0.372	1	RTRAF
CAPNS1	0.293753	0.154142	0.471	0.469	1	CAPNS1
HNRNPM	0.296622	0.247082	0.408	0.427	1	HNRNPM
ABRACL	0.297234	0.122172	0.437	0.427	1	ABRACL
PAK2	0.297657	0.227003	0.321	0.317	1	PAK2
REEP5	0.298265	0.158713	0.335	0.327	1	REEP5
SHFL	0.299629	-0.107655	0.302	0.356	1	SHFL
ITM2A	0.303562	-0.118581	0.365	0.421	1	ITM2A
PSMA7	0.303584	-0.133287	0.586	0.631	1	PSMA7
MRPL20	0.303716	-0.131157	0.269	0.317	1	MRPL20
TMED9	0.304468	0.20846	0.328	0.324	1	TMED9
PSMB3	0.315973	0.169403	0.391	0.388	1	PSMB3
MED10	0.317193	0.22517	0.319	0.314	1	MED10
NDUFV1	0.319208	0.206986	0.322	0.314	1	NDUFV1
DUT	0.320074	-0.177245	0.289	0.333	1	DUT
BRD4	0.323804	-0.178001	0.28	0.32	1	BRD4
NOL7	0.324528	-0.115969	0.302	0.346	1	NOL7
PPP1R12A	0.325878	-0.146741	0.326	0.375	1	PPP1R12A
SUMO2	0.327234	0.109631	0.707	0.693	1	SUMO2
TNFRSF1B	0.32811	0.146772	0.413	0.398	1	TNFRSF1B
GPI	0.329033	0.208753	0.381	0.388	1	GPI
MAT2B	0.331344	-0.127981	0.379	0.447	1	MAT2B
NDUFB11	0.337803	0.170145	0.468	0.472	1	NDUFB11
LEPROTL1	0.338088	-0.1711	0.315	0.356	1	LEPROTL1
COX7A2	0.338574	-0.132983	0.491	0.557	1	COX7A2
DYNLL1	0.340973	-0.191762	0.367	0.427	1	DYNLL1
DNAJB1	0.342765	0.165959	0.372	0.369	1	DNAJB1
SF3B2	0.342926	0.106377	0.532	0.54	1	SF3B2
UFC1	0.342976	0.108127	0.442	0.447	1	UFC1
UBE2L3	0.343094	0.147722	0.336	0.324	1	UBE2L3
RNASET2	0.346255	-0.164477	0.413	0.453	1	RNASET2
LBH	0.348244	0.179766	0.478	0.469	1	LBH
ECH1	0.348389	-0.240454	0.342	0.375	1	ECH1
ACTR2	0.348727	-0.124617	0.48	0.54	1	ACTR2
ACP1	0.351492	0.205551	0.305	0.301	1	ACP1
SKP1	0.352149	0.126771	0.652	0.686	1	SKP1
RBX1	0.352784	0.171018	0.346	0.346	1	RBX1
SKAP1	0.352916	0.144934	0.453	0.456	1	SKAP1
EPC1	0.358946	-0.228481	0.4	0.456	1	EPC1
TMEM123	0.361415	-0.198162	0.327	0.369	1	TMEM123
PSMA2	0.361778	0.157842	0.33	0.32	1	PSMA2
ATP5IF1	0.362616	-0.128132	0.476	0.528	1	ATP5IF1
ERP29	0.364282	0.163388	0.555	0.595	1	ERP29
TMED10	0.365373	0.138503	0.356	0.346	1	TMED10
CNPY2	0.376267	-0.10365	0.261	0.307	1	CNPY2
PAIP2	0.380985	0.131886	0.429	0.434	1	PAIP2
RPN1	0.381026	0.155327	0.348	0.369	1	RPN1
PSMB6	0.382036	0.131939	0.359	0.362	1	PSMB6
ATP6V0E1	0.390182	-0.110847	0.596	0.66	1	ATP6V0E1
SIGIRR	0.391887	0.124837	0.491	0.498	1	SIGIRR
DEF6	0.397196	-0.11801	0.327	0.372	1	DEF6
KDELR1	0.397296	0.18705	0.302	0.298	1	KDELR1
ARID4B	0.398075	0.155018	0.393	0.382	1	ARID4B
VPS29	0.398722	0.217251	0.306	0.301	1	VPS29
KMT2E	0.39892	0.126173	0.417	0.424	1	KMT2E
EPB41	0.404726	0.182167	0.336	0.33	1	EPB41
PSMA5	0.405133	-0.111199	0.334	0.388	1	PSMA5
ANKRD44	0.409531	-0.131431	0.326	0.362	1	ANKRD44
HSPA5	0.41262	0.110385	0.54	0.528	1	HSPA5
TAF15	0.413261	0.167393	0.343	0.346	1	TAF15
RBMX	0.418261	-0.128926	0.309	0.353	1	RBMX
CCT4	0.424488	-0.141328	0.338	0.379	1	CCT4
ADAR	0.425349	0.104922	0.364	0.356	1	ADAR
LSM14A	0.426592	-0.107257	0.313	0.359	1	LSM14A
HNRNPA3	0.426902	0.166841	0.567	0.589	1	HNRNPA3
ITGB1	0.433185	0.127359	0.632	0.66	1	ITGB1
NDUFA12	0.434003	0.183373	0.354	0.356	1	NDUFA12
IGBP1	0.437246	-0.206882	0.269	0.304	1	IGBP1
ZBTB7A	0.442603	-0.106795	0.292	0.333	1	ZBTB7A
MCL1	0.448038	-0.128575	0.354	0.395	1	MCL1
TBCB	0.453904	0.157644	0.435	0.453	1	TBCB
MDH1	0.455658	-0.158463	0.28	0.311	1	MDH1
HNRNPL	0.456642	0.156526	0.414	0.414	1	HNRNPL
TGOLN2	0.457729	-0.114891	0.327	0.35	1	TGOLN2
SEC11A	0.45797	0.1099	0.336	0.333	1	SEC11A
LCP1	0.460031	0.10925	0.792	0.819	1	LCP1
SELENOF	0.462411	0.124424	0.404	0.414	1	SELENOF
FBXW5	0.464309	0.11493	0.456	0.472	1	FBXW5
EIF3M	0.466326	0.120592	0.398	0.414	1	EIF3M
SSBP4	0.467139	0.129831	0.497	0.528	1	SSBP4
CALM3	0.467934	-0.104432	0.433	0.466	1	CALM3
TBC1D10C	0.472085	-0.114609	0.617	0.676	1	TBC1D10C
SELENOT	0.472248	0.133712	0.311	0.307	1	SELENOT
GSPT1	0.480351	-0.117546	0.288	0.324	1	GSPT1
MAP1LC3B	0.483766	0.152338	0.326	0.327	1	MAP1LC3B
NFATC2	0.484881	-0.147352	0.276	0.317	1	NFATC2
EIF3A	0.485206	0.107676	0.381	0.392	1	EIF3A
TAP2	0.485223	0.17976	0.327	0.33	1	TAP2
CCDC88C	0.487787	0.147086	0.36	0.362	1	CCDC88C
ABHD14B	0.487993	-0.134441	0.281	0.311	1	ABHD14B
LMAN2	0.489441	0.170554	0.383	0.388	1	LMAN2
STK4	0.490358	-0.126671	0.532	0.589	1	STK4
EMB	0.491127	0.224128	0.393	0.414	1	EMB
STK38	0.495726	0.303926	0.303	0.311	1	STK38
CTDNEP1	0.499412	0.126836	0.356	0.362	1	CTDNEP1
KLF2	0.501002	-0.119904	0.933	0.883	1	KLF2
SEC61B	0.50162	0.12102	0.47	0.472	1	SEC61B
HNRNPC	0.504083	-0.171796	0.525	0.595	1	HNRNPC
STAT1	0.51713	-0.245411	0.285	0.307	1	STAT1
NDUFV2	0.518249	0.111238	0.355	0.356	1	NDUFV2
ACADVL	0.518496	-0.117229	0.286	0.314	1	ACADVL
CARD16	0.537966	0.10756	0.31	0.307	1	CARD16
HNRNPA0	0.53958	-0.104573	0.567	0.602	1	HNRNPA0
SSNA1	0.541364	0.155792	0.317	0.32	1	SSNA1
SERPINB1	0.542704	0.223184	0.31	0.324	1	SERPINB1
COPE	0.545589	0.102236	0.468	0.498	1	COPE
SSU72	0.550056	0.108487	0.371	0.382	1	SSU72
MCUB	0.552198	-0.101504	0.325	0.375	1	MCUB
MRPS34	0.560043	0.168937	0.299	0.301	1	MRPS34
PSMA6	0.562071	0.102705	0.413	0.424	1	PSMA6
KLF6	0.564473	-0.118532	0.706	0.757	1	KLF6
MYBL1	0.56781	-0.135583	0.289	0.32	1	MYBL1
ACAP2	0.569934	0.131532	0.325	0.317	1	ACAP2
PLSCR3	0.571299	0.136099	0.342	0.343	1	PLSCR3
DEK	0.576633	-0.105451	0.383	0.427	1	DEK
TCEA1	0.586414	0.131112	0.343	0.35	1	TCEA1
DGKZ	0.588352	-0.137212	0.438	0.479	1	DGKZ
SRSF11	0.589659	-0.104543	0.427	0.466	1	SRSF11
PREX1	0.594777	0.11428	0.325	0.324	1	PREX1
RPL22L1	0.595389	0.22884	0.317	0.333	1	RPL22L1
PSMD8	0.599126	0.107789	0.388	0.392	1	PSMD8
TBCA	0.611385	-0.115759	0.391	0.421	1	TBCA
ADD1	0.628317	0.1725	0.323	0.337	1	ADD1
ZNF706	0.630207	-0.124194	0.318	0.343	1	ZNF706
SLC2A4RG	0.638138	-0.152232	0.323	0.35	1	SLC2A4RG
ATRAID	0.64489	0.189159	0.31	0.324	1	ATRAID
UBE2I	0.645032	-0.127111	0.383	0.388	1	UBE2I
IDH2	0.666227	0.10269	0.319	0.327	1	IDH2
NDUFC2	0.683912	-0.108325	0.427	0.463	1	NDUFC2
BLOC1S1	0.690397	0.158088	0.391	0.427	1	BLOC1S1
TMX4	0.700538	0.113171	0.303	0.311	1	TMX4
FOXP1	0.715876	0.158027	0.335	0.353	1	FOXP1
ANKRD11	0.717118	0.170662	0.299	0.307	1	ANKRD11
RPS17	0.722375	-0.141461	0.619	0.638	1	RPS17
RORA	0.752572	0.143952	0.303	0.314	1	RORA
KHDRBS1	0.755819	-0.102513	0.45	0.489	1	KHDRBS1
ATP5MPL	0.774266	0.109387	0.368	0.388	1	ATP5MPL
TRADD	0.794117	0.1317	0.309	0.324	1	TRADD
ATP6AP2	0.816231	0.142022	0.31	0.337	1	ATP6AP2
RNF126	0.838017	-0.181289	0.318	0.324	1	RNF126
CD96	0.841229	-0.176122	0.331	0.35	1	CD96
CNN2	0.858346	-0.100971	0.66	0.718	1	CNN2
CFLAR	0.859286	-0.116905	0.363	0.379	1	CFLAR
SEPTIN1	0.867761	-0.105018	0.573	0.615	1	SEPTIN1
SYNGR2	0.868222	0.113793	0.321	0.337	1	SYNGR2
STOM	0.896471	0.121928	0.297	0.317	1	STOM
RNF166	0.910727	0.125929	0.302	0.333	1	RNF166
DIAPH1	0.925278	-0.109663	0.355	0.369	1	DIAPH1
RAB1B	0.986728	0.117774	0.299	0.324	1	RAB1B

## Sheet: Fig.3e
	p_val	avg_log2FC	pct.1	pct.2	p_val_adj	gene
JUNB	1.47335337596194e-49	-1.50527	0.734	0.934	5.29758939860876e-45	JUNB
DDIT4	3.94563663798218e-49	-2.49905	0.136	0.529	1.41869310955287e-44	DDIT4
ZFP36L2	1.1947383894562e-35	-1.28135	0.705	0.884	4.29580135312872e-31	ZFP36L2
TAGLN2	5.39743756361662e-24	0.86476	0.853	0.714	1.94070265037399e-19	TAGLN2
RPS27	2.50360333043797e-16	-0.289192	1	1	9.00195613492276e-12	RPS27
ZFP36	6.3113636744034e-13	-0.811149	0.541	0.717	2.26931392276849e-08	ZFP36
IER2	1.54075814011354e-12	-0.828785	0.493	0.683	5.53994996859223e-08	IER2
CXCR4	1.04383513758243e-11	-0.842091	0.346	0.54	3.75321362069139e-07	CXCR4
TMSB10	2.37380204048313e-11	0.284181	1	1	8.53524261676116e-07	TMSB10
B2M	1.10492400105262e-10	0.160923	1	1	3.9728647381848e-06	B2M
SRSF7	2.33091022373465e-10	-0.680364	0.493	0.656	8.38102080046032e-06	SRSF7
PNRC1	2.67716846294834e-10	0.402871	0.933	0.862	9.62602692537704e-06	PNRC1
ETS1	3.13059961363753e-10	0.47007	0.861	0.749	1.12563839707951e-05	ETS1
S100A10	4.31211638865306e-10	0.440642	0.913	0.862	1.5504645687041e-05	S100A10
MT-ATP8	4.5510538147319e-10	-0.516921	0.634	0.78	1.636376909625e-05	MT-ATP8
HIST1H1D	9.9284560434666e-10	-1.19724	0.224	0.378	3.56987565498885e-05	HIST1H1D
CD69	1.26595422445365e-09	-0.844375	0.41	0.577	4.55186500944553e-05	CD69
ACTG1	2.53383681137239e-09	-0.23309	0.98	0.987	9.11066363897057e-05	ACTG1
UCP2	3.12715967695168e-09	0.569693	0.771	0.63	0.00011244	UCP2
GSTK1	3.54737769032907e-09	0.43379	0.873	0.757	0.00012755	GSTK1
PCED1B-AS1	1.03078840379857e-08	0.56057	0.742	0.64	0.00037063	PCED1B-AS1
HIST1H4C	1.28995792351409e-08	-0.834365	0.388	0.524	0.000463817	HIST1H4C
KLF3	1.36215379234691e-08	0.980212	0.346	0.198	0.000489776	KLF3
RGCC	3.09891385022658e-08	-0.887784	0.232	0.376	0.00111425	RGCC
EVL	4.00697289409669e-08	0.393815	0.879	0.831	0.00144075	EVL
PCBP1	6.28811044652108e-08	0.450638	0.815	0.728	0.00226095	PCBP1
TNFAIP3	7.86870028199189e-08	-0.985897	0.229	0.368	0.00282927	TNFAIP3
ACTB	1.08996168872349e-07	-0.185505	1	1	0.00391907	ACTB
TLE5	2.24216609189187e-07	0.271894	0.967	0.947	0.00806193	TLE5
HLA-B	2.68904667571696e-07	0.180465	1	1	0.00966874	HLA-B
CD7	3.08345638822712e-07	-0.596878	0.472	0.608	0.0110869	CD7
RPS28	3.10383093815939e-07	-0.184697	1	1	0.0111601	RPS28
SIT1	3.48996300030284e-07	-0.613176	0.379	0.521	0.0125485	SIT1
MTRNR2L12	3.7673761268972e-07	-0.450161	0.946	0.968	0.013546	MTRNR2L12
FTH1	3.87693749047254e-07	0.229247	0.995	0.992	0.0139399	FTH1
FXYD5	8.06316467891318e-07	0.292222	0.963	0.929	0.0289919	FXYD5
DUSP1	1.00682669615039e-06	-0.77838	0.479	0.595	0.0362015	DUSP1
DGKA	1.45763044964786e-06	-0.576204	0.366	0.521	0.0524106	DGKA
LIMD2	1.77433739112362e-06	0.364068	0.872	0.817	0.0637981	LIMD2
NECAP2	1.89577095599771e-06	0.77451	0.388	0.262	0.0681643	NECAP2
PDE7A	2.21579624057369e-06	-0.879251	0.226	0.344	0.0796712	PDE7A
CRIP1	2.56502797942039e-06	0.546679	0.848	0.81	0.0922281	CRIP1
LTB	2.65891147610893e-06	0.335957	0.955	0.897	0.0956038	LTB
CD74	3.15483732464064e-06	0.500864	0.822	0.751	0.113435	CD74
CYLD	3.59272701689915e-06	0.674526	0.452	0.328	0.12918	CYLD
SH3BGRL3	3.81064987404248e-06	0.245379	0.981	0.976	0.137016	SH3BGRL3
TMC8	3.90623285013411e-06	-0.623504	0.316	0.444	0.140453	TMC8
RPL39	4.49000992867542e-06	-0.199536	0.999	0.997	0.161443	RPL39
EIF3F	6.3506022853787e-06	0.327558	0.838	0.751	0.228342	EIF3F
TUBA4A	6.78445691078999e-06	-0.644732	0.447	0.558	0.243942	TUBA4A
CCR7	7.82704080798892e-06	-0.579952	0.264	0.392	0.281429	CCR7
SELPLG	8.30416104019084e-06	0.436944	0.721	0.653	0.298584	SELPLG
MT-ND3	1.17798488425753e-05	-0.307103	0.881	0.913	0.423556	MT-ND3
DENND2D	1.22672737325678e-05	-0.635102	0.226	0.349	0.441082	DENND2D
PSME1	1.40482335513132e-05	0.313288	0.847	0.765	0.505118	PSME1
RPLP1	1.53114443363891e-05	0.139338	1	1	0.550538	RPLP1
SNRPA	1.84280276000347e-05	0.688234	0.357	0.246	0.662598	SNRPA
CYTOR	1.85850020351798e-05	0.640064	0.39	0.262	0.668242	CYTOR
S1PR4	1.90826921872546e-05	0.447137	0.604	0.503	0.686137	S1PR4
BIN2	1.9481297365918e-05	0.395433	0.649	0.521	0.70047	BIN2
SAMHD1	1.99825483637266e-05	0.411959	0.693	0.587	0.718493	SAMHD1
EIF3K	2.05638482123826e-05	0.297949	0.87	0.794	0.739394	EIF3K
EZR	2.14066952240681e-05	0.444817	0.717	0.635	0.769699	EZR
HLA-A	2.19792586783508e-05	0.169059	1	0.997	0.790286	HLA-A
R3HDM4	2.25342802676099e-05	0.536029	0.527	0.41	0.810243	R3HDM4
GUK1	2.45414675775123e-05	0.38552	0.623	0.513	0.882413	GUK1
COTL1	2.60515777219406e-05	0.375266	0.702	0.582	0.936711	COTL1
SELL	3.46955467967889e-05	0.34178	0.766	0.68	1	SELL
BTF3	3.56000688194095e-05	0.205517	0.974	0.966	1	BTF3
RPL37	3.99746209009043e-05	-0.170154	0.999	0.997	1	RPL37
RIPOR2	4.3819713637356e-05	0.469856	0.524	0.41	1	RIPOR2
TTC39C	4.38627040828973e-05	0.526483	0.537	0.423	1	TTC39C
LGALS3	5.21611751328144e-05	0.742262	0.371	0.267	1	LGALS3
RPL34	5.76074927831329e-05	-0.144654	1	1	1	RPL34
LITAF	6.8673783605196e-05	0.492992	0.52	0.413	1	LITAF
TUBB	7.40442241654067e-05	-0.334107	0.523	0.648	1	TUBB
VIM	8.95578914336004e-05	0.263275	0.967	0.976	1	VIM
SLFN5	9.12128248040977e-05	-0.42644	0.508	0.619	1	SLFN5
HLA-C	0.000108177	0.148501	0.998	0.997	1	HLA-C
UBC	0.000108986	0.135409	0.977	0.971	1	UBC
COPE	0.000122866	0.419978	0.518	0.421	1	COPE
EIF4A2	0.000125938	-0.39618	0.546	0.648	1	EIF4A2
EEF1D	0.000131216	0.167131	0.988	0.989	1	EEF1D
ARPC3	0.000136027	0.278804	0.825	0.749	1	ARPC3
UBALD2	0.000146507	0.450558	0.485	0.381	1	UBALD2
ALOX5AP	0.000149804	0.533909	0.479	0.381	1	ALOX5AP
RPL38	0.000157825	-0.259085	0.847	0.87	1	RPL38
TMUB1	0.000160115	0.660934	0.301	0.201	1	TMUB1
RPL35	0.000182965	-0.177266	0.968	0.979	1	RPL35
DDX5	0.000260561	0.203527	0.958	0.958	1	DDX5
GMFG	0.000272126	0.267378	0.785	0.746	1	GMFG
ARRB2	0.000280232	0.541956	0.371	0.272	1	ARRB2
H3F3B	0.000280707	-0.25659	0.913	0.952	1	H3F3B
HIST1H1E	0.000283215	-0.570354	0.454	0.553	1	HIST1H1E
CYTIP	0.000310018	-0.536308	0.378	0.476	1	CYTIP
RPL18A	0.000315351	0.121651	0.999	1	1	RPL18A
HLA-E	0.000325246	0.19538	0.969	0.968	1	HLA-E
RHOH	0.000336789	-0.388944	0.46	0.561	1	RHOH
RPS29	0.000342972	-0.195127	0.92	0.913	1	RPS29
MED10	0.000356105	0.556486	0.332	0.243	1	MED10
GIMAP7	0.000357505	0.382158	0.678	0.619	1	GIMAP7
RPL29	0.000360008	0.129661	1	0.997	1	RPL29
LSP1	0.000392043	0.252941	0.901	0.854	1	LSP1
TMSB4X	0.000423975	0.100367	1	1	1	TMSB4X
RPS21	0.000425382	-0.182298	0.994	0.981	1	RPS21
CD5	0.00045691	0.461186	0.482	0.397	1	CD5
ZFP36L1	0.000466833	-0.421125	0.606	0.69	1	ZFP36L1
UBE2D2	0.000480999	0.324372	0.697	0.646	1	UBE2D2
MYL6	0.000595127	0.199059	0.919	0.899	1	MYL6
DOCK8	0.000622289	-0.659313	0.25	0.333	1	DOCK8
DDT	0.000692544	0.526375	0.338	0.246	1	DDT
MT-ND2	0.000693298	-0.235809	0.805	0.833	1	MT-ND2
HINT1	0.000704161	0.207487	0.873	0.833	1	HINT1
S100A11	0.000721046	0.322627	0.669	0.606	1	S100A11
TGFB1	0.000735866	0.337065	0.743	0.717	1	TGFB1
HLA-DPA1	0.000737041	0.54972	0.394	0.299	1	HLA-DPA1
SPCS1	0.000785006	0.344413	0.566	0.484	1	SPCS1
TALDO1	0.000786834	0.459929	0.401	0.31	1	TALDO1
RPS7	0.000791529	0.112693	1	1	1	RPS7
ITGA4	0.000811441	-0.489831	0.213	0.302	1	ITGA4
PYCR2	0.000817451	-0.535929	0.273	0.36	1	PYCR2
LCP1	0.000837372	-0.295884	0.678	0.759	1	LCP1
HCLS1	0.0008397	0.284892	0.772	0.743	1	HCLS1
RPL37A	0.000840368	-0.152691	0.957	0.963	1	RPL37A
GBP5	0.000841962	0.38514	0.528	0.426	1	GBP5
TPR	0.000868938	0.511292	0.489	0.397	1	TPR
IL32	0.00093382	0.148884	0.998	0.989	1	IL32
GIMAP1	0.000945277	0.43276	0.458	0.376	1	GIMAP1
MT-ATP6	0.00096328	-0.14829	0.983	1	1	MT-ATP6
TMEM50A	0.00101888	0.369655	0.485	0.402	1	TMEM50A
CCNH	0.00105534	-0.657421	0.259	0.344	1	CCNH
HCST	0.00124847	-0.28292	0.617	0.717	1	HCST
OAZ1	0.00126559	0.212847	0.898	0.873	1	OAZ1
ARL4C	0.00126874	-0.283242	0.684	0.762	1	ARL4C
ISG20	0.00128566	0.33617	0.681	0.606	1	ISG20
TSPO	0.00128624	0.324103	0.595	0.505	1	TSPO
INPP4B	0.00129709	-0.47239	0.258	0.344	1	INPP4B
POLR1D	0.00134393	0.364786	0.421	0.336	1	POLR1D
TMEM219	0.00141256	0.465199	0.423	0.331	1	TMEM219
EMP3	0.00143445	0.242051	0.888	0.897	1	EMP3
RPL3	0.00145622	-0.105317	0.998	1	1	RPL3
EEF2	0.00145888	0.141423	0.996	0.995	1	EEF2
NEAT1	0.00146774	0.418719	0.445	0.362	1	NEAT1
CALM1	0.00152762	0.176889	0.945	0.942	1	CALM1
BTG1	0.00155749	-0.227075	0.963	0.955	1	BTG1
PSMA2	0.00157904	0.423704	0.414	0.32	1	PSMA2
LINC01578	0.00158463	0.278394	0.687	0.611	1	LINC01578
RPS10	0.00159966	0.350496	0.627	0.566	1	RPS10
FYB1	0.0016006	0.206335	0.798	0.754	1	FYB1
PSMD4	0.00160427	0.464711	0.366	0.275	1	PSMD4
STAT1	0.00164071	0.407654	0.346	0.259	1	STAT1
RNPEPL1	0.00169312	0.297132	0.532	0.423	1	RNPEPL1
GLIPR1	0.00173201	0.504842	0.34	0.257	1	GLIPR1
HLA-DRB1	0.00175362	0.422472	0.435	0.352	1	HLA-DRB1
P2RY8	0.00179212	0.501945	0.306	0.225	1	P2RY8
OPTN	0.00183618	0.395316	0.451	0.37	1	OPTN
EIF3I	0.00188276	0.49196	0.38	0.299	1	EIF3I
YPEL3	0.00198987	0.272331	0.729	0.659	1	YPEL3
PRMT2	0.00203434	0.453238	0.401	0.317	1	PRMT2
SARAF	0.00207741	0.155492	0.938	0.915	1	SARAF
SF3B4	0.00218948	0.541094	0.316	0.235	1	SF3B4
NEDD8	0.00219673	0.362455	0.488	0.399	1	NEDD8
YWHAQ	0.0022927	0.361912	0.419	0.333	1	YWHAQ
RPLP0	0.00233352	0.154817	0.998	0.984	1	RPLP0
PBXIP1	0.0023526	0.241951	0.662	0.579	1	PBXIP1
UBE2L6	0.00249508	0.527801	0.382	0.31	1	UBE2L6
ATP5F1C	0.00255905	0.288754	0.449	0.36	1	ATP5F1C
RPL35A	0.00289227	-0.118829	0.999	0.995	1	RPL35A
BIN1	0.00289233	0.343534	0.536	0.471	1	BIN1
LSM14A	0.00329666	0.473686	0.384	0.312	1	LSM14A
ITM2B	0.00329952	0.152494	0.936	0.937	1	ITM2B
MACF1	0.00330304	-0.511788	0.246	0.323	1	MACF1
IFITM1	0.00333488	-0.27983	0.723	0.759	1	IFITM1
MT-ND4L	0.00335721	-0.242926	0.822	0.857	1	MT-ND4L
HMGN4	0.00359215	0.34838	0.308	0.228	1	HMGN4
SUMO2	0.00386909	0.24126	0.801	0.759	1	SUMO2
STK17B	0.00389286	-0.341244	0.415	0.497	1	STK17B
ANXA2	0.00400634	0.294369	0.604	0.553	1	ANXA2
ARID5B	0.00407071	0.366545	0.421	0.344	1	ARID5B
TPM4	0.00417521	-0.490024	0.279	0.354	1	TPM4
HMGB1	0.00431643	0.195887	0.8	0.77	1	HMGB1
PPP1R18	0.00431815	-0.293314	0.516	0.601	1	PPP1R18
HIGD2A	0.00457758	0.251764	0.612	0.532	1	HIGD2A
LDLRAP1	0.00460025	-0.33248	0.282	0.368	1	LDLRAP1
SIRPG	0.00474244	-0.53113	0.232	0.307	1	SIRPG
NOSIP	0.00477338	0.403791	0.448	0.378	1	NOSIP
RPL5	0.00488407	0.114954	1	0.997	1	RPL5
IL7R	0.00495142	0.492746	0.499	0.45	1	IL7R
CCNI	0.0050925	0.155462	0.869	0.849	1	CCNI
RPS6	0.00515808	-0.106496	0.999	0.997	1	RPS6
SLC25A3	0.0053142	0.241281	0.637	0.579	1	SLC25A3
TOMM7	0.00544018	-0.182306	0.798	0.825	1	TOMM7
PSMB6	0.00550881	0.346535	0.395	0.315	1	PSMB6
TLN1	0.00558653	-0.419201	0.358	0.442	1	TLN1
EPB41	0.00573706	0.349543	0.537	0.468	1	EPB41
ANP32B	0.00628507	0.226972	0.669	0.606	1	ANP32B
ICAM3	0.00628616	0.293297	0.663	0.608	1	ICAM3
TRMT112	0.00665257	-0.297499	0.43	0.508	1	TRMT112
FLOT2	0.00695749	-0.325953	0.333	0.418	1	FLOT2
TMEM123	0.00715922	0.308447	0.612	0.556	1	TMEM123
HERPUD1	0.00717835	0.488819	0.342	0.278	1	HERPUD1
ACAP1	0.0072491	-0.282171	0.535	0.601	1	ACAP1
PCBP2	0.0073043	0.300149	0.404	0.328	1	PCBP2
HEBP2	0.00742394	0.420102	0.422	0.354	1	HEBP2
AKNA	0.00766882	-0.34686	0.354	0.434	1	AKNA
UBB	0.00768363	0.28837	0.673	0.619	1	UBB
MT-ND4	0.00786085	-0.174229	0.925	0.968	1	MT-ND4
ATP1A1	0.00799907	-0.328392	0.298	0.376	1	ATP1A1
SLC25A6	0.00835055	0.1809	0.891	0.87	1	SLC25A6
S100A6	0.00863516	0.153383	0.892	0.881	1	S100A6
HSPA8	0.00872024	0.158268	0.954	0.944	1	HSPA8
CAST	0.00921733	0.330234	0.434	0.365	1	CAST
BRD2	0.00940532	-0.412123	0.314	0.389	1	BRD2
OCIAD2	0.00971585	0.305237	0.498	0.423	1	OCIAD2
PTPRC	0.00972836	-0.15612	0.929	0.942	1	PTPRC
CLDND1	0.0103006	0.263322	0.434	0.365	1	CLDND1
S100A4	0.0107829	0.167687	0.961	0.966	1	S100A4
IQGAP2	0.010867	0.257727	0.415	0.344	1	IQGAP2
PSMA7	0.0108995	0.20209	0.647	0.574	1	PSMA7
EMB	0.0109386	0.387624	0.366	0.304	1	EMB
UBL5	0.0113228	-0.267921	0.595	0.683	1	UBL5
GTF3A	0.011406	0.238295	0.564	0.519	1	GTF3A
MT-ND1	0.0116077	-0.148922	0.902	0.91	1	MT-ND1
H2AFZ	0.0117502	0.307228	0.579	0.537	1	H2AFZ
ANXA5	0.0118315	0.32389	0.457	0.384	1	ANXA5
DHRS7	0.0118859	-0.437927	0.282	0.352	1	DHRS7
KLF2	0.0119488	0.105715	0.926	0.884	1	KLF2
SF1	0.0122361	0.203455	0.737	0.688	1	SF1
IL2RG	0.0123085	0.156506	0.859	0.817	1	IL2RG
PFN1	0.0126311	0.117481	0.999	0.995	1	PFN1
PSME2	0.0128976	0.287868	0.539	0.476	1	PSME2
ARL6IP1	0.0129144	0.319753	0.498	0.431	1	ARL6IP1
ARPC1B	0.0129602	0.143811	0.829	0.802	1	ARPC1B
GGNBP2	0.0131069	-0.548413	0.282	0.341	1	GGNBP2
ARF1	0.013418	0.249442	0.646	0.598	1	ARF1
MBP	0.0134809	0.32331	0.379	0.307	1	MBP
DDX17	0.0138458	-0.205419	0.501	0.585	1	DDX17
KIF5B	0.0138816	0.389123	0.316	0.257	1	KIF5B
CYTH1	0.0140398	0.44059	0.421	0.368	1	CYTH1
RNF7	0.0141821	0.395618	0.338	0.27	1	RNF7
ELF1	0.0141926	0.408905	0.424	0.365	1	ELF1
LBH	0.0146795	-0.260903	0.524	0.582	1	LBH
TAGAP	0.0149376	0.349414	0.445	0.384	1	TAGAP
KIF2A	0.0150071	0.275476	0.451	0.378	1	KIF2A
HNRNPC	0.0150615	-0.229519	0.518	0.598	1	HNRNPC
CD48	0.015301	-0.25969	0.61	0.661	1	CD48
HMOX2	0.0155072	-0.395507	0.276	0.339	1	HMOX2
NDUFA3	0.0157159	-0.381378	0.281	0.352	1	NDUFA3
TUBA1B	0.0157992	-0.295053	0.495	0.561	1	TUBA1B
ZC3H15	0.0158939	0.334435	0.31	0.238	1	ZC3H15
NDUFA12	0.0162048	0.36014	0.371	0.312	1	NDUFA12
GIMAP4	0.0162304	0.276375	0.598	0.519	1	GIMAP4
WTAP	0.0162853	-0.322927	0.284	0.349	1	WTAP
RPL36	0.0162858	-0.120627	0.999	0.992	1	RPL36
NAP1L1	0.0162978	0.249695	0.526	0.455	1	NAP1L1
OSTF1	0.016376	0.438531	0.345	0.286	1	OSTF1
ARL6IP5	0.0170846	0.162658	0.75	0.73	1	ARL6IP5
GLS	0.017342	-0.412711	0.328	0.394	1	GLS
MAL	0.0173822	0.432807	0.442	0.386	1	MAL
ARGLU1	0.0177587	0.1418	0.602	0.526	1	ARGLU1
CCND2	0.0178328	-0.394223	0.246	0.304	1	CCND2
ARID4B	0.0181951	0.327885	0.42	0.357	1	ARID4B
ILF3	0.0183027	-0.305759	0.295	0.37	1	ILF3
ICAM2	0.0187014	0.249614	0.458	0.384	1	ICAM2
JTB	0.0192136	0.297778	0.496	0.437	1	JTB
HLA-DPB1	0.0193193	0.399475	0.341	0.278	1	HLA-DPB1
EID1	0.0193417	0.15721	0.617	0.561	1	EID1
NOL7	0.0194592	-0.249267	0.378	0.463	1	NOL7
SPSB3	0.01961	0.250708	0.407	0.352	1	SPSB3
ZFAS1	0.0197181	-0.295273	0.515	0.574	1	ZFAS1
VAMP2	0.019734	-0.222498	0.617	0.675	1	VAMP2
TAF15	0.0198689	-0.383269	0.303	0.37	1	TAF15
CDC25B	0.0198761	0.237302	0.423	0.347	1	CDC25B
CTSD	0.0200945	-0.301609	0.303	0.381	1	CTSD
PPP1CC	0.0201492	0.285	0.421	0.36	1	PPP1CC
IL16	0.0202671	-0.270905	0.509	0.569	1	IL16
SEPTIN7	0.0203772	0.265504	0.586	0.55	1	SEPTIN7
RNASEH2B	0.0205221	0.425786	0.327	0.267	1	RNASEH2B
VASP	0.0209524	-0.361595	0.272	0.336	1	VASP
NDUFB4	0.0210777	0.287886	0.438	0.378	1	NDUFB4
UFC1	0.021097	0.300691	0.424	0.365	1	UFC1
UBE2L3	0.0211512	0.362927	0.301	0.243	1	UBE2L3
BIRC3	0.0212803	0.351053	0.371	0.307	1	BIRC3
RGS14	0.0213293	-0.335237	0.249	0.315	1	RGS14
USP15	0.0214794	0.234042	0.528	0.481	1	USP15
CDC42	0.0215181	0.159218	0.721	0.675	1	CDC42
C9orf16	0.0220731	0.227075	0.554	0.503	1	C9orf16
CLIC1	0.0222693	-0.197295	0.774	0.823	1	CLIC1
DAZAP2	0.0223038	0.2073	0.792	0.775	1	DAZAP2
MYL12A	0.0223451	-0.120369	0.943	0.944	1	MYL12A
DDX3X	0.0229013	-0.323927	0.308	0.376	1	DDX3X
RORA	0.0230835	-0.40092	0.27	0.328	1	RORA
TNIP1	0.0237313	0.330169	0.383	0.325	1	TNIP1
MAP2K2	0.0237547	0.307752	0.375	0.304	1	MAP2K2
FNBP4	0.0238996	-0.311994	0.252	0.317	1	FNBP4
BZW1	0.0242662	0.344936	0.373	0.31	1	BZW1
ATP5MC3	0.0244803	0.184628	0.504	0.431	1	ATP5MC3
ITGB7	0.0248577	0.220207	0.449	0.378	1	ITGB7
DDX39B	0.0251737	-0.221761	0.419	0.479	1	DDX39B
AP2M1	0.0253394	0.290644	0.439	0.386	1	AP2M1
TRIR	0.0254142	0.163348	0.711	0.648	1	TRIR
RAB2A	0.0254274	0.36548	0.303	0.251	1	RAB2A
ATP6V1G1	0.025812	0.169016	0.697	0.627	1	ATP6V1G1
BSG	0.0259704	0.269822	0.401	0.336	1	BSG
OST4	0.0259847	-0.21787	0.642	0.701	1	OST4
PPIA	0.026154	0.133544	0.949	0.937	1	PPIA
LAPTM5	0.0262767	0.194195	0.892	0.862	1	LAPTM5
NFKBIA	0.0263282	0.189047	0.423	0.357	1	NFKBIA
TMA7	0.0267756	-0.147716	0.81	0.839	1	TMA7
NDUFC1	0.0272297	-0.340371	0.264	0.323	1	NDUFC1
RASGRP2	0.0273316	0.323737	0.458	0.41	1	RASGRP2
PRRC2C	0.0276573	-0.296253	0.491	0.54	1	PRRC2C
HNRNPH3	0.027688	-0.324879	0.306	0.37	1	HNRNPH3
MAD1L1	0.0283322	0.29644	0.36	0.302	1	MAD1L1
GNG2	0.0284547	-0.33702	0.301	0.362	1	GNG2
LRRFIP1	0.0287344	0.274278	0.507	0.458	1	LRRFIP1
EIF3H	0.0289176	0.194705	0.719	0.664	1	EIF3H
CCT6A	0.0301517	0.327271	0.358	0.299	1	CCT6A
RPS20	0.0303878	-0.183406	0.686	0.738	1	RPS20
HNRNPK	0.0304067	0.18039	0.755	0.733	1	HNRNPK
ASXL1	0.0307705	0.346057	0.306	0.251	1	ASXL1
SNRNP200	0.0307801	-0.310046	0.256	0.32	1	SNRNP200
MRPL54	0.0310227	0.362539	0.327	0.272	1	MRPL54
FKBP8	0.0314557	0.186887	0.589	0.534	1	FKBP8
RNF126	0.0314759	0.435094	0.325	0.283	1	RNF126
ATP5F1A	0.0317028	0.245047	0.517	0.468	1	ATP5F1A
NDUFB10	0.03187	0.274425	0.452	0.397	1	NDUFB10
SELENOH	0.0324786	-0.288233	0.396	0.463	1	SELENOH
EPC1	0.0329268	0.213634	0.537	0.476	1	EPC1
COX4I1	0.0330538	0.110706	0.948	0.926	1	COX4I1
ARHGDIB	0.0331582	0.109603	0.982	0.974	1	ARHGDIB
RAP1A	0.0332059	0.195278	0.492	0.437	1	RAP1A
UQCRC1	0.0335867	0.312769	0.313	0.251	1	UQCRC1
TBC1D10C	0.0336307	-0.157586	0.633	0.701	1	TBC1D10C
ACAP2	0.0344507	-0.262807	0.304	0.362	1	ACAP2
ZBTB38	0.0356744	-0.337076	0.326	0.378	1	ZBTB38
TXN	0.0360798	0.247252	0.4	0.341	1	TXN
AHNAK	0.0361031	0.179428	0.735	0.728	1	AHNAK
ESYT1	0.0362364	-0.238787	0.276	0.341	1	ESYT1
HNRNPL	0.0379733	0.270802	0.47	0.418	1	HNRNPL
BATF	0.0383559	-0.51183	0.249	0.304	1	BATF
SPN	0.0385281	-0.365149	0.302	0.368	1	SPN
HSPB1	0.038551	-0.248531	0.327	0.394	1	HSPB1
SRSF2	0.0389203	-0.22435	0.438	0.508	1	SRSF2
FUS	0.0389512	-0.221471	0.567	0.63	1	FUS
H3F3A	0.039134	0.157145	0.894	0.886	1	H3F3A
EDF1	0.039384	0.115552	0.731	0.659	1	EDF1
CTLA4	0.0406104	-0.549175	0.273	0.32	1	CTLA4
GNAI2	0.0406286	0.176618	0.738	0.712	1	GNAI2
ARL6IP4	0.0408024	0.175026	0.604	0.553	1	ARL6IP4
CTSA	0.0408612	0.374428	0.342	0.288	1	CTSA
NONO	0.0410631	0.259331	0.371	0.307	1	NONO
TXNL4A	0.0414454	0.28999	0.376	0.317	1	TXNL4A
PRKCH	0.0421705	-0.277668	0.392	0.458	1	PRKCH
FIS1	0.0425612	0.279435	0.411	0.365	1	FIS1
PARK7	0.0425613	0.201259	0.61	0.571	1	PARK7
BUB3	0.0426227	-0.236777	0.429	0.497	1	BUB3
DBI	0.0427568	0.257504	0.472	0.399	1	DBI
COX5A	0.0429464	0.235385	0.491	0.423	1	COX5A
LGALS1	0.0431136	0.432387	0.386	0.339	1	LGALS1
NME2	0.043368	0.215789	0.692	0.653	1	NME2
GABARAP	0.0435412	0.139777	0.793	0.751	1	GABARAP
FGD3	0.0443435	-0.222568	0.301	0.365	1	FGD3
APRT	0.0449004	0.188733	0.686	0.635	1	APRT
SSR4	0.045889	0.198496	0.602	0.566	1	SSR4
HNRNPF	0.0469855	-0.188127	0.618	0.667	1	HNRNPF
SCAF11	0.0479689	-0.352102	0.313	0.362	1	SCAF11
MAX	0.048037	0.268961	0.43	0.378	1	MAX
SUMO1	0.0488453	0.328496	0.363	0.331	1	SUMO1
SSR1	0.0498288	-0.216203	0.24	0.307	1	SSR1
CELF2	0.0499374	-0.269767	0.384	0.45	1	CELF2
MTDH	0.0508447	0.259396	0.466	0.405	1	MTDH
CD47	0.0515723	0.112993	0.537	0.481	1	CD47
CD99	0.0516918	0.179336	0.741	0.696	1	CD99
RNASET2	0.0516941	0.229059	0.593	0.556	1	RNASET2
MTPN	0.0520709	0.277465	0.333	0.278	1	MTPN
ERP29	0.0527175	0.149599	0.631	0.579	1	ERP29
SEMA4D	0.0529856	-0.299484	0.272	0.323	1	SEMA4D
RBMX	0.0530981	-0.265503	0.352	0.405	1	RBMX
SEC61G	0.053324	0.330295	0.359	0.317	1	SEC61G
EIF4EBP2	0.0539409	0.395096	0.325	0.283	1	EIF4EBP2
UBE2D3	0.0544365	0.129772	0.636	0.579	1	UBE2D3
FAM117A	0.054893	0.255505	0.352	0.296	1	FAM117A
PDLIM2	0.0554853	-0.329249	0.277	0.331	1	PDLIM2
PACS1	0.0560257	0.320904	0.356	0.302	1	PACS1
AURKAIP1	0.0571222	0.297112	0.373	0.331	1	AURKAIP1
TRA2B	0.0572746	0.258781	0.378	0.331	1	TRA2B
IL6R	0.0575136	-0.285834	0.266	0.323	1	IL6R
FOXP3	0.0584798	0.2033	0.567	0.511	1	FOXP3
RNF214	0.0587448	0.355591	0.309	0.262	1	RNF214
SRP14	0.0592704	0.108483	0.809	0.788	1	SRP14
SCAND1	0.059621	0.226998	0.434	0.392	1	SCAND1
SEPTIN9	0.0599819	0.186336	0.74	0.709	1	SEPTIN9
MFNG	0.0615652	0.264647	0.359	0.315	1	MFNG
PTP4A2	0.0618803	0.162578	0.595	0.548	1	PTP4A2
MAPK1IP1L	0.0628866	0.271081	0.319	0.27	1	MAPK1IP1L
HSPE1	0.0631206	-0.332297	0.287	0.333	1	HSPE1
JUN	0.068095	0.128303	0.579	0.519	1	JUN
NDUFS7	0.0683238	0.320589	0.356	0.307	1	NDUFS7
PLSCR3	0.0685102	0.213953	0.484	0.46	1	PLSCR3
SPTAN1	0.0685815	0.300131	0.527	0.505	1	SPTAN1
TPI1	0.0687084	0.139887	0.602	0.556	1	TPI1
KLF13	0.0690684	-0.251048	0.367	0.418	1	KLF13
THAP11	0.0696606	0.322125	0.302	0.259	1	THAP11
BLOC1S1	0.0703915	0.227666	0.452	0.397	1	BLOC1S1
CAPN2	0.07065	0.220165	0.424	0.381	1	CAPN2
PPP1R7	0.0709307	0.22844	0.301	0.241	1	PPP1R7
AKAP13	0.0713536	-0.233053	0.352	0.41	1	AKAP13
DGUOK	0.0717607	0.367344	0.325	0.28	1	DGUOK
PDIA3	0.0719661	0.159247	0.539	0.481	1	PDIA3
GNAS	0.0723536	-0.156983	0.618	0.675	1	GNAS
CDC37	0.0724934	0.1837	0.554	0.508	1	CDC37
RAC1	0.0730859	0.25454	0.509	0.479	1	RAC1
RBM38	0.0739818	-0.192372	0.426	0.479	1	RBM38
RNH1	0.0740735	0.267192	0.301	0.257	1	RNH1
IKZF2	0.0757106	-0.285865	0.335	0.384	1	IKZF2
GHITM	0.0780926	0.249863	0.419	0.376	1	GHITM
GRK2	0.0785026	-0.343204	0.293	0.339	1	GRK2
FOXP1	0.0790589	0.138307	0.517	0.466	1	FOXP1
ELOB	0.0791616	0.178074	0.598	0.563	1	ELOB
ARHGEF1	0.0801551	-0.17106	0.618	0.646	1	ARHGEF1
ISG15	0.0802866	-0.268607	0.263	0.307	1	ISG15
AQP3	0.0807656	0.200312	0.574	0.54	1	AQP3
RESF1	0.0818319	-0.240367	0.572	0.614	1	RESF1
SDHA	0.0835153	0.252535	0.356	0.31	1	SDHA
RPL31	0.0856121	-0.111508	0.87	0.87	1	RPL31
OGT	0.0860043	-0.285676	0.3	0.347	1	OGT
VPS51	0.0862032	0.250692	0.352	0.304	1	VPS51
CAMK4	0.0864992	0.252859	0.405	0.357	1	CAMK4
SMCHD1	0.0871167	0.180815	0.602	0.553	1	SMCHD1
RHOA	0.0876583	0.103189	0.822	0.81	1	RHOA
SF3B6	0.0877302	0.177724	0.341	0.286	1	SF3B6
FAM102A	0.0891481	0.243282	0.323	0.278	1	FAM102A
U2SURP	0.0894275	0.252027	0.331	0.286	1	U2SURP
ATP5MG	0.08987	0.151947	0.81	0.783	1	ATP5MG
TRAPPC1	0.090183	0.15459	0.56	0.508	1	TRAPPC1
WAS	0.0903002	0.148363	0.518	0.468	1	WAS
NDUFB2	0.0905363	0.197524	0.455	0.418	1	NDUFB2
C4orf3	0.0915416	-0.196011	0.438	0.489	1	C4orf3
PAIP2	0.092016	0.211902	0.419	0.384	1	PAIP2
PAXX	0.0921443	-0.268631	0.344	0.389	1	PAXX
PRR13	0.0936516	0.163348	0.652	0.619	1	PRR13
GBP2	0.0938027	0.175385	0.38	0.331	1	GBP2
VPS29	0.0946883	0.299107	0.341	0.302	1	VPS29
CHCHD2	0.0952157	0.106577	0.797	0.78	1	CHCHD2
PPP1R12A	0.095557	0.222972	0.378	0.328	1	PPP1R12A
PSMF1	0.095993	0.259956	0.333	0.291	1	PSMF1
TMBIM4	0.0964227	0.280202	0.409	0.373	1	TMBIM4
ACTN4	0.0969717	0.252137	0.317	0.272	1	ACTN4
PKN1	0.0971558	-0.265408	0.312	0.365	1	PKN1
NDUFA1	0.097659	-0.164621	0.446	0.479	1	NDUFA1
ITGB1	0.0986369	0.112458	0.642	0.603	1	ITGB1
PSMB9	0.100228	0.152628	0.63	0.59	1	PSMB9
ARPC5	0.100441	0.149304	0.471	0.421	1	ARPC5
RPS27L	0.102526	0.131431	0.476	0.442	1	RPS27L
RAD21	0.103996	0.101149	0.548	0.489	1	RAD21
NAP1L4	0.104496	0.178464	0.46	0.421	1	NAP1L4
TRAPPC5	0.104524	0.207211	0.392	0.352	1	TRAPPC5
AIP	0.104576	-0.191531	0.396	0.458	1	AIP
ANXA11	0.104616	0.148334	0.644	0.622	1	ANXA11
RCSD1	0.106862	0.21972	0.591	0.571	1	RCSD1
SEC61B	0.1073	0.246274	0.454	0.423	1	SEC61B
HNRNPR	0.108494	0.182384	0.405	0.376	1	HNRNPR
PIK3R1	0.108728	-0.182168	0.361	0.415	1	PIK3R1
CYBA	0.108892	-0.111502	0.857	0.889	1	CYBA
TMPO	0.110275	-0.194584	0.285	0.341	1	TMPO
IL10RA	0.110375	0.132763	0.723	0.672	1	IL10RA
TRABD	0.111218	-0.287359	0.328	0.365	1	TRABD
RASGRP1	0.111514	0.188148	0.37	0.328	1	RASGRP1
RBM39	0.111904	-0.179711	0.543	0.59	1	RBM39
XRCC5	0.111933	-0.249878	0.448	0.476	1	XRCC5
TMC6	0.113574	-0.220095	0.375	0.429	1	TMC6
ACP1	0.114613	0.337015	0.303	0.272	1	ACP1
SRI	0.115196	0.229891	0.315	0.27	1	SRI
STK38	0.115442	0.268398	0.335	0.299	1	STK38
FLT3LG	0.116647	0.140155	0.617	0.579	1	FLT3LG
RHOF	0.117634	-0.169439	0.361	0.415	1	RHOF
SCAMP2	0.117729	0.221114	0.416	0.378	1	SCAMP2
MYCBP2	0.118293	-0.243755	0.337	0.373	1	MYCBP2
RGS19	0.118413	-0.202491	0.29	0.336	1	RGS19
DDX46	0.118722	0.231461	0.339	0.302	1	DDX46
CASP8	0.119745	0.262892	0.361	0.328	1	CASP8
AL138963.4	0.121341	0.222209	0.532	0.492	1	AL138963.4
THRAP3	0.121994	-0.230722	0.34	0.389	1	THRAP3
STAT3	0.122916	-0.286292	0.298	0.339	1	STAT3
ADD3	0.123063	0.210915	0.503	0.458	1	ADD3
LDHB	0.123961	0.102214	0.916	0.899	1	LDHB
MT-ND6	0.124841	-0.162485	0.484	0.548	1	MT-ND6
JPT1	0.125611	0.22958	0.366	0.325	1	JPT1
CHURC1	0.126779	-0.205619	0.471	0.526	1	CHURC1
SNHG6	0.12687	-0.240591	0.534	0.558	1	SNHG6
PNPLA2	0.127706	0.150819	0.415	0.37	1	PNPLA2
SDF4	0.127969	-0.202152	0.287	0.344	1	SDF4
SEPTIN1	0.131037	-0.234372	0.566	0.606	1	SEPTIN1
PPP4C	0.131205	0.114938	0.407	0.354	1	PPP4C
WDR1	0.133087	0.183948	0.543	0.519	1	WDR1
EIF5A	0.133291	0.14116	0.564	0.519	1	EIF5A
ANP32A	0.133474	0.186345	0.402	0.376	1	ANP32A
YBX1	0.133529	0.15177	0.825	0.812	1	YBX1
SOD1	0.134311	0.105565	0.744	0.712	1	SOD1
DCXR	0.135232	-0.241742	0.277	0.317	1	DCXR
TMEM258	0.135524	-0.171152	0.427	0.468	1	TMEM258
SF3B2	0.136487	0.15599	0.541	0.5	1	SF3B2
ADRM1	0.136853	0.181594	0.337	0.299	1	ADRM1
COX6B1	0.137177	-0.165444	0.65	0.683	1	COX6B1
RAP1B	0.13798	-0.168187	0.446	0.503	1	RAP1B
NDUFB9	0.137985	0.133235	0.561	0.519	1	NDUFB9
TMEM238	0.140595	0.2508	0.3	0.265	1	TMEM238
LIME1	0.141759	0.127951	0.8	0.772	1	LIME1
LPXN	0.14381	-0.199793	0.303	0.349	1	LPXN
TUBA1A	0.144105	0.223133	0.371	0.331	1	TUBA1A
ANKRD11	0.145899	0.261249	0.366	0.336	1	ANKRD11
LBR	0.146868	-0.255162	0.287	0.328	1	LBR
SLC25A5	0.146913	0.180987	0.449	0.421	1	SLC25A5
DCTN3	0.147996	0.197511	0.306	0.267	1	DCTN3
EIF3A	0.148838	0.189015	0.451	0.418	1	EIF3A
MAT2B	0.14968	0.161687	0.508	0.46	1	MAT2B
DEK	0.150707	-0.17636	0.356	0.41	1	DEK
SLC9A3R1	0.150753	0.111707	0.612	0.595	1	SLC9A3R1
FAM107B	0.15156	0.207591	0.527	0.487	1	FAM107B
MYO1G	0.151951	0.172304	0.417	0.381	1	MYO1G
PSMC5	0.152069	0.141771	0.428	0.392	1	PSMC5
TCEA1	0.152162	0.138338	0.496	0.452	1	TCEA1
IKZF1	0.152595	-0.152883	0.464	0.508	1	IKZF1
TRIM22	0.153564	0.238544	0.417	0.386	1	TRIM22
TSTD1	0.155124	0.184082	0.435	0.407	1	TSTD1
MCL1	0.155512	0.185458	0.47	0.439	1	MCL1
UBE2B	0.155689	0.167572	0.375	0.331	1	UBE2B
SRSF3	0.156684	0.215239	0.477	0.46	1	SRSF3
PGK1	0.158244	-0.145953	0.584	0.635	1	PGK1
CIB1	0.158392	-0.115473	0.452	0.513	1	CIB1
LSM7	0.159845	0.127656	0.41	0.378	1	LSM7
DUT	0.160019	0.242566	0.304	0.27	1	DUT
MAZ	0.161421	0.23567	0.332	0.296	1	MAZ
SCP2	0.161947	0.272308	0.309	0.275	1	SCP2
ELOVL5	0.163286	0.220206	0.367	0.328	1	ELOVL5
CALR	0.163741	-0.105064	0.535	0.598	1	CALR
DDX6	0.163817	0.104933	0.448	0.392	1	DDX6
UBE2I	0.164005	0.178789	0.444	0.421	1	UBE2I
VAMP8	0.164139	0.16197	0.581	0.542	1	VAMP8
YWHAH	0.164409	0.188666	0.359	0.328	1	YWHAH
FOXO1	0.16453	-0.162428	0.295	0.336	1	FOXO1
PNISR	0.165259	0.115764	0.583	0.548	1	PNISR
PRPF38B	0.16639	-0.144093	0.31	0.362	1	PRPF38B
FERMT3	0.167006	-0.19616	0.348	0.386	1	FERMT3
C1QBP	0.16707	0.156383	0.35	0.312	1	C1QBP
JAK1	0.167868	0.141562	0.731	0.725	1	JAK1
CD6	0.167898	0.304029	0.354	0.336	1	CD6
HLA-F	0.167958	-0.18875	0.52	0.545	1	HLA-F
EIF5	0.169197	-0.242029	0.37	0.413	1	EIF5
BCLAF1	0.169676	-0.218663	0.351	0.397	1	BCLAF1
TAF7	0.169718	-0.282368	0.306	0.336	1	TAF7
PDCD5	0.170072	0.189895	0.327	0.296	1	PDCD5
SHMT2	0.170518	0.162963	0.434	0.394	1	SHMT2
FLNA	0.17097	0.120338	0.614	0.59	1	FLNA
EGLN2	0.171251	-0.171429	0.297	0.341	1	EGLN2
ZC3HAV1	0.172417	-0.138129	0.365	0.413	1	ZC3HAV1
RBX1	0.173691	0.147651	0.435	0.402	1	RBX1
NDFIP1	0.173925	-0.194044	0.48	0.516	1	NDFIP1
CCR4	0.174329	-0.234244	0.293	0.333	1	CCR4
PSMB1	0.175492	0.145622	0.498	0.455	1	PSMB1
TRAF3IP3	0.175599	0.148531	0.778	0.783	1	TRAF3IP3
CYBC1	0.176162	0.181073	0.301	0.259	1	CYBC1
SIGIRR	0.176829	-0.113613	0.411	0.46	1	SIGIRR
DDX18	0.177926	-0.185762	0.262	0.302	1	DDX18
TMEM59	0.1788	0.100926	0.491	0.458	1	TMEM59
UQCRFS1	0.179513	0.149909	0.429	0.394	1	UQCRFS1
NCK2	0.180387	0.183169	0.364	0.328	1	NCK2
HP1BP3	0.180738	0.172392	0.485	0.455	1	HP1BP3
PPP1R2	0.181014	-0.126627	0.492	0.532	1	PPP1R2
PSMB8-AS1	0.181592	-0.197552	0.295	0.333	1	PSMB8-AS1
APBB1IP	0.182294	-0.119077	0.508	0.548	1	APBB1IP
RNF167	0.182383	-0.182349	0.325	0.368	1	RNF167
CNN2	0.184202	0.11475	0.725	0.706	1	CNN2
DYNLL1	0.184493	0.16783	0.413	0.384	1	DYNLL1
ACTR3	0.186886	-0.106986	0.568	0.63	1	ACTR3
ZNHIT1	0.187721	0.327206	0.3	0.275	1	ZNHIT1
TECR	0.188044	0.19585	0.509	0.487	1	TECR
TUFM	0.190232	0.140026	0.363	0.331	1	TUFM
PSMA1	0.190367	0.155737	0.345	0.304	1	PSMA1
MAP7D1	0.191243	0.216072	0.303	0.278	1	MAP7D1
STAM	0.194172	0.260866	0.32	0.294	1	STAM
PPIB	0.194227	-0.104185	0.66	0.714	1	PPIB
CD44	0.19463	0.13053	0.658	0.661	1	CD44
COX7A2L	0.197404	0.147337	0.388	0.357	1	COX7A2L
CMTM3	0.198026	0.175083	0.322	0.288	1	CMTM3
CLEC2D	0.198295	-0.150317	0.308	0.347	1	CLEC2D
C19orf53	0.198613	0.165898	0.528	0.503	1	C19orf53
FLI1	0.200135	0.272788	0.333	0.307	1	FLI1
MDH2	0.201418	0.180942	0.429	0.413	1	MDH2
LINC00861	0.204696	0.183646	0.471	0.437	1	LINC00861
RTRAF	0.20552	0.122447	0.438	0.399	1	RTRAF
BCL11B	0.206556	-0.122816	0.333	0.384	1	BCL11B
RBL2	0.206789	0.179664	0.427	0.397	1	RBL2
CYFIP2	0.206924	-0.1523	0.42	0.46	1	CYFIP2
CHD2	0.208822	-0.11778	0.262	0.31	1	CHD2
ORAI1	0.211366	0.233404	0.358	0.333	1	ORAI1
SRP9	0.220714	-0.102576	0.473	0.516	1	SRP9
OTUB1	0.220988	0.140883	0.424	0.399	1	OTUB1
RABAC1	0.221385	0.156368	0.503	0.466	1	RABAC1
NDUFS5	0.221974	0.153924	0.547	0.508	1	NDUFS5
PRKCQ-AS1	0.221983	0.167413	0.335	0.317	1	PRKCQ-AS1
TSC22D3	0.225134	-0.213388	0.818	0.778	1	TSC22D3
SSNA1	0.22641	0.160019	0.337	0.304	1	SSNA1
H2AFV	0.226964	0.173012	0.458	0.447	1	H2AFV
UQCRQ	0.227617	-0.185175	0.291	0.333	1	UQCRQ
GDI2	0.230252	0.198548	0.421	0.397	1	GDI2
SSBP1	0.2314	0.16596	0.404	0.368	1	SSBP1
GAPDH	0.236167	0.121112	0.971	0.958	1	GAPDH
APH1A	0.236326	-0.100213	0.325	0.37	1	APH1A
PSMB8	0.236623	0.109388	0.591	0.571	1	PSMB8
HSP90AB1	0.237669	0.147774	0.784	0.73	1	HSP90AB1
N4BP2L2	0.238841	0.189992	0.484	0.481	1	N4BP2L2
ATP5F1B	0.239002	0.115674	0.612	0.606	1	ATP5F1B
ATP6V0E1	0.240265	0.145295	0.606	0.582	1	ATP6V0E1
URI1	0.240975	-0.104124	0.354	0.394	1	URI1
TKT	0.241561	0.196101	0.315	0.288	1	TKT
ADAR	0.242201	-0.164424	0.331	0.37	1	ADAR
PPM1G	0.243149	0.144316	0.401	0.381	1	PPM1G
ARF5	0.244343	0.208421	0.457	0.442	1	ARF5
CACYBP	0.245522	0.299535	0.316	0.296	1	CACYBP
MEAF6	0.246265	-0.235866	0.302	0.328	1	MEAF6
SLC38A1	0.247228	-0.155509	0.386	0.423	1	SLC38A1
ALDOA	0.247299	-0.1184	0.466	0.5	1	ALDOA
SMAP2	0.248805	0.186718	0.545	0.542	1	SMAP2
TM9SF2	0.250126	0.276659	0.312	0.288	1	TM9SF2
SNU13	0.250593	0.154607	0.507	0.474	1	SNU13
RBBP4	0.251046	0.17914	0.344	0.315	1	RBBP4
PRPF8	0.251343	-0.18405	0.338	0.376	1	PRPF8
GPBP1	0.252602	0.153746	0.316	0.28	1	GPBP1
CDC42SE2	0.254561	0.129147	0.375	0.344	1	CDC42SE2
TMEM173	0.254994	0.129016	0.4	0.373	1	TMEM173
RAB7A	0.255037	0.15539	0.398	0.384	1	RAB7A
ISCU	0.25589	-0.192491	0.48	0.513	1	ISCU
CNPPD1	0.257374	0.161948	0.32	0.291	1	CNPPD1
IRF9	0.258301	0.16942	0.329	0.304	1	IRF9
RAD23A	0.258447	0.127807	0.34	0.312	1	RAD23A
METTL26	0.260335	0.20433	0.332	0.304	1	METTL26
CLTA	0.260666	-0.195489	0.34	0.376	1	CLTA
TBCB	0.263567	0.116697	0.411	0.376	1	TBCB
SNRNP70	0.266935	-0.181106	0.284	0.315	1	SNRNP70
ATP5MD	0.268521	0.110978	0.407	0.378	1	ATP5MD
KDELR1	0.268859	-0.147206	0.281	0.317	1	KDELR1
ATRAID	0.272959	0.194288	0.304	0.275	1	ATRAID
RASA3	0.278858	0.165491	0.386	0.357	1	RASA3
SON	0.27908	-0.143548	0.679	0.709	1	SON
LRP10	0.279085	0.127731	0.392	0.36	1	LRP10
CCT4	0.280462	0.147506	0.385	0.362	1	CCT4
GPSM3	0.281427	0.124726	0.686	0.688	1	GPSM3
EIF4H	0.283641	-0.138148	0.345	0.384	1	EIF4H
CAP1	0.284984	-0.178319	0.598	0.619	1	CAP1
TRAM1	0.285166	0.111439	0.375	0.347	1	TRAM1
UBL3	0.285485	0.307876	0.313	0.299	1	UBL3
CDV3	0.289315	0.117689	0.42	0.399	1	CDV3
PA2G4	0.292462	0.193946	0.397	0.381	1	PA2G4
CBX3	0.292501	-0.145668	0.366	0.399	1	CBX3
SSU72	0.293246	0.210577	0.454	0.444	1	SSU72
CCT8	0.294394	0.132168	0.34	0.307	1	CCT8
VSIR	0.29462	-0.203989	0.471	0.497	1	VSIR
TGOLN2	0.29487	-0.136984	0.34	0.37	1	TGOLN2
PNRC2	0.298644	-0.18755	0.272	0.304	1	PNRC2
SEM1	0.299013	-0.156297	0.334	0.357	1	SEM1
KRT10	0.300795	0.165559	0.448	0.437	1	KRT10
ADD1	0.300932	0.156114	0.331	0.307	1	ADD1
HNRNPUL2	0.303561	0.176306	0.314	0.291	1	HNRNPUL2
COX7A2	0.305267	0.113987	0.543	0.511	1	COX7A2
LEF1	0.306071	0.166479	0.611	0.611	1	LEF1
TWF2	0.30639	0.110506	0.384	0.354	1	TWF2
MT2A	0.307286	-0.211995	0.402	0.421	1	MT2A
TNFRSF14	0.308952	0.180633	0.491	0.463	1	TNFRSF14
ARHGAP45	0.311114	0.186806	0.518	0.526	1	ARHGAP45
GDI1	0.312639	-0.164231	0.319	0.347	1	GDI1
ATP6V1F	0.31406	0.156402	0.37	0.344	1	ATP6V1F
FKBP1A	0.314654	-0.157561	0.319	0.354	1	FKBP1A
STK4	0.314675	0.120381	0.606	0.59	1	STK4
IQGAP1	0.314719	-0.183009	0.379	0.405	1	IQGAP1
HSP90AA1	0.318747	-0.118196	0.743	0.743	1	HSP90AA1
EWSR1	0.319195	-0.142801	0.471	0.5	1	EWSR1
CDKN2D	0.324316	0.13747	0.306	0.28	1	CDKN2D
CCNL1	0.327288	-0.12041	0.422	0.45	1	CCNL1
CD164	0.328973	-0.13042	0.413	0.439	1	CD164
MAP1LC3B	0.329031	0.118201	0.329	0.302	1	MAP1LC3B
ZRANB2	0.330691	-0.177224	0.282	0.307	1	ZRANB2
ACTR2	0.33107	-0.108116	0.512	0.532	1	ACTR2
CAPZB	0.334504	0.103077	0.7	0.683	1	CAPZB
WDR83OS	0.335609	0.155539	0.466	0.455	1	WDR83OS
RAN	0.336901	0.108448	0.702	0.685	1	RAN
AUP1	0.339971	0.148442	0.413	0.389	1	AUP1
RNF166	0.341797	0.161384	0.314	0.288	1	RNF166
PTPRCAP	0.34402	-0.232651	0.296	0.317	1	PTPRCAP
PARP1	0.34512	-0.197947	0.378	0.413	1	PARP1
CITED2	0.346005	0.133218	0.351	0.328	1	CITED2
XRCC6	0.346913	-0.129266	0.536	0.571	1	XRCC6
ATP6V0B	0.348958	0.145973	0.316	0.299	1	ATP6V0B
IL2RB	0.349995	-0.135469	0.307	0.341	1	IL2RB
PKM	0.354233	0.140169	0.703	0.696	1	PKM
LMAN2	0.354405	-0.167338	0.322	0.347	1	LMAN2
CANX	0.367224	0.161399	0.304	0.286	1	CANX
NUCB1	0.368557	0.107553	0.376	0.352	1	NUCB1
DNAJC8	0.375403	-0.151008	0.303	0.333	1	DNAJC8
ANXA7	0.380905	0.211314	0.325	0.317	1	ANXA7
MRPL34	0.38435	0.162117	0.309	0.286	1	MRPL34
WNK1	0.384646	-0.162191	0.351	0.378	1	WNK1
PPP2CA	0.385489	0.138856	0.322	0.307	1	PPP2CA
NUCKS1	0.393822	-0.128419	0.314	0.341	1	NUCKS1
STK24	0.396126	0.143077	0.378	0.357	1	STK24
CORO7	0.397633	0.236021	0.323	0.31	1	CORO7
SASH3	0.398809	-0.1218	0.339	0.37	1	SASH3
OCIAD1	0.399262	-0.14805	0.32	0.347	1	OCIAD1
MAF1	0.400453	0.142177	0.304	0.288	1	MAF1
ARHGAP9	0.405864	-0.177473	0.348	0.373	1	ARHGAP9
RNPS1	0.406101	-0.110751	0.433	0.45	1	RNPS1
RALY	0.407787	-0.105402	0.464	0.492	1	RALY
WASF2	0.411809	0.149852	0.385	0.373	1	WASF2
KMT2A	0.412059	-0.1347	0.447	0.471	1	KMT2A
ARHGDIA	0.418499	-0.103044	0.512	0.542	1	ARHGDIA
ARF6	0.420654	0.120238	0.543	0.534	1	ARF6
ATP5MPL	0.424503	0.124725	0.38	0.368	1	ATP5MPL
RASSF5	0.431084	0.112341	0.356	0.349	1	RASSF5
VAPA	0.432803	0.112327	0.325	0.307	1	VAPA
SEC11A	0.438625	0.118279	0.375	0.365	1	SEC11A
HNRNPDL	0.441058	-0.106692	0.729	0.757	1	HNRNPDL
P4HB	0.443461	0.101641	0.378	0.368	1	P4HB
PRDX6	0.450812	0.130204	0.31	0.291	1	PRDX6
KHDRBS1	0.453603	-0.121161	0.479	0.503	1	KHDRBS1
HSPD1	0.464409	-0.186902	0.307	0.323	1	HSPD1
CDC42SE1	0.464572	0.130853	0.49	0.474	1	CDC42SE1
SF3A1	0.466106	0.121878	0.404	0.389	1	SF3A1
SERINC1	0.476144	-0.267412	0.287	0.302	1	SERINC1
LAMTOR1	0.47823	-0.111313	0.298	0.32	1	LAMTOR1
LEPROTL1	0.481641	0.105815	0.564	0.563	1	LEPROTL1
LUC7L3	0.48192	-0.248023	0.3	0.317	1	LUC7L3
BPTF	0.487754	-0.234012	0.287	0.302	1	BPTF
ARHGAP30	0.489668	-0.112394	0.43	0.442	1	ARHGAP30
RAB5C	0.496701	0.158396	0.354	0.347	1	RAB5C
DAD1	0.497192	-0.175902	0.503	0.516	1	DAD1
FMNL1	0.497981	0.10706	0.478	0.466	1	FMNL1
ITM2A	0.498195	-0.184825	0.322	0.336	1	ITM2A
SLC2A4RG	0.498397	-0.101779	0.315	0.339	1	SLC2A4RG
CD4	0.503441	-0.192114	0.328	0.349	1	CD4
SMIM26	0.505379	-0.100734	0.3	0.32	1	SMIM26
PSMA6	0.507842	0.133265	0.38	0.373	1	PSMA6
MRPL41	0.517122	-0.135029	0.314	0.331	1	MRPL41
TBCA	0.517193	0.120204	0.424	0.418	1	TBCA
SF3B5	0.51873	0.102156	0.422	0.405	1	SF3B5
SP110	0.519398	0.226836	0.316	0.304	1	SP110
FDFT1	0.522476	0.12302	0.334	0.323	1	FDFT1
RBIS	0.536839	-0.179843	0.3	0.31	1	RBIS
EIF3M	0.543625	-0.108008	0.428	0.444	1	EIF3M
LFNG	0.544929	-0.186277	0.304	0.32	1	LFNG
POLR3GL	0.549273	-0.137356	0.315	0.325	1	POLR3GL
CIAO2B	0.570362	-0.135701	0.329	0.347	1	CIAO2B
STRAP	0.580322	0.102082	0.31	0.299	1	STRAP
C9orf78	0.594762	0.103844	0.458	0.45	1	C9orf78
RWDD1	0.59538	-0.101754	0.326	0.344	1	RWDD1
ANKRD44	0.606452	-0.111066	0.329	0.344	1	ANKRD44
BCAP31	0.611318	-0.113091	0.432	0.455	1	BCAP31
TMX4	0.61397	-0.157474	0.297	0.307	1	TMX4
SRSF4	0.617696	-0.106695	0.29	0.302	1	SRSF4
CCDC85B	0.623866	-0.106585	0.396	0.41	1	CCDC85B
MZT2A	0.628622	0.133874	0.348	0.341	1	MZT2A
PFKL	0.635886	0.160681	0.315	0.31	1	PFKL
TAP1	0.639404	0.160519	0.413	0.429	1	TAP1
M6PR	0.645631	-0.146845	0.377	0.376	1	M6PR
HNRNPD	0.649676	0.106396	0.486	0.487	1	HNRNPD
FBXW5	0.659697	0.125674	0.323	0.317	1	FBXW5
RPN1	0.676032	0.10165	0.315	0.307	1	RPN1
GNB1	0.677738	-0.161247	0.396	0.399	1	GNB1
SH3KBP1	0.682505	-0.141154	0.444	0.439	1	SH3KBP1
TNFSF12	0.685839	-0.111476	0.296	0.31	1	TNFSF12
WBP2	0.69075	-0.110513	0.357	0.368	1	WBP2
GNG5	0.709739	-0.114735	0.465	0.484	1	GNG5
CAPZA1	0.728802	-0.158432	0.316	0.317	1	CAPZA1
PUF60	0.739653	-0.139303	0.296	0.302	1	PUF60
CMPK1	0.771205	0.153824	0.372	0.37	1	CMPK1
HSPA5	0.792368	-0.165469	0.404	0.415	1	HSPA5
PRDM1	0.79518	-0.218203	0.344	0.341	1	PRDM1
FNBP1	0.815673	-0.176849	0.439	0.421	1	FNBP1
PHF3	0.831084	-0.160966	0.296	0.302	1	PHF3
TSC22D4	0.856798	-0.107673	0.449	0.463	1	TSC22D4
STK10	0.87004	-0.104442	0.395	0.389	1	STK10
THOC3	0.887686	0.127729	0.322	0.328	1	THOC3
IRF1	0.941812	-0.131094	0.36	0.354	1	IRF1

## Sheet: Fig.3f
	p_val	avg_log2FC	pct.1	pct.2	p_val_adj	gene
IL7R	3.55454e-53	-1.33527	0.355	0.73	1.27807e-48	IL7R
S1PR1	1.6058e-49	-3.22141	0.04	0.347	5.77381e-45	S1PR1
KLF2	1.61725e-48	-0.922601	0.567	0.874	5.81498e-44	KLF2
CD52	1.14111e-32	-0.709416	0.639	0.86	4.10299e-28	CD52
RPS4X	2.4188e-28	-0.312065	0.998	0.998	8.69705e-24	RPS4X
RIPOR2	9.0803e-22	-0.953375	0.259	0.5	3.26491e-17	RIPOR2
RPS14	2.60039e-21	-0.209996	1	1	9.34995e-17	RPS14
TMSB10	1.66332e-20	-0.34572	0.968	0.994	5.98063e-16	TMSB10
CCL5	3.91212e-20	0.355722	0.991	0.988	1.40664e-15	CCL5
IL32	3.27782e-18	0.310694	0.992	0.995	1.17857e-13	IL32
RPS27	4.44499e-18	-0.205659	1	1	1.59824e-13	RPS27
CST7	3.51608e-17	0.425981	0.942	0.908	1.26424e-12	CST7
RPL3	5.58766e-16	-0.185674	0.998	1	2.0091e-11	RPL3
RPS12	6.47904e-16	-0.179184	1	1	2.3296e-11	RPS12
TXNIP	1.0206e-15	-0.481422	0.899	0.955	3.66965e-11	TXNIP
ITGB1	6.18383e-15	-1.05923	0.196	0.37	2.22346e-10	ITGB1
RPS19	6.58919e-15	-0.202996	0.995	1	2.36921e-10	RPS19
RPL21	1.28753e-14	-0.220062	0.994	0.999	4.62943e-10	RPL21
EMP3	1.48004e-14	-0.504919	0.637	0.8	5.32162e-10	EMP3
EEF1A1	2.28076e-14	-0.140848	1	1	8.20072e-10	EEF1A1
CCL4	1.2172e-13	0.916447	0.606	0.457	4.37656e-09	CCL4
RPL34	3.58021e-13	-0.186577	0.997	1	1.2873e-08	RPL34
TCF7	7.58327e-13	-0.634519	0.377	0.556	2.72664e-08	TCF7
RPL39	9.62687e-13	-0.205716	1	0.999	3.46144e-08	RPL39
RPL29	2.49666e-12	-0.176372	1	0.998	8.977e-08	RPL29
TMSB4X	3.84184e-12	0.17667	1	1	1.38137e-07	TMSB4X
RPS4Y1	4.69529e-12	0.767609	0.363	0.215	1.68824e-07	RPS4Y1
RPL37	6.06917e-12	-0.220382	0.989	0.998	2.18223e-07	RPL37
RPS28	2.67659e-11	-0.193668	0.997	0.998	9.62394e-07	RPS28
TLE5	5.50853e-11	-0.366828	0.66	0.807	1.98065e-06	TLE5
MT-ND3	1.08692e-10	-0.287412	0.933	0.976	3.90814e-06	MT-ND3
ALOX5AP	1.60467e-10	0.783053	0.446	0.332	5.76974e-06	ALOX5AP
RPL11	2.28958e-10	-0.140929	1	0.999	8.2324e-06	RPL11
RPL26	2.41621e-10	-0.156678	0.997	1	8.68771e-06	RPL26
RPL32	9.07298e-10	-0.136538	1	1	3.26228e-05	RPL32
FLNA	9.19902e-10	-0.54322	0.351	0.517	3.3076e-05	FLNA
RPS6	1.04564e-09	-0.174196	0.995	0.996	3.75969e-05	RPS6
TPT1	1.7168e-09	-0.154458	1	0.999	6.17294e-05	TPT1
RPL10A	2.51493e-09	-0.200264	0.975	0.991	9.04268e-05	RPL10A
TSC22D3	3.65785e-09	-0.366995	0.622	0.778	0.000131522	TSC22D3
SYNE2	4.841e-09	-0.543259	0.303	0.463	0.000174063	SYNE2
RPS23	5.24606e-09	-0.13826	0.998	1	0.000188627	RPS23
MTRNR2L12	5.69094e-09	-0.378012	0.949	0.976	0.000204623	MTRNR2L12
RPS15A	6.43233e-09	-0.133452	0.998	1	0.000231281	RPS15A
RASGRP2	6.64104e-09	-0.733917	0.176	0.305	0.000238785	RASGRP2
RPL36A	1.3794e-08	-0.266178	0.868	0.923	0.000495976	RPL36A
PTGER2	3.66941e-08	-0.573578	0.205	0.343	0.00131937	PTGER2
RPS26	3.97614e-08	-0.166608	0.985	0.998	0.00142966	RPS26
RPL13	4.55e-08	-0.105439	1	1	0.001636	RPL13
ISG20	4.66662e-08	-0.500001	0.36	0.513	0.00167793	ISG20
RPS3	5.15448e-08	-0.10729	1	1	0.00185334	RPS3
IFNGR1	5.37667e-08	0.787078	0.317	0.223	0.00193324	IFNGR1
COTL1	6.58493e-08	-0.393663	0.513	0.661	0.00236768	COTL1
SRGN	7.9039e-08	0.353257	0.767	0.751	0.00284193	SRGN
C12orf75	1.20881e-07	-0.640408	0.181	0.301	0.00434639	C12orf75
MALAT1	1.80547e-07	0.189605	1	1	0.00649176	MALAT1
SELPLG	1.95955e-07	-0.442858	0.292	0.445	0.00704577	SELPLG
RPL19	2.20333e-07	-0.115697	0.998	1	0.00792228	RPL19
RPL4	2.36211e-07	-0.224941	0.893	0.936	0.00849321	RPL4
CD69	2.91399e-07	0.375641	0.81	0.788	0.0104776	CD69
RPL18A	2.93849e-07	-0.135518	0.997	0.999	0.0105656	RPL18A
CD2	3.18868e-07	0.357993	0.694	0.639	0.0114652	CD2
RPS21	4.06289e-07	-0.184724	0.96	0.987	0.0146085	RPS21
LYAR	4.68328e-07	-0.470218	0.377	0.511	0.0168392	LYAR
XCL1	5.10237e-07	0.587866	0.326	0.224	0.0183461	XCL1
MT-CO1	6.02385e-07	0.118935	1	1	0.0216594	MT-CO1
ZFP36L2	7.63789e-07	-0.157393	0.923	0.961	0.0274628	ZFP36L2
GLIPR1	9.82166e-07	0.765261	0.312	0.23	0.0353148	GLIPR1
RPL37A	1.00324e-06	-0.221629	0.897	0.946	0.0360723	RPL37A
RPL41	1.01303e-06	-0.101476	1	1	0.0364244	RPL41
LTB	1.11992e-06	-0.367838	0.516	0.648	0.0402678	LTB
RPL18	1.1457e-06	-0.118923	0.997	0.998	0.0411948	RPL18
RPLP2	1.24881e-06	-0.146634	0.98	0.997	0.0449022	RPLP2
RPL36	1.91176e-06	-0.151218	0.983	0.993	0.0687393	RPL36
RPS25	2.17339e-06	-0.117775	0.997	0.998	0.0781465	RPS25
HLA-A	2.63823e-06	0.14198	1	0.999	0.0948601	HLA-A
RPL5	2.8046e-06	-0.143085	0.986	0.994	0.100842	RPL5
PCED1B-AS1	3.64569e-06	-0.316586	0.614	0.735	0.131084	PCED1B-AS1
RPL22	3.71796e-06	-0.189212	0.923	0.965	0.133683	RPL22
CD81	5.13746e-06	0.314223	0.737	0.726	0.184723	CD81
UBC	7.22223e-06	0.188191	0.966	0.968	0.259682	UBC
RPS3A	7.54674e-06	-0.102542	0.998	0.999	0.271351	RPS3A
MT-ND2	8.53598e-06	-0.210162	0.937	0.963	0.30692	MT-ND2
GZMA	8.55948e-06	0.280716	0.859	0.857	0.307765	GZMA
PNRC1	8.75124e-06	0.198724	0.942	0.932	0.31466	PNRC1
SH3BGRL3	9.7766e-06	-0.196363	0.934	0.973	0.351527	SH3BGRL3
NOSIP	1.12477e-05	-0.642748	0.214	0.316	0.404422	NOSIP
S1PR4	1.1593e-05	-0.481962	0.273	0.384	0.416839	S1PR4
PLAAT4	1.26237e-05	0.291206	0.692	0.656	0.453897	PLAAT4
FYN	1.41501e-05	0.334317	0.695	0.649	0.50878	FYN
ANXA1	1.4866e-05	-0.278141	0.459	0.59	0.534522	ANXA1
RPS8	1.55761e-05	-0.104773	1	1	0.560054	RPS8
LDHB	1.70678e-05	-0.281137	0.614	0.728	0.613692	LDHB
GZMK	1.81746e-05	0.176174	0.977	0.978	0.653485	GZMK
ADD3	2.15278e-05	-0.47312	0.224	0.331	0.774053	ADD3
RPLP0	2.19478e-05	-0.135355	0.977	0.99	0.789154	RPLP0
CCND3	2.34121e-05	-0.304475	0.55	0.654	0.841804	CCND3
RPS7	2.46409e-05	-0.111539	0.998	0.999	0.885988	RPS7
FGFR1OP2	2.60931e-05	0.573583	0.366	0.308	0.938204	FGFR1OP2
H3F3B	3.1082e-05	0.247243	0.942	0.956	1	H3F3B
CD8A	3.84951e-05	0.259185	0.827	0.821	1	CD8A
BIN2	3.93738e-05	-0.387888	0.352	0.479	1	BIN2
RPS13	4.92085e-05	-0.119251	1	0.998	1	RPS13
BIN1	6.42266e-05	-0.329392	0.292	0.409	1	BIN1
LCP2	6.80713e-05	0.373124	0.611	0.588	1	LCP2
RPL14	7.2469e-05	-0.117576	0.995	0.998	1	RPL14
PDCD6	7.43061e-05	-0.335229	0.207	0.307	1	PDCD6
ARHGAP15	8.03991e-05	-0.351975	0.297	0.406	1	ARHGAP15
RPL13A	0.000112529	-0.133539	0.953	0.979	1	RPL13A
RPL6	0.000114938	-0.110443	0.995	0.998	1	RPL6
FAM107B	0.000116673	-0.334102	0.292	0.393	1	FAM107B
JUND	0.000127099	0.301557	0.81	0.794	1	JUND
UCP2	0.000133017	-0.414053	0.322	0.413	1	UCP2
UBA52	0.000166768	-0.152807	0.926	0.958	1	UBA52
GAS5	0.000170029	-0.285837	0.435	0.561	1	GAS5
RPL35A	0.000196535	-0.111456	0.992	0.998	1	RPL35A
PLP2	0.000216563	0.416543	0.417	0.354	1	PLP2
MED15	0.000241819	-0.320295	0.228	0.323	1	MED15
RPS16	0.00025292	-0.145263	0.96	0.983	1	RPS16
RPL27	0.000310242	-0.164803	0.868	0.915	1	RPL27
SCAMP2	0.000313731	-0.319537	0.217	0.314	1	SCAMP2
VIM	0.000336071	0.174558	0.951	0.938	1	VIM
S100A10	0.000338902	-0.272909	0.657	0.73	1	S100A10
EEF1G	0.000386015	-0.139073	0.888	0.926	1	EEF1G
PRDM1	0.000410047	-0.333066	0.262	0.356	1	PRDM1
GPR174	0.000454284	0.516115	0.371	0.315	1	GPR174
SAMD3	0.000485844	-0.240638	0.3	0.409	1	SAMD3
APH1A	0.000487024	-0.251306	0.242	0.344	1	APH1A
EIF4B	0.000496542	-0.247932	0.47	0.575	1	EIF4B
KLF6	0.000497482	0.271728	0.746	0.705	1	KLF6
IFITM1	0.000561526	-0.216724	0.769	0.841	1	IFITM1
CAPNS1	0.000649175	-0.365325	0.231	0.317	1	CAPNS1
SKAP1	0.000748688	0.40213	0.43	0.387	1	SKAP1
NME2	0.000803526	-0.21829	0.384	0.496	1	NME2
S100A11	0.000818885	-0.237268	0.397	0.504	1	S100A11
ITM2A	0.000877374	0.380883	0.429	0.382	1	ITM2A
PSME2	0.00100109	-0.250544	0.34	0.439	1	PSME2
APMAP	0.00108937	0.35726	0.447	0.406	1	APMAP
RGS1	0.00109068	0.676923	0.315	0.266	1	RGS1
PIP4K2A	0.00110664	0.366118	0.456	0.42	1	PIP4K2A
TAF7	0.00111588	0.457107	0.386	0.342	1	TAF7
UBE2V1	0.00120532	-0.218538	0.282	0.382	1	UBE2V1
RPS29	0.00132268	-0.133817	0.923	0.953	1	RPS29
EEF1D	0.00132307	-0.120688	0.942	0.966	1	EEF1D
MYO1G	0.00133342	-0.270345	0.236	0.318	1	MYO1G
ARHGAP9	0.00138987	0.358852	0.443	0.397	1	ARHGAP9
HIST1H1D	0.00143734	-0.269235	0.387	0.472	1	HIST1H1D
PAXX	0.00145527	-0.25696	0.383	0.485	1	PAXX
RPL7	0.00150089	-0.124892	0.773	0.853	1	RPL7
SNHG6	0.00150202	-0.181541	0.476	0.587	1	SNHG6
LY9	0.00152562	0.442086	0.372	0.324	1	LY9
ACTG1	0.00155943	0.116866	0.975	0.974	1	ACTG1
PDE7A	0.00158484	0.455888	0.357	0.308	1	PDE7A
ZFP36L1	0.00162809	0.367726	0.587	0.576	1	ZFP36L1
LDHA	0.00164754	-0.253878	0.271	0.358	1	LDHA
CD3E	0.00184526	0.146849	0.962	0.968	1	CD3E
OCIAD2	0.00192875	-0.315568	0.242	0.324	1	OCIAD2
RPL15	0.0020472	-0.114927	0.975	0.988	1	RPL15
LEPROTL1	0.00217516	-0.227123	0.375	0.489	1	LEPROTL1
SMAP2	0.00225184	-0.232789	0.34	0.437	1	SMAP2
STK17A	0.0024375	0.311619	0.603	0.592	1	STK17A
CLDND1	0.00246574	-0.342289	0.242	0.32	1	CLDND1
SYTL1	0.00269901	-0.319721	0.256	0.331	1	SYTL1
TAGLN2	0.00275394	-0.283262	0.438	0.53	1	TAGLN2
NOP53	0.00277282	-0.17953	0.678	0.758	1	NOP53
XBP1	0.00283613	-0.244737	0.286	0.38	1	XBP1
COX6C	0.0030048	-0.194007	0.433	0.541	1	COX6C
EIF3F	0.0031461	-0.19048	0.587	0.671	1	EIF3F
CAPN2	0.00331258	-0.314378	0.254	0.332	1	CAPN2
LBH	0.00331734	0.390801	0.42	0.388	1	LBH
SLC2A4RG	0.00342958	0.417634	0.345	0.298	1	SLC2A4RG
RALY	0.00343451	-0.263498	0.3	0.388	1	RALY
CYTIP	0.00368605	-0.203607	0.398	0.485	1	CYTIP
ARPC5L	0.00373002	0.315018	0.481	0.45	1	ARPC5L
TC2N	0.00387079	0.309968	0.43	0.399	1	TC2N
EOMES	0.00417688	0.357378	0.407	0.364	1	EOMES
RSL24D1	0.00437373	-0.182802	0.265	0.35	1	RSL24D1
ERP29	0.00444732	0.27038	0.556	0.555	1	ERP29
HNRNPC	0.00446272	0.28309	0.541	0.522	1	HNRNPC
ARAP2	0.00451236	0.47125	0.319	0.276	1	ARAP2
PPDPF	0.0046153	0.177439	0.825	0.847	1	PPDPF
SNHG29	0.00473132	-0.155465	0.594	0.685	1	SNHG29
ID2	0.00563659	0.396393	0.343	0.296	1	ID2
PRKCH	0.00565013	0.30501	0.513	0.494	1	PRKCH
COMMD6	0.00579935	-0.159342	0.645	0.734	1	COMMD6
WDR83OS	0.00613917	0.345882	0.43	0.4	1	WDR83OS
CYBA	0.00615917	0.130721	0.916	0.904	1	CYBA
RPL27A	0.00619745	-0.17229	0.701	0.784	1	RPL27A
PIK3IP1	0.00627223	-0.233929	0.27	0.348	1	PIK3IP1
LITAF	0.00628894	-0.181424	0.389	0.481	1	LITAF
LIMD2	0.00638069	-0.128824	0.7	0.79	1	LIMD2
CD47	0.00653447	-0.265993	0.294	0.369	1	CD47
PPIG	0.00659476	0.376324	0.338	0.297	1	PPIG
RPL38	0.00670271	-0.111914	0.767	0.845	1	RPL38
MAX	0.00677526	-0.293241	0.256	0.332	1	MAX
JUN	0.00678392	0.304526	0.79	0.788	1	JUN
SRP14	0.0070378	-0.128062	0.665	0.777	1	SRP14
SAMHD1	0.00709278	-0.189972	0.326	0.408	1	SAMHD1
SHFL	0.00737144	-0.256153	0.286	0.361	1	SHFL
RPL31	0.0074137	-0.136476	0.83	0.897	1	RPL31
UXT	0.00741472	-0.185155	0.372	0.464	1	UXT
YPEL3	0.0077613	0.273947	0.571	0.565	1	YPEL3
PRPF38B	0.00807821	0.419978	0.375	0.347	1	PRPF38B
PSME1	0.0081097	-0.15179	0.643	0.752	1	PSME1
PRPF8	0.00843307	0.303533	0.38	0.343	1	PRPF8
RBL2	0.00850191	0.314742	0.481	0.466	1	RBL2
ARL4C	0.00879277	-0.127482	0.66	0.752	1	ARL4C
MRPS21	0.00934472	-0.163627	0.291	0.37	1	MRPS21
PRDX1	0.00974181	-0.204663	0.289	0.365	1	PRDX1
TNFAIP3	0.00985528	-0.232612	0.239	0.302	1	TNFAIP3
URI1	0.0101316	0.332608	0.352	0.32	1	URI1
ARRB2	0.0102527	-0.217208	0.265	0.34	1	ARRB2
MBNL1	0.0105328	0.212526	0.588	0.599	1	MBNL1
ARHGDIA	0.0107397	0.266385	0.51	0.492	1	ARHGDIA
C4orf3	0.0108994	-0.144972	0.403	0.489	1	C4orf3
KLRK1	0.010994	0.216321	0.64	0.631	1	KLRK1
ICAM2	0.0110056	-0.226296	0.247	0.316	1	ICAM2
THEMIS	0.0110933	0.373277	0.371	0.338	1	THEMIS
EIF3M	0.0111527	-0.202871	0.279	0.353	1	EIF3M
SRSF9	0.0116943	0.305155	0.412	0.391	1	SRSF9
EIF3D	0.0119981	-0.187231	0.312	0.398	1	EIF3D
ANXA6	0.0120435	-0.144835	0.42	0.519	1	ANXA6
SQSTM1	0.0123526	0.318755	0.433	0.414	1	SQSTM1
SEPTIN6	0.0124461	-0.187158	0.386	0.478	1	SEPTIN6
MATK	0.0124863	0.378151	0.355	0.324	1	MATK
NCK2	0.0127843	-0.189312	0.302	0.381	1	NCK2
CLEC2B	0.0128306	0.33795	0.392	0.362	1	CLEC2B
MT-ND4L	0.0130607	-0.111511	0.928	0.944	1	MT-ND4L
VSIR	0.0133934	-0.205356	0.322	0.391	1	VSIR
CDC42SE1	0.0142589	-0.275423	0.309	0.391	1	CDC42SE1
GABARAPL2	0.0144931	0.281603	0.43	0.413	1	GABARAPL2
DBI	0.0152747	0.3381	0.354	0.326	1	DBI
PBXIP1	0.0154581	-0.126944	0.242	0.315	1	PBXIP1
FUS	0.0155494	0.167932	0.637	0.625	1	FUS
S100A4	0.0158082	-0.114643	0.871	0.926	1	S100A4
PPP1R15A	0.0163185	-0.189772	0.277	0.349	1	PPP1R15A
KMT2A	0.0165811	0.309533	0.449	0.433	1	KMT2A
HSPE1	0.0170057	-0.228929	0.282	0.359	1	HSPE1
EVL	0.0172973	0.167065	0.677	0.687	1	EVL
MCUB	0.0174017	-0.247927	0.363	0.438	1	MCUB
HIST1H4C	0.0178389	-0.159012	0.502	0.585	1	HIST1H4C
PYHIN1	0.017967	0.500221	0.326	0.307	1	PYHIN1
CYTH1	0.0179913	-0.197097	0.251	0.328	1	CYTH1
PDCD4	0.0186272	0.252004	0.49	0.478	1	PDCD4
ARHGAP45	0.0187716	-0.129723	0.387	0.469	1	ARHGAP45
ZFP36	0.0188083	0.303668	0.871	0.898	1	ZFP36
PRMT2	0.0189827	-0.185258	0.32	0.396	1	PRMT2
HMGB1	0.01953	0.140611	0.755	0.751	1	HMGB1
SRSF3	0.019801	0.302388	0.407	0.384	1	SRSF3
CD63	0.0200252	0.335964	0.364	0.334	1	CD63
SSBP1	0.0206714	-0.184733	0.299	0.373	1	SSBP1
NDFIP1	0.0221929	-0.2295	0.279	0.341	1	NDFIP1
FOXP1	0.0223613	-0.177779	0.273	0.341	1	FOXP1
TMEM259	0.0227379	-0.168795	0.271	0.342	1	TMEM259
ELF1	0.0228744	0.282411	0.418	0.396	1	ELF1
CSTB	0.0231555	-0.154547	0.378	0.465	1	CSTB
NDUFA1	0.0247383	-0.127139	0.352	0.431	1	NDUFA1
TMEM123	0.0255765	-0.215317	0.254	0.316	1	TMEM123
SRSF7	0.0259247	0.189252	0.708	0.693	1	SRSF7
GUK1	0.0261439	0.241586	0.59	0.592	1	GUK1
ORAI1	0.0263542	-0.155728	0.251	0.32	1	ORAI1
JAK1	0.0267374	0.224829	0.622	0.633	1	JAK1
ACAP1	0.0269138	0.177411	0.516	0.514	1	ACAP1
NME3	0.0269649	0.349541	0.337	0.313	1	NME3
XRCC6	0.0286983	-0.15648	0.404	0.488	1	XRCC6
HCLS1	0.0287384	0.150195	0.606	0.616	1	HCLS1
COX4I1	0.0291229	-0.103085	0.844	0.893	1	COX4I1
JUNB	0.029773	0.161334	0.926	0.93	1	JUNB
SRI	0.030087	0.338881	0.342	0.316	1	SRI
CXCR3	0.0308029	-0.197633	0.311	0.379	1	CXCR3
RPL23	0.033124	-0.156532	0.44	0.517	1	RPL23
FNBP1	0.0355011	0.347191	0.397	0.384	1	FNBP1
RPS20	0.0361102	-0.131386	0.611	0.68	1	RPS20
CYFIP2	0.0379619	-0.109413	0.311	0.385	1	CYFIP2
PSMB9	0.0386872	-0.123908	0.556	0.626	1	PSMB9
CSDE1	0.0389198	0.245037	0.492	0.482	1	CSDE1
TNFAIP8	0.039876	-0.119989	0.289	0.365	1	TNFAIP8
PEBP1	0.0400221	0.240331	0.485	0.465	1	PEBP1
CMC1	0.0401555	-0.141166	0.395	0.473	1	CMC1
RESF1	0.0405823	0.197354	0.603	0.589	1	RESF1
LSP1	0.0407836	0.118578	0.729	0.73	1	LSP1
TCEA1	0.0409435	0.365919	0.345	0.326	1	TCEA1
PRDX2	0.0410739	-0.203237	0.282	0.337	1	PRDX2
PITPNC1	0.0413896	0.322563	0.308	0.285	1	PITPNC1
CRIP1	0.042715	-0.21512	0.554	0.612	1	CRIP1
MAP2K2	0.0427758	-0.130136	0.271	0.338	1	MAP2K2
KLF13	0.0431211	-0.183468	0.289	0.354	1	KLF13
YWHAQ	0.044416	-0.175473	0.243	0.301	1	YWHAQ
LSM7	0.0447212	-0.195702	0.289	0.353	1	LSM7
HMGN1	0.045138	0.291499	0.415	0.394	1	HMGN1
CASP8	0.0453423	-0.233221	0.266	0.324	1	CASP8
MORF4L1	0.046842	-0.107078	0.438	0.517	1	MORF4L1
GIMAP5	0.0469431	0.217873	0.544	0.561	1	GIMAP5
VASP	0.047279	-0.161757	0.25	0.307	1	VASP
TSPO	0.0477384	-0.133499	0.392	0.461	1	TSPO
CD74	0.0479377	0.223452	0.908	0.898	1	CD74
SRP9	0.0498066	-0.136367	0.374	0.444	1	SRP9
BTG2	0.0502926	0.353085	0.305	0.282	1	BTG2
OTUB1	0.0510194	-0.16025	0.28	0.34	1	OTUB1
ITGA4	0.0514493	-0.184571	0.473	0.545	1	ITGA4
TMC8	0.0528295	-0.122506	0.335	0.403	1	TMC8
NDUFB11	0.0536264	-0.132793	0.364	0.444	1	NDUFB11
IQGAP1	0.0550267	0.288761	0.349	0.329	1	IQGAP1
RNF167	0.0555199	-0.119809	0.328	0.402	1	RNF167
IQGAP2	0.0569222	-0.139177	0.254	0.305	1	IQGAP2
RASAL3	0.0590475	0.250598	0.458	0.459	1	RASAL3
PPP3CC	0.0592042	-0.196646	0.291	0.343	1	PPP3CC
EIF3E	0.0592155	-0.110886	0.435	0.508	1	EIF3E
RHOF	0.0596947	0.300807	0.363	0.348	1	RHOF
SPTAN1	0.062471	0.323121	0.317	0.289	1	SPTAN1
CKLF	0.0634826	0.191505	0.436	0.428	1	CKLF
LIME1	0.0636154	-0.114467	0.583	0.672	1	LIME1
ARPC4	0.0685051	-0.123642	0.285	0.345	1	ARPC4
HNRNPU	0.0688686	0.205977	0.617	0.623	1	HNRNPU
PRKCB	0.0694194	-0.174897	0.256	0.305	1	PRKCB
SH2D1A	0.0696068	0.414436	0.332	0.32	1	SH2D1A
UQCRH	0.0739154	-0.115318	0.354	0.424	1	UQCRH
LSM14A	0.0763321	-0.196439	0.251	0.301	1	LSM14A
IL16	0.0767697	0.183212	0.545	0.548	1	IL16
AL138963.4	0.0771637	-0.131739	0.342	0.395	1	AL138963.4
CNBP	0.0773677	0.130855	0.769	0.793	1	CNBP
SH3KBP1	0.078047	0.227778	0.427	0.415	1	SH3KBP1
COX5A	0.0786631	-0.10995	0.271	0.334	1	COX5A
WSB1	0.0787512	0.393383	0.306	0.294	1	WSB1
CDC42	0.0789679	-0.13014	0.481	0.549	1	CDC42
NEDD8	0.0795337	0.235743	0.398	0.396	1	NEDD8
UBE2D3	0.0798371	0.232917	0.498	0.497	1	UBE2D3
SNHG8	0.0800908	-0.126942	0.314	0.373	1	SNHG8
SP100	0.0813556	-0.102555	0.343	0.419	1	SP100
JTB	0.0819122	-0.101506	0.366	0.438	1	JTB
SYNE1	0.0827037	-0.142262	0.305	0.359	1	SYNE1
PRF1	0.0827857	0.20615	0.395	0.381	1	PRF1
H1FX	0.0844396	0.107389	0.544	0.526	1	H1FX
MYL6	0.0847407	0.106889	0.815	0.856	1	MYL6
ZAP70	0.0876429	-0.132032	0.481	0.56	1	ZAP70
DDOST	0.09016	-0.120646	0.317	0.384	1	DDOST
ATP5PF	0.0902971	-0.103675	0.326	0.391	1	ATP5PF
UBL5	0.0933328	-0.14205	0.499	0.574	1	UBL5
SFPQ	0.0943826	0.210844	0.501	0.496	1	SFPQ
CD53	0.0972771	-0.150181	0.493	0.556	1	CD53
MT2A	0.0974256	-0.197899	0.449	0.505	1	MT2A
DDX39B	0.0977361	0.17626	0.401	0.387	1	DDX39B
MSN	0.09846	-0.113501	0.515	0.574	1	MSN
SIPA1	0.0985687	-0.10805	0.277	0.327	1	SIPA1
PDIA3	0.0990304	0.148916	0.538	0.55	1	PDIA3
PGK1	0.100186	-0.151944	0.433	0.507	1	PGK1
NDUFV2	0.10075	-0.164732	0.257	0.305	1	NDUFV2
RBMX	0.103146	0.24056	0.34	0.327	1	RBMX
PSIP1	0.104385	0.193676	0.424	0.415	1	PSIP1
APRT	0.110475	-0.106882	0.515	0.596	1	APRT
PTGES3	0.110689	0.152556	0.565	0.576	1	PTGES3
KLRG1	0.112764	0.258545	0.43	0.437	1	KLRG1
ANKRD12	0.112931	0.214448	0.502	0.51	1	ANKRD12
DOK2	0.119328	-0.101919	0.345	0.403	1	DOK2
CDC42SE2	0.120362	-0.106231	0.322	0.377	1	CDC42SE2
ARHGEF1	0.120822	-0.130059	0.505	0.583	1	ARHGEF1
TMEM109	0.121779	0.318649	0.322	0.314	1	TMEM109
PKN1	0.122169	-0.139375	0.26	0.309	1	PKN1
TUBA1A	0.125323	0.197724	0.354	0.339	1	TUBA1A
WIPF1	0.127814	0.237996	0.499	0.517	1	WIPF1
SCAF11	0.128294	0.211886	0.343	0.325	1	SCAF11
TSPYL2	0.130565	0.200456	0.374	0.359	1	TSPYL2
ZC3HAV1	0.134095	-0.11136	0.302	0.348	1	ZC3HAV1
LCP1	0.135776	0.161383	0.688	0.702	1	LCP1
SYNRG	0.136309	0.283917	0.323	0.316	1	SYNRG
GNAI2	0.136883	0.120495	0.625	0.661	1	GNAI2
PTPN6	0.138284	0.180405	0.496	0.511	1	PTPN6
LINC00861	0.139423	-0.113581	0.34	0.394	1	LINC00861
LAT	0.140821	-0.10175	0.516	0.582	1	LAT
HERPUD1	0.140851	-0.128298	0.274	0.316	1	HERPUD1
SMARCA2	0.142695	0.258115	0.332	0.32	1	SMARCA2
PCBP2	0.143902	0.288559	0.329	0.318	1	PCBP2
SNRPB	0.14635	0.152497	0.335	0.317	1	SNRPB
TMBIM4	0.146739	0.251734	0.381	0.384	1	TMBIM4
POLD4	0.14778	0.208025	0.326	0.312	1	POLD4
SH3BGRL	0.153832	0.243202	0.335	0.32	1	SH3BGRL
CALM2	0.155709	0.153333	0.626	0.656	1	CALM2
SET	0.156357	0.153245	0.533	0.545	1	SET
HNRNPA3	0.156577	0.17148	0.492	0.487	1	HNRNPA3
PKM	0.157163	0.183381	0.501	0.509	1	PKM
DENND2D	0.159573	-0.102142	0.467	0.522	1	DENND2D
CD3D	0.159849	0.125555	0.822	0.849	1	CD3D
CD48	0.162781	0.132312	0.683	0.732	1	CD48
PPP1CA	0.164392	-0.101089	0.527	0.594	1	PPP1CA
HNRNPL	0.171539	0.133592	0.403	0.402	1	HNRNPL
TRIM22	0.175167	0.250465	0.319	0.314	1	TRIM22
ATP6V0C	0.176986	0.194706	0.459	0.469	1	ATP6V0C
ATP5MC2	0.17872	0.102081	0.787	0.806	1	ATP5MC2
OPTN	0.183413	0.232328	0.306	0.289	1	OPTN
GYPC	0.183969	0.192917	0.518	0.548	1	GYPC
RPS27L	0.184672	0.218874	0.351	0.339	1	RPS27L
GPI	0.186596	0.233102	0.352	0.357	1	GPI
TMC6	0.187753	-0.11399	0.343	0.398	1	TMC6
EIF4A2	0.190117	0.154381	0.588	0.596	1	EIF4A2
GZMM	0.190292	0.129919	0.668	0.702	1	GZMM
TPI1	0.195024	0.124851	0.47	0.481	1	TPI1
CALM3	0.197854	0.149813	0.424	0.427	1	CALM3
PTGER4	0.199508	0.289816	0.334	0.327	1	PTGER4
IL2RB	0.199827	0.270738	0.325	0.312	1	IL2RB
KHDRBS1	0.201324	0.206867	0.473	0.489	1	KHDRBS1
COX8A	0.206421	0.151328	0.436	0.442	1	COX8A
PA2G4	0.211024	-0.112326	0.286	0.327	1	PA2G4
RHOH	0.212035	0.10509	0.447	0.438	1	RHOH
CD96	0.212866	0.241537	0.377	0.373	1	CD96
ANXA11	0.218464	0.154659	0.496	0.511	1	ANXA11
RNPS1	0.220983	0.111025	0.377	0.373	1	RNPS1
C9orf16	0.221631	0.24349	0.36	0.35	1	C9orf16
CHCHD2	0.221995	0.122553	0.678	0.717	1	CHCHD2
EDF1	0.224178	0.163937	0.556	0.568	1	EDF1
CCNH	0.226718	0.16343	0.406	0.403	1	CCNH
TERF2IP	0.235112	0.190826	0.484	0.501	1	TERF2IP
PPP2R5C	0.237871	-0.10802	0.349	0.391	1	PPP2R5C
DDIT4	0.23868	0.174105	0.496	0.493	1	DDIT4
SEPTIN7	0.246596	0.137748	0.573	0.592	1	SEPTIN7
N4BP2L2	0.247659	0.200532	0.449	0.461	1	N4BP2L2
SSU72	0.252049	0.172472	0.386	0.388	1	SSU72
IRF1	0.258287	0.115872	0.338	0.331	1	IRF1
RGS10	0.273259	0.222963	0.314	0.31	1	RGS10
FERMT3	0.279099	0.239341	0.319	0.313	1	FERMT3
SF3B2	0.282949	0.109163	0.447	0.451	1	SF3B2
ZBTB7A	0.283691	0.255163	0.358	0.357	1	ZBTB7A
ENO1	0.285311	0.139592	0.467	0.486	1	ENO1
TTC3	0.287598	0.203172	0.317	0.308	1	TTC3
PSAP	0.288664	0.150013	0.404	0.41	1	PSAP
TMBIM6	0.29985	0.117867	0.625	0.659	1	TMBIM6
MDH2	0.301532	0.239486	0.309	0.314	1	MDH2
SRRM2	0.302226	0.110974	0.565	0.572	1	SRRM2
ARGLU1	0.304934	0.102272	0.507	0.514	1	ARGLU1
GABARAP	0.315267	0.104568	0.645	0.667	1	GABARAP
IDS	0.317694	0.252852	0.374	0.389	1	IDS
COPE	0.317972	0.207295	0.335	0.338	1	COPE
CD3G	0.31883	0.135274	0.591	0.61	1	CD3G
GPX4	0.319613	0.12521	0.544	0.563	1	GPX4
EVI2B	0.334786	0.199048	0.409	0.414	1	EVI2B
TBCA	0.337009	0.168578	0.36	0.361	1	TBCA
HSP90B1	0.339481	0.110518	0.599	0.616	1	HSP90B1
MBP	0.339901	0.143612	0.372	0.367	1	MBP
EIF2S3	0.34664	-0.141463	0.277	0.306	1	EIF2S3
TPM3	0.352498	0.108195	0.666	0.713	1	TPM3
ANKRD11	0.357009	0.131259	0.305	0.295	1	ANKRD11
NUCB2	0.360056	0.198287	0.312	0.312	1	NUCB2
SASH3	0.360494	0.229742	0.349	0.364	1	SASH3
TRAPPC1	0.365657	0.146401	0.423	0.437	1	TRAPPC1
GIMAP1	0.36942	0.127716	0.485	0.514	1	GIMAP1
ADAR	0.383299	0.136975	0.325	0.322	1	ADAR
ISCU	0.38493	0.117274	0.492	0.513	1	ISCU
CD247	0.386215	0.147821	0.441	0.456	1	CD247
HMGN2	0.387771	0.163124	0.444	0.461	1	HMGN2
DAD1	0.390034	0.143837	0.45	0.475	1	DAD1
CIAO2B	0.394642	0.145369	0.317	0.32	1	CIAO2B
DUSP1	0.407916	0.188295	0.738	0.792	1	DUSP1
MAT2B	0.414851	0.142873	0.357	0.353	1	MAT2B
CDKN1B	0.415066	0.167492	0.346	0.347	1	CDKN1B
RSL1D1	0.424871	0.175209	0.346	0.35	1	RSL1D1
STUB1	0.429423	0.170775	0.334	0.347	1	STUB1
BLOC1S1	0.430568	0.22699	0.325	0.335	1	BLOC1S1
BUB3	0.440342	0.175248	0.41	0.426	1	BUB3
IKZF1	0.444353	0.11711	0.453	0.46	1	IKZF1
BRD2	0.445895	0.262085	0.325	0.328	1	BRD2
PAK2	0.445905	0.175739	0.302	0.306	1	PAK2
COX6B1	0.446061	0.123753	0.519	0.55	1	COX6B1
WNK1	0.448742	0.152599	0.311	0.309	1	WNK1
DRAP1	0.457805	0.176917	0.375	0.391	1	DRAP1
HIGD2A	0.459344	0.10605	0.438	0.453	1	HIGD2A
TAPBP	0.46058	0.111395	0.433	0.439	1	TAPBP
PPP2R1A	0.470435	0.211456	0.325	0.339	1	PPP2R1A
SHISA5	0.477104	0.137572	0.407	0.428	1	SHISA5
NOL7	0.477247	0.173396	0.306	0.307	1	NOL7
PSMA7	0.484911	0.170932	0.456	0.503	1	PSMA7
FAM49B	0.486815	0.154261	0.297	0.302	1	FAM49B
SERP1	0.493945	0.143718	0.456	0.477	1	SERP1
CBLB	0.508685	0.176	0.338	0.35	1	CBLB
SEC62	0.509539	0.12455	0.338	0.347	1	SEC62
BST2	0.509791	0.10894	0.374	0.383	1	BST2
CCNI	0.517515	0.104188	0.685	0.755	1	CCNI
PRDX6	0.52572	0.137421	0.36	0.369	1	PRDX6
KMT2E	0.533588	0.197013	0.369	0.389	1	KMT2E
RBM8A	0.537378	0.161049	0.34	0.348	1	RBM8A
LAMP1	0.54869	0.123504	0.314	0.322	1	LAMP1
EIF5	0.553353	0.108035	0.383	0.431	1	EIF5
LRRFIP1	0.55631	0.231396	0.331	0.346	1	LRRFIP1
STAT3	0.556876	0.183117	0.306	0.316	1	STAT3
HLA-DPA1	0.564959	0.150252	0.38	0.391	1	HLA-DPA1
KRT10	0.56673	0.108841	0.453	0.481	1	KRT10
TRAM1	0.572587	0.141194	0.322	0.336	1	TRAM1
MYCBP2	0.576079	0.129513	0.323	0.328	1	MYCBP2
NUCKS1	0.581176	0.117482	0.346	0.356	1	NUCKS1
RNASEK	0.585292	0.125816	0.599	0.669	1	RNASEK
MPHOSPH8	0.600586	0.112694	0.426	0.439	1	MPHOSPH8
CITED2	0.605985	0.136309	0.357	0.365	1	CITED2
EML4	0.616502	0.100153	0.279	0.304	1	EML4
ANXA2	0.620007	0.139376	0.4	0.421	1	ANXA2
SIT1	0.626189	0.108743	0.441	0.463	1	SIT1
ARPC5	0.634312	0.134789	0.354	0.367	1	ARPC5
CD164	0.636276	0.117103	0.361	0.373	1	CD164
RAP1A	0.642813	0.153709	0.342	0.358	1	RAP1A
SERINC1	0.647119	0.105148	0.312	0.322	1	SERINC1
TSC22D4	0.64801	0.126238	0.401	0.422	1	TSC22D4
ZNF706	0.65698	0.153998	0.322	0.335	1	ZNF706
PDLIM2	0.664229	0.112586	0.32	0.334	1	PDLIM2
ALDOA	0.671706	0.144268	0.369	0.391	1	ALDOA
ACTR2	0.679757	0.12222	0.381	0.393	1	ACTR2
NDUFA3	0.693787	0.132433	0.296	0.304	1	NDUFA3
IMP3	0.705846	0.127245	0.368	0.391	1	IMP3
RABAC1	0.730568	0.153341	0.36	0.38	1	RABAC1
TLN1	0.735785	0.121066	0.378	0.4	1	TLN1
SLC2A3	0.736696	0.12749	0.274	0.302	1	SLC2A3
AIP	0.742804	0.180443	0.329	0.356	1	AIP
STK4	0.743492	0.127256	0.496	0.546	1	STK4
RAD23A	0.756704	0.101424	0.305	0.337	1	RAD23A
ARHGAP30	0.761413	0.117001	0.357	0.381	1	ARHGAP30
ANKRD44	0.762067	0.11276	0.279	0.309	1	ANKRD44
AKNA	0.771304	0.105392	0.42	0.446	1	AKNA
PAIP2	0.776976	0.128014	0.364	0.388	1	PAIP2
PPP1R2	0.784036	0.108796	0.369	0.396	1	PPP1R2
TAP1	0.789174	0.113916	0.403	0.435	1	TAP1
SMDT1	0.819539	0.110796	0.436	0.478	1	SMDT1
GRB2	0.833549	0.110897	0.305	0.32	1	GRB2
SNX3	0.868259	0.110746	0.328	0.348	1	SNX3
C19orf53	0.894936	0.10827	0.401	0.434	1	C19orf53
M6PR	0.909168	0.104499	0.292	0.316	1	M6PR
ATP5MD	0.922332	0.102563	0.335	0.353	1	ATP5MD
THRAP3	0.93807	0.101055	0.345	0.368	1	THRAP3
PARK7	0.939964	0.101079	0.472	0.518	1	PARK7
VCP	0.943596	0.113586	0.364	0.396	1	VCP
CD7	0.943884	0.100069	0.482	0.532	1	CD7
POLR1D	0.946143	0.123011	0.286	0.308	1	POLR1D
TCF25	0.951148	0.192819	0.286	0.307	1	TCF25
FBL	0.969077	0.136433	0.294	0.31	1	FBL
NDUFC2	0.97003	0.100953	0.354	0.381	1	NDUFC2
PARP8	0.972514	0.10271	0.472	0.511	1	PARP8
ITGAL	0.987931	0.136617	0.292	0.313	1	ITGAL
TGFBR2	0.999223	0.133412	0.277	0.3	1	TGFBR2

## Sheet: Fig.3g
	p_val	avg_log2FC	pct.1	pct.2	p_val_adj	gene
KLF2	1.61301864540768e-58	-1.55299	0.413	0.85	5.79976984142787e-54	KLF2
CD160	1.6023458313459e-49	2.76633	0.543	0.146	5.7613946711873e-45	CD160
S1PR1	9.55568888756735e-47	-2.67758	0.073	0.418	3.43584349641372e-42	S1PR1
RPL18A	4.09085469685611e-30	-0.325142	1	1	1.47090771480158e-25	RPL18A
NKG7	1.06842614432466e-27	-0.61422	0.921	0.981	3.84163304453373e-23	NKG7
JUN	2.34187102842061e-22	0.999574	0.915	0.85	8.42043146978914e-18	JUN
RPL26	1.56557738988373e-21	-0.284268	0.997	1	5.62919006306593e-17	RPL26
TMSB4X	1.66236103639005e-21	0.286024	1	1	5.97718534244405e-17	TMSB4X
RPLP0	7.78839040557583e-21	-0.336433	1	0.998	2.80039365422885e-16	RPLP0
RPL6	2.08530389450246e-20	-0.301172	0.999	0.998	7.49791868307304e-16	RPL6
RPL23A	3.60401267005254e-20	-0.325727	0.99	1	1.29585879564409e-15	RPL23A
RPS12	4.4787005122335e-20	-0.224025	1	1	1.61036155617868e-15	RPS12
RIPOR2	1.3747671446493e-19	-1.01002	0.289	0.56	4.94311274530102e-15	RIPOR2
RPL13	1.6080053899669e-19	-0.199331	1	1	5.78174418016498e-15	RPL13
RPL3	5.26545076560657e-19	-0.24019	1	1	1.8932454772815e-14	RPL3
RPS4X	1.81779061712887e-18	-0.262113	1	1	6.53604794294856e-14	RPS4X
RPS19	6.43955407847978e-18	-0.301794	1	1	2.31540606445819e-13	RPS19
RPS27	4.03917219401488e-17	-0.243256	1	1	1.45232475407999e-12	RPS27
EFHD2	1.09189877120808e-16	-0.901883	0.402	0.646	3.92603122175578e-12	EFHD2
JUNB	1.24268045378381e-16	0.800886	0.934	0.909	4.46818183962506e-12	JUNB
EMP3	6.47393692318196e-16	-0.56136	0.636	0.856	2.32776876009931e-11	EMP3
RPL28	1.18856356603691e-15	-0.211505	0.999	1	4.27359915804231e-11	RPL28
DUSP1	1.60524727067057e-15	0.675787	0.958	0.922	5.77182708642309e-11	DUSP1
ZFP36L1	1.77842800691134e-15	0.705251	0.824	0.714	6.39451574165040e-11	ZFP36L1
JUND	1.39860770436064e-14	0.634174	0.894	0.817	5.02883386179911e-10	JUND
H3F3B	1.7288881633844e-14	0.491763	0.984	0.969	6.21639028026496e-10	H3F3B
RPS15A	2.58450952266656e-14	-0.19451	1	1	9.2928624396999e-10	RPS15A
RPS2	6.13630890953169e-14	-0.263105	1	1	2.20637123151122e-09	RPS2
PNRC1	9.5195359390181e-14	0.395685	0.975	0.961	3.42284434223335e-09	PNRC1
RPL29	1.6005342280337e-13	-0.212175	1	1	5.75488087031795e-09	RPL29
CD69	1.78715519397625e-13	0.664078	0.9	0.819	6.425895215461e-09	CD69
RPS9	2.75034113868971e-13	-0.246468	1	1	9.88912659827274e-09	RPS9
RPL14	3.42208295982072e-13	-0.226978	0.999	1	1.23044414903314e-08	RPL14
RPL21	6.97635033523118e-13	-0.240934	0.996	1	2.50841652653572e-08	RPL21
RPL35	1.81162329715896e-12	-0.282033	0.977	0.992	6.51387272726476e-08	RPL35
RPL36A	5.13461061456924e-12	-0.347773	0.914	0.973	1.84620059257452e-07	RPL36A
RPS14	1.61501886206875e-11	-0.176424	1	1	5.80696182045438e-07	RPS14
RPL34	1.7267070132341e-11	-0.192735	0.999	1	6.20854773678451e-07	RPL34
KLRB1	1.9130013777917e-11	0.318436	0.99	0.994	6.87838775398783e-07	KLRB1
RPL18	2.00579580994733e-11	-0.204418	1	1	7.21203941424661e-07	RPL18
P2RY8	2.08818571951487e-11	-1.06381	0.161	0.327	7.50828057308768e-07	P2RY8
RPS6	2.6980916580419e-11	-0.219847	0.999	0.998	9.70125836565544e-07	RPS6
CD52	2.93235906454837e-11	-0.376294	0.865	0.953	1.05435902524901e-06	CD52
RPL10	3.25729950693285e-11	-0.152204	1	1	1.17119461071277e-06	RPL10
RPL17	1.003339670553e-10	-0.225019	0.997	1	3.60760811944036e-06	RPL17
C12orf75	1.01513396639762e-10	-0.922693	0.179	0.352	3.65001568957928e-06	C12orf75
RPL19	1.04610817909305e-10	-0.147183	1	1	3.76138656874698e-06	RPL19
RPL37A	1.17315191706814e-10	-0.274818	0.946	0.979	4.21818503301019e-06	RPL37A
RPL15	1.6422700550672e-10	-0.236417	0.992	0.996	5.90494620999964e-06	RPL15
RPL7A	1.72297942575188e-10	-0.170235	1	1	6.19514482323344e-06	RPL7A
TXNIP	2.27557395887975e-10	-0.571617	0.908	0.947	8.18205372654805e-06	TXNIP
RPS21	2.81075178310811e-10	-0.236331	0.975	0.998	1.01063391113435e-05	RPS21
FTL	3.37967786904262e-10	0.337821	0.992	0.998	1.21519697459296e-05	FTL
CXCR6	4.30238519412132e-10	0.884242	0.495	0.352	1.54696562039826e-05	CXCR6
RPL5	4.66872591733215e-10	-0.194624	0.996	1	1.67868709083595e-05	RPL5
FOS	6.34012804644559e-10	1.01227	0.711	0.597	2.27965644037998e-05	FOS
RPL11	7.82823363646743e-10	-0.154939	1	1	2.81471968632823e-05	RPL11
RPS7	9.63950256653574e-10	-0.179998	1	1	3.46597954282359e-05	RPS7
RPL10A	9.79019616986207e-10	-0.225006	0.994	1	3.52016293483561e-05	RPL10A
RPS3	9.91137742519014e-10	-0.144213	1	1	3.56373486700137e-05	RPS3
MALAT1	1.13142986458948e-09	0.259097	1	1	4.06816922111793e-05	MALAT1
RPL37	1.57143984341182e-09	-0.195689	0.999	1	5.65026910097154e-05	RPL37
RPS4Y1	2.44442058915122e-09	0.799451	0.429	0.259	8.78915867035211e-05	RPS4Y1
MT-ND3	2.62474801930397e-09	-0.368706	0.921	0.965	9.43754397820935e-05	MT-ND3
RPL41	3.54579462989396e-09	-0.150986	1	1	0.000127493	RPL41
EEF1A1	6.36329937730309e-09	-0.130023	1	1	0.000228799	EEF1A1
RPS8	6.69559000026666e-09	-0.155773	0.999	1	0.000240747	RPS8
CD74	7.17164187031494e-09	-0.399518	0.767	0.885	0.000257864	CD74
FOSB	7.70807790691323e-09	1.16186	0.427	0.294	0.000277152	FOSB
PLAC8	8.3280422530081e-09	-0.816108	0.237	0.391	0.000299443	PLAC8
RPS27A	9.55714672496609e-09	-0.138404	1	1	0.000343637	RPS27A
RPS18	9.64419006512527e-09	-0.153678	1	1	0.000346766	RPS18
RPL13A	1.23203082084902e-08	-0.268215	0.962	0.979	0.000442989	RPL13A
UBC	1.49869284950112e-08	0.306986	0.984	0.986	0.00053887	UBC
RPS10	1.80856314280412e-08	-0.617558	0.533	0.644	0.000650287	RPS10
RPL36	2.00044213005717e-08	-0.206951	0.987	0.998	0.000719279	RPL36
ACTB	2.24805071202369e-08	0.189842	1	1	0.000808309	ACTB
RPS3A	2.25357538704545e-08	-0.150458	1	1	0.000810296	RPS3A
KLF6	2.89186092348555e-08	0.645258	0.788	0.716	0.0010398	KLF6
LYAR	2.995647172136e-08	-0.639687	0.413	0.574	0.00107711	LYAR
RPSA	6.21274774098821e-08	-0.215809	0.994	1	0.00223386	RPSA
RASGRP2	7.0834366269109e-08	-0.835153	0.165	0.302	0.00254692	RASGRP2
BIN2	8.47426184468989e-08	-0.412345	0.495	0.687	0.00304701	BIN2
RPS16	9.5716908708582e-08	-0.20618	0.983	0.998	0.0034416	RPS16
BTG2	1.03075532779957e-07	0.843988	0.525	0.412	0.00370618	BTG2
SNHG29	1.04724617361386e-07	-0.373897	0.674	0.827	0.00376548	SNHG29
FLNA	1.04985096890521e-07	-0.529102	0.495	0.642	0.00377484	FLNA
TMIGD2	1.12998707582568e-07	0.80908	0.395	0.272	0.00406298	TMIGD2
RACK1	1.24123507207645e-07	-0.186252	0.996	0.996	0.00446298	RACK1
LITAF	1.68795877718689e-07	-0.683149	0.34	0.498	0.00606922	LITAF
NME2	1.7334361237193e-07	-0.465383	0.522	0.679	0.00623274	NME2
RPL32	2.87409849096168e-07	-0.121364	1	1	0.0103341	RPL32
IL32	3.3411762879909e-07	0.243494	1	0.996	0.0120135	IL32
GNAS	3.43707626769288e-07	0.458556	0.738	0.681	0.0123584	GNAS
FAM107B	3.75228815536162e-07	-0.514476	0.401	0.566	0.0134917	FAM107B
PCED1B-AS1	3.83396760112302e-07	-0.386187	0.566	0.735	0.0137854	PCED1B-AS1
ZFP36L2	5.35093922362282e-07	-0.29568	0.928	0.967	0.0192398	ZFP36L2
S1PR5	5.40233299917326e-07	-0.613927	0.278	0.428	0.0194246	S1PR5
CD2	7.14769646319555e-07	0.427923	0.77	0.716	0.0257003	CD2
S1PR4	8.03503056388187e-07	-0.55412	0.272	0.426	0.0288908	S1PR4
SAMD3	1.01937240032318e-06	-0.588887	0.261	0.405	0.0366526	SAMD3
MT-CO2	1.18894377533325e-06	-0.161808	1	1	0.0427497	MT-CO2
RPL12	1.28796612452125e-06	-0.151152	0.999	0.998	0.0463101	RPL12
MYO1G	1.29324351503257e-06	-0.750793	0.196	0.319	0.0464999	MYO1G
CD44	1.56407454327889e-06	-0.487906	0.425	0.582	0.0562379	CD44
RPS28	1.62592085012763e-06	-0.140437	1	1	0.0584616	RPS28
RUNX3	1.8266563340025e-06	-0.690693	0.23	0.364	0.0656793	RUNX3
AC007952.4	1.877369842976e-06	0.801754	0.402	0.294	0.0675027	AC007952.4
CD96	2.01670332411923e-06	0.544569	0.581	0.504	0.0725126	CD96
RPL27	2.04741376974806e-06	-0.244956	0.904	0.971	0.0736168	RPL27
RPS26	2.14635824177245e-06	-0.159154	0.996	0.998	0.0771745	RPS26
ADD3	2.28577187025538e-06	-0.619259	0.245	0.381	0.0821872	ADD3
GPR65	2.30205679892509e-06	-0.489616	0.413	0.566	0.0827728	GPR65
TES	2.38834443656467e-06	-0.628856	0.209	0.346	0.0858753	TES
RPS15	3.25315820537169e-06	-0.129518	0.999	1	0.116971	RPS15
H1FX	3.2654892946311e-06	0.684484	0.654	0.566	0.117414	H1FX
RPL39	3.58785356167711e-06	-0.151666	0.999	1	0.129005	RPL39
FAU	4.78026245927116e-06	-0.153054	0.997	1	0.171879	FAU
RPL35A	5.19805952016958e-06	-0.131102	0.997	1	0.186901	RPL35A
RPL4	5.40773720627416e-06	-0.202112	0.949	0.979	0.194441	RPL4
GAS5	5.47161971643843e-06	-0.412613	0.56	0.677	0.196738	GAS5
SYNE1	5.48901736889169e-06	-0.558651	0.261	0.395	0.197363	SYNE1
PTGDR	5.62380284974296e-06	0.867212	0.312	0.204	0.202209	PTGDR
NACA	7.28974734883291e-06	-0.156252	0.99	0.996	0.26211	NACA
CMTM3	9.59666282282556e-06	0.705984	0.385	0.284	0.345058	CMTM3
ITGA4	1.15564466702293e-05	-0.479159	0.351	0.479	0.415524	ITGA4
CCL4	1.18521731468714e-05	0.538705	0.477	0.377	0.426157	CCL4
CD40LG	1.21482789495376e-05	0.679494	0.402	0.305	0.436804	CD40LG
CLDND1	1.21642491351544e-05	-0.593898	0.244	0.364	0.437378	CLDND1
FXYD5	1.2886936617167e-05	-0.241758	0.779	0.883	0.463363	FXYD5
ALOX5AP	1.30765800532618e-05	0.369675	0.753	0.724	0.470182	ALOX5AP
TYROBP	1.87359794966782e-05	0.604059	0.384	0.265	0.673671	TYROBP
CCND3	1.91463348946013e-05	-0.323208	0.535	0.687	0.688426	CCND3
ZFP36	2.09081002538819e-05	0.389342	0.872	0.877	0.751772	ZFP36
MT-ATP6	2.18471055641844e-05	-0.201688	0.996	1	0.785535	MT-ATP6
MT-ND2	2.19318759931336e-05	-0.255359	0.934	0.965	0.788583	MT-ND2
NOP53	2.22840940703604e-05	-0.313409	0.731	0.833	0.801247	NOP53
IFNGR1	2.39642734356815e-05	0.578928	0.498	0.424	0.861659	IFNGR1
RPLP2	2.59873680415996e-05	-0.141292	0.993	0.998	0.934402	RPLP2
RPL24	2.74358732573734e-05	-0.149751	0.98	0.996	0.986484	RPL24
SESN1	2.7627395796283e-05	0.691697	0.368	0.267	0.993371	SESN1
HLA-A	3.14028412984689e-05	-0.12785	0.999	1	1	HLA-A
RAP1B	3.37880002102238e-05	-0.334187	0.53	0.691	1	RAP1B
RPL7	3.55727779422939e-05	-0.224378	0.862	0.928	1	RPL7
JAML	3.65336558436695e-05	0.596364	0.436	0.35	1	JAML
PTGER4	4.04220264901902e-05	0.741899	0.392	0.311	1	PTGER4
IL7R	4.05168174953545e-05	-0.270265	0.928	0.951	1	IL7R
RPS23	4.62348864212417e-05	-0.122525	1	1	1	RPS23
SYNE2	4.70241421474864e-05	-0.380948	0.492	0.621	1	SYNE2
LY9	5.38322533997706e-05	0.524813	0.447	0.356	1	LY9
HNRNPU	6.62195224693328e-05	0.334028	0.695	0.63	1	HNRNPU
CAPN2	7.17109126676708e-05	-0.527112	0.265	0.374	1	CAPN2
GPX4	7.17318414122967e-05	0.44243	0.592	0.527	1	GPX4
IL16	7.97631102360454e-05	0.437011	0.587	0.539	1	IL16
VIM	8.94407099077185e-05	0.207455	0.951	0.947	1	VIM
PPDPF	9.4480225273159e-05	0.273611	0.853	0.84	1	PPDPF
AL138963.4	0.000101606	-0.473009	0.477	0.595	1	AL138963.4
TLE5	0.000104055	-0.246511	0.78	0.877	1	TLE5
EIF3F	0.000105822	-0.298262	0.656	0.784	1	EIF3F
PPP1R15A	0.000113248	0.576078	0.519	0.451	1	PPP1R15A
ITGB2	0.000118334	-0.282589	0.642	0.786	1	ITGB2
LCP2	0.000130603	0.337353	0.717	0.681	1	LCP2
DAD1	0.000138259	0.42898	0.568	0.5	1	DAD1
YME1L1	0.000138473	0.570389	0.381	0.29	1	YME1L1
SARAF	0.000141542	0.239986	0.903	0.905	1	SARAF
RPS25	0.000143303	-0.118631	0.999	1	1	RPS25
NOSIP	0.000148407	-0.360355	0.362	0.494	1	NOSIP
CCNI	0.000152223	0.261982	0.814	0.805	1	CCNI
PDE7A	0.00016133	0.553834	0.463	0.391	1	PDE7A
HINT1	0.000163534	-0.271402	0.749	0.842	1	HINT1
EEF2	0.000173774	-0.160272	0.972	0.994	1	EEF2
GYG1	0.000182458	0.54154	0.458	0.385	1	GYG1
PDCD4	0.000183773	0.408691	0.647	0.584	1	PDCD4
GZMK	0.000205805	-0.189529	0.87	0.947	1	GZMK
RPL27A	0.000214938	-0.296783	0.707	0.805	1	RPL27A
MT-CYB	0.000217847	-0.142157	1	0.996	1	MT-CYB
UCP2	0.000229672	-0.383652	0.453	0.566	1	UCP2
PPIA	0.000232045	-0.170413	0.918	0.971	1	PPIA
HOPX	0.000247485	-0.366103	0.495	0.599	1	HOPX
ACAA2	0.00028753	0.531351	0.408	0.331	1	ACAA2
EEF1G	0.000288435	-0.16351	0.965	0.99	1	EEF1G
SSBP1	0.000300209	-0.368187	0.357	0.467	1	SSBP1
UBA52	0.000325648	-0.15367	0.963	0.988	1	UBA52
SLAMF1	0.000344242	0.643631	0.334	0.255	1	SLAMF1
LTK	0.00034547	0.745765	0.303	0.233	1	LTK
GLIPR1	0.000351537	0.599484	0.423	0.352	1	GLIPR1
RPL31	0.000354893	-0.170648	0.89	0.914	1	RPL31
IL10RA	0.00037285	-0.40455	0.264	0.372	1	IL10RA
CTSW	0.000384891	-0.240938	0.798	0.846	1	CTSW
ISG20	0.000411717	-0.45931	0.36	0.467	1	ISG20
DOK2	0.000412203	-0.489748	0.26	0.364	1	DOK2
HMGN1	0.000434734	0.460697	0.554	0.496	1	HMGN1
WDR1	0.000438455	0.466104	0.489	0.434	1	WDR1
LIMD2	0.000455745	-0.221045	0.694	0.805	1	LIMD2
GOLGA4	0.000466943	-0.465931	0.223	0.323	1	GOLGA4
CDC42SE1	0.000473623	-0.396558	0.327	0.436	1	CDC42SE1
PARP8	0.000529509	0.34849	0.612	0.566	1	PARP8
ARHGAP25	0.000538285	-0.480194	0.255	0.348	1	ARHGAP25
ERN1	0.000567524	-0.305724	0.37	0.498	1	ERN1
EVL	0.000578743	0.285951	0.797	0.8	1	EVL
SYTL2	0.00065042	-0.411198	0.295	0.405	1	SYTL2
RORC	0.000676779	0.519889	0.405	0.342	1	RORC
SELPLG	0.000708281	-0.357154	0.399	0.521	1	SELPLG
SNRPD2	0.000764681	-0.176581	0.726	0.842	1	SNRPD2
CD81	0.000766561	0.250792	0.767	0.716	1	CD81
TPT1	0.000858736	-0.106684	1	1	1	TPT1
TUBA1B	0.000885658	0.428449	0.57	0.516	1	TUBA1B
METTL9	0.000910799	0.665245	0.306	0.245	1	METTL9
LDHB	0.000988926	-0.321262	0.533	0.638	1	LDHB
HNRNPA2B1	0.00100082	0.19188	0.879	0.866	1	HNRNPA2B1
CD7	0.00111094	0.256211	0.843	0.819	1	CD7
TNFSF14	0.00112907	0.594888	0.313	0.239	1	TNFSF14
MBNL1	0.00116894	0.289397	0.683	0.642	1	MBNL1
PRKCQ-AS1	0.00117542	-0.318061	0.213	0.315	1	PRKCQ-AS1
LAG3	0.00143109	0.496134	0.377	0.315	1	LAG3
HNRNPA1	0.00144675	-0.209281	0.887	0.928	1	HNRNPA1
ARL6IP5	0.00145313	0.364791	0.573	0.537	1	ARL6IP5
TMEM109	0.00146212	0.545279	0.374	0.323	1	TMEM109
TNF	0.00146705	0.684691	0.315	0.247	1	TNF
RPL9	0.00175475	-0.111897	0.984	0.998	1	RPL9
CD8B	0.00180481	0.440425	0.394	0.327	1	CD8B
BTF3	0.00184868	-0.142352	0.907	0.949	1	BTF3
LCP1	0.00222957	0.198761	0.865	0.879	1	LCP1
RHOC	0.00225925	0.38801	0.434	0.374	1	RHOC
MSN	0.00230383	-0.213891	0.58	0.691	1	MSN
BIN1	0.00237783	-0.393558	0.315	0.414	1	BIN1
APOBEC3G	0.00240087	-0.386002	0.32	0.418	1	APOBEC3G
CSK	0.00250861	0.284588	0.532	0.473	1	CSK
YWHAH	0.00253598	0.383015	0.467	0.43	1	YWHAH
RCSD1	0.00255463	-0.33558	0.344	0.449	1	RCSD1
PAXX	0.00268581	-0.25886	0.554	0.663	1	PAXX
FYB1	0.002692	0.365188	0.491	0.436	1	FYB1
CKLF	0.00272634	0.425487	0.533	0.5	1	CKLF
CD3E	0.00293512	0.147043	0.984	0.984	1	CD3E
IL2RB	0.00305526	0.535674	0.379	0.323	1	IL2RB
CD63	0.00307406	0.413139	0.474	0.44	1	CD63
CCT3	0.00311614	-0.395814	0.26	0.34	1	CCT3
ANP32B	0.00320425	0.322278	0.563	0.527	1	ANP32B
IER2	0.00321871	0.572256	0.77	0.753	1	IER2
GLS	0.00338621	0.46807	0.416	0.36	1	GLS
FTH1	0.00355316	0.156591	0.98	0.986	1	FTH1
GLCCI1	0.00360497	0.554488	0.312	0.245	1	GLCCI1
GSTP1	0.0036913	0.426134	0.467	0.422	1	GSTP1
GNG2	0.00379503	-0.339214	0.315	0.397	1	GNG2
S100A11	0.00381025	-0.229241	0.537	0.636	1	S100A11
IFITM2	0.00381341	-0.197121	0.773	0.819	1	IFITM2
CHCHD2	0.00382478	-0.175363	0.671	0.794	1	CHCHD2
GIMAP5	0.0039204	-0.305806	0.482	0.586	1	GIMAP5
SRSF7	0.00394017	0.314066	0.681	0.63	1	SRSF7
COX5A	0.00394937	-0.358535	0.331	0.426	1	COX5A
NDFIP1	0.00421124	-0.397027	0.265	0.352	1	NDFIP1
WASF2	0.00430767	-0.311515	0.224	0.309	1	WASF2
SEPTIN9	0.00437541	0.306162	0.58	0.529	1	SEPTIN9
FNBP1	0.00453337	0.369476	0.48	0.451	1	FNBP1
PTK2B	0.00472592	-0.313797	0.216	0.302	1	PTK2B
CYTH1	0.0050473	-0.338577	0.293	0.379	1	CYTH1
KLRD1	0.00546022	-0.209674	0.288	0.379	1	KLRD1
ID2	0.00546215	0.431983	0.609	0.605	1	ID2
SLC25A6	0.00550983	-0.165377	0.832	0.891	1	SLC25A6
CNN2	0.00560628	-0.197097	0.697	0.788	1	CNN2
CSTB	0.00577298	0.38231	0.478	0.426	1	CSTB
TUBB	0.00584991	0.327204	0.614	0.591	1	TUBB
ITM2B	0.00591704	0.196693	0.953	0.949	1	ITM2B
HSPE1	0.00596473	-0.326058	0.305	0.405	1	HSPE1
PPP2CA	0.00598865	-0.328812	0.268	0.352	1	PPP2CA
PHB2	0.00609388	-0.20095	0.385	0.496	1	PHB2
GDI1	0.00610119	0.470094	0.361	0.309	1	GDI1
MED10	0.00614428	-0.351349	0.251	0.335	1	MED10
ITGB7	0.0063361	-0.256194	0.307	0.405	1	ITGB7
SPN	0.00655962	-0.306662	0.353	0.442	1	SPN
TRABD	0.00660138	-0.267729	0.228	0.313	1	TRABD
PLP2	0.00673283	0.367988	0.458	0.403	1	PLP2
CCNH	0.00698624	0.437325	0.458	0.412	1	CCNH
VSIR	0.0081461	-0.294205	0.447	0.543	1	VSIR
DDX24	0.00845013	0.348117	0.536	0.525	1	DDX24
OSTF1	0.00854101	0.351879	0.512	0.477	1	OSTF1
UFC1	0.00877604	-0.262595	0.416	0.516	1	UFC1
EIF2S3	0.00883561	-0.2343	0.368	0.461	1	EIF2S3
ANXA1	0.00893271	-0.205434	0.707	0.778	1	ANXA1
CLEC2D	0.00917432	-0.307827	0.248	0.329	1	CLEC2D
PTPN22	0.00933313	0.474895	0.305	0.251	1	PTPN22
SF3B4	0.00972446	-0.340437	0.227	0.302	1	SF3B4
NSA2	0.00984144	-0.281979	0.386	0.473	1	NSA2
ARPC5L	0.00992733	0.352983	0.468	0.43	1	ARPC5L
PARVG	0.00993642	0.547076	0.307	0.259	1	PARVG
TBX21	0.00998808	-0.274962	0.243	0.317	1	TBX21
ANP32A	0.0107766	0.413874	0.367	0.323	1	ANP32A
PHACTR2	0.0109693	-0.269206	0.413	0.502	1	PHACTR2
KMT2A	0.0112375	0.350721	0.501	0.467	1	KMT2A
EIF3G	0.0112769	-0.17149	0.65	0.757	1	EIF3G
OAZ1	0.0112871	0.147647	0.862	0.868	1	OAZ1
CALM2	0.0114005	0.265866	0.664	0.656	1	CALM2
TUFM	0.011402	-0.312331	0.299	0.379	1	TUFM
ARRB2	0.01145	-0.286087	0.306	0.383	1	ARRB2
MT-ND1	0.0116972	-0.145126	0.972	0.988	1	MT-ND1
TMSB10	0.0124242	-0.122551	0.956	0.977	1	TMSB10
RWDD1	0.0125988	-0.352392	0.309	0.379	1	RWDD1
ANAPC5	0.0129303	-0.305753	0.23	0.305	1	ANAPC5
SH3BGRL3	0.0129804	-0.11674	0.969	0.977	1	SH3BGRL3
ENSA	0.0130588	0.364343	0.312	0.255	1	ENSA
STK17A	0.0131303	0.37724	0.511	0.496	1	STK17A
EIF4A1	0.0132986	-0.211652	0.69	0.755	1	EIF4A1
TNFRSF14	0.0135636	-0.370146	0.26	0.329	1	TNFRSF14
AHNAK	0.0139207	-0.169241	0.678	0.751	1	AHNAK
LTB	0.0139623	-0.141979	0.858	0.926	1	LTB
PPP2R1A	0.0142492	0.396621	0.384	0.346	1	PPP2R1A
CYCS	0.0142988	0.406464	0.391	0.342	1	CYCS
DRAP1	0.0145398	0.302816	0.496	0.467	1	DRAP1
MCL1	0.0150684	0.382398	0.481	0.44	1	MCL1
FUS	0.0152444	0.289205	0.608	0.607	1	FUS
CHCHD10	0.015507	0.37472	0.361	0.313	1	CHCHD10
SRGN	0.0162861	0.223755	0.812	0.823	1	SRGN
APEX1	0.0179906	-0.234673	0.267	0.35	1	APEX1
RASAL3	0.0182662	0.293516	0.504	0.461	1	RASAL3
TSPYL2	0.0187184	0.608053	0.365	0.329	1	TSPYL2
FLI1	0.018735	-0.256905	0.31	0.397	1	FLI1
PLEK	0.0189876	-0.388219	0.306	0.377	1	PLEK
CITED2	0.0191083	0.570104	0.399	0.368	1	CITED2
DDIT4	0.0191109	-0.137593	0.59	0.677	1	DDIT4
STT3B	0.0191209	0.427032	0.339	0.298	1	STT3B
ACTG1	0.0196208	0.106446	0.992	0.977	1	ACTG1
SQSTM1	0.0196431	0.301281	0.506	0.479	1	SQSTM1
RPL22L1	0.0198973	-0.305794	0.337	0.414	1	RPL22L1
ARHGDIB	0.0200673	-0.109211	0.934	0.963	1	ARHGDIB
SLAMF7	0.0201127	0.454982	0.317	0.28	1	SLAMF7
ARHGAP15	0.0202424	-0.235407	0.378	0.449	1	ARHGAP15
MOB1A	0.0206215	0.471686	0.309	0.274	1	MOB1A
THEMIS	0.0213222	0.300872	0.434	0.395	1	THEMIS
EIF1	0.0217652	0.10127	0.997	0.998	1	EIF1
C1QBP	0.0218232	-0.327648	0.289	0.356	1	C1QBP
CASP4	0.021965	-0.222475	0.269	0.348	1	CASP4
LIME1	0.0224544	-0.200547	0.499	0.601	1	LIME1
RPS6KA3	0.0224849	0.368604	0.358	0.323	1	RPS6KA3
ANAPC11	0.023626	0.440925	0.312	0.274	1	ANAPC11
HSP90B1	0.0239228	0.200426	0.726	0.72	1	HSP90B1
GAPDH	0.0243414	0.150587	0.948	0.971	1	GAPDH
SND1	0.0257578	-0.187651	0.267	0.344	1	SND1
SYTL1	0.0260408	-0.262221	0.323	0.401	1	SYTL1
SKAP1	0.0266678	0.294269	0.45	0.42	1	SKAP1
TC2N	0.0266892	0.213856	0.568	0.551	1	TC2N
TTC3	0.0271081	0.411421	0.355	0.307	1	TTC3
ORAI1	0.028903	-0.255069	0.281	0.358	1	ORAI1
GPS2	0.028914	-0.253644	0.282	0.354	1	GPS2
PTGES3	0.0291197	0.22344	0.583	0.591	1	PTGES3
PSMA1	0.029434	-0.248889	0.281	0.346	1	PSMA1
PSMB6	0.0298495	-0.275267	0.281	0.352	1	PSMB6
ABHD17A	0.0319909	-0.19162	0.585	0.652	1	ABHD17A
IDS	0.0322421	0.344081	0.432	0.405	1	IDS
ANKRD12	0.0323298	0.311934	0.508	0.51	1	ANKRD12
VPS51	0.0324091	-0.184248	0.255	0.329	1	VPS51
DGKZ	0.0326329	-0.174529	0.377	0.469	1	DGKZ
PNISR	0.0332857	-0.190075	0.463	0.553	1	PNISR
CD99	0.0333974	0.131188	0.81	0.835	1	CD99
GZMA	0.0334121	-0.107808	0.879	0.93	1	GZMA
PSMC5	0.0335392	-0.21878	0.333	0.418	1	PSMC5
PIP4K2A	0.0338395	0.335479	0.48	0.461	1	PIP4K2A
CD164	0.0340527	0.193702	0.491	0.447	1	CD164
TSEN54	0.0344614	0.370681	0.348	0.313	1	TSEN54
HP1BP3	0.0348818	0.311328	0.475	0.447	1	HP1BP3
RHOF	0.0351235	-0.167402	0.384	0.465	1	RHOF
ARPC2	0.0359415	-0.144387	0.739	0.823	1	ARPC2
DDX39B	0.0361056	-0.214413	0.384	0.461	1	DDX39B
COPS9	0.037191	-0.245435	0.262	0.333	1	COPS9
SNHG6	0.0372206	-0.127799	0.516	0.603	1	SNHG6
PFDN5	0.037322	-0.117424	0.928	0.977	1	PFDN5
TMEM230	0.0375059	-0.106164	0.248	0.327	1	TMEM230
PPIB	0.0375435	0.181814	0.824	0.848	1	PPIB
UBXN1	0.0378832	-0.168029	0.522	0.611	1	UBXN1
EIF3I	0.0381774	-0.224151	0.291	0.362	1	EIF3I
APBB1IP	0.0387545	0.240837	0.485	0.459	1	APBB1IP
CDC42EP3	0.0389712	0.304703	0.502	0.486	1	CDC42EP3
TSC22D3	0.0389957	-0.191086	0.643	0.714	1	TSC22D3
ARL4C	0.039163	-0.123008	0.805	0.889	1	ARL4C
PTPN6	0.0392352	0.296313	0.561	0.541	1	PTPN6
UBALD2	0.0396975	0.289906	0.402	0.374	1	UBALD2
CCT6A	0.0400665	-0.240405	0.307	0.379	1	CCT6A
BHLHE40	0.0403143	-0.273369	0.237	0.3	1	BHLHE40
ICAM2	0.0403491	-0.1776	0.31	0.391	1	ICAM2
SAT1	0.0405743	0.403061	0.362	0.321	1	SAT1
ZNF706	0.0407217	-0.218165	0.286	0.356	1	ZNF706
ARPC1B	0.0415089	-0.13538	0.738	0.8	1	ARPC1B
COX7C	0.0420435	-0.122879	0.748	0.813	1	COX7C
SEC11A	0.0421579	0.366934	0.329	0.292	1	SEC11A
SSR3	0.0423943	-0.105181	0.299	0.383	1	SSR3
VAMP8	0.044192	0.294138	0.508	0.51	1	VAMP8
SSR2	0.0445745	-0.127577	0.718	0.819	1	SSR2
CELF2	0.0451876	0.211631	0.528	0.5	1	CELF2
ATP5F1B	0.0457608	0.124459	0.618	0.599	1	ATP5F1B
TMEM59	0.0458495	0.203505	0.502	0.481	1	TMEM59
SLC38A1	0.0458618	-0.236273	0.346	0.418	1	SLC38A1
TAGLN2	0.0459403	-0.14132	0.556	0.623	1	TAGLN2
GRK2	0.0461605	0.301996	0.398	0.372	1	GRK2
HNRNPA0	0.0463451	0.198341	0.598	0.588	1	HNRNPA0
SERP1	0.047101	0.181842	0.629	0.626	1	SERP1
DDX17	0.047514	0.212921	0.54	0.525	1	DDX17
SASH3	0.0476614	0.288959	0.443	0.42	1	SASH3
M6PR	0.0485974	0.340052	0.365	0.325	1	M6PR
FBXW5	0.0490834	-0.196074	0.288	0.356	1	FBXW5
SFPQ	0.0493321	0.250497	0.529	0.506	1	SFPQ
ARF1	0.0496233	0.182894	0.635	0.632	1	ARF1
SLC4A10	0.0498252	0.217809	0.549	0.547	1	SLC4A10
CST7	0.0499923	0.135024	0.903	0.938	1	CST7
CTSD	0.0510117	0.294298	0.432	0.42	1	CTSD
ETS1	0.0515827	-0.146849	0.666	0.735	1	ETS1
FAM117A	0.0526888	0.283038	0.34	0.298	1	FAM117A
KLF13	0.0526916	-0.172201	0.403	0.486	1	KLF13
DIAPH1	0.0533146	-0.245382	0.306	0.374	1	DIAPH1
TCF7	0.0535512	-0.153762	0.425	0.529	1	TCF7
ENO1	0.0537093	-0.175509	0.523	0.615	1	ENO1
GTF3A	0.0540476	-0.200551	0.508	0.605	1	GTF3A
PRMT2	0.0541839	-0.13513	0.489	0.566	1	PRMT2
RBIS	0.0546441	-0.118007	0.286	0.358	1	RBIS
EIF3L	0.0549285	-0.132733	0.543	0.626	1	EIF3L
HIST1H1C	0.0549491	0.556371	0.337	0.302	1	HIST1H1C
NUDC	0.0553524	-0.172982	0.25	0.319	1	NUDC
RPS29	0.0556819	-0.115436	0.9	0.942	1	RPS29
UTRN	0.0557857	0.340617	0.348	0.325	1	UTRN
KMT2E	0.056141	0.278021	0.472	0.447	1	KMT2E
CCL5	0.0568302	0.103986	0.983	0.988	1	CCL5
RNH1	0.0574797	0.363825	0.317	0.29	1	RNH1
EML4	0.057942	0.27224	0.412	0.385	1	EML4
RBMX	0.0581275	0.322328	0.377	0.346	1	RBMX
PLEKHF1	0.0581588	0.316151	0.409	0.389	1	PLEKHF1
CD8A	0.0582186	0.209881	0.732	0.741	1	CD8A
HMGB1	0.0595363	0.119778	0.8	0.835	1	HMGB1
BZW1	0.0599705	0.348791	0.494	0.49	1	BZW1
IKZF3	0.0621535	0.336484	0.399	0.377	1	IKZF3
CD247	0.0625777	0.198521	0.639	0.648	1	CD247
ATP5F1A	0.0632136	-0.162645	0.427	0.508	1	ATP5F1A
TMEM123	0.0646881	-0.121965	0.341	0.422	1	TMEM123
GUK1	0.0649224	0.178354	0.688	0.681	1	GUK1
MT-ND4	0.0661538	-0.133523	0.986	0.992	1	MT-ND4
CD48	0.0665691	0.156154	0.795	0.809	1	CD48
YWHAQ	0.0667726	0.265434	0.55	0.551	1	YWHAQ
PRDX5	0.0673756	-0.129802	0.286	0.348	1	PRDX5
BLOC1S1	0.0680882	-0.10611	0.268	0.331	1	BLOC1S1
VAMP2	0.0682552	0.185124	0.643	0.615	1	VAMP2
RAB5IF	0.0700464	-0.109915	0.248	0.315	1	RAB5IF
GIMAP1	0.0701313	-0.180518	0.451	0.529	1	GIMAP1
WAS	0.071432	0.248561	0.472	0.444	1	WAS
TUBA1A	0.0716106	0.351006	0.371	0.346	1	TUBA1A
RAB7A	0.0719364	-0.133006	0.305	0.37	1	RAB7A
BCAP31	0.0729361	0.222609	0.492	0.469	1	BCAP31
SHISA5	0.0740479	0.259462	0.444	0.42	1	SHISA5
RNF187	0.0749597	0.451956	0.323	0.307	1	RNF187
NDUFB9	0.0749956	-0.253455	0.385	0.449	1	NDUFB9
GLRX	0.075314	-0.209531	0.364	0.426	1	GLRX
CAMK4	0.0776006	0.341954	0.35	0.323	1	CAMK4
SRSF11	0.0776474	0.249996	0.465	0.438	1	SRSF11
SEMA4D	0.078841	-0.192546	0.309	0.372	1	SEMA4D
XBP1	0.0808928	-0.113633	0.568	0.628	1	XBP1
CTDNEP1	0.0811661	-0.163887	0.337	0.407	1	CTDNEP1
LBH	0.0813782	0.202024	0.618	0.632	1	LBH
CALM3	0.0814467	0.305017	0.449	0.432	1	CALM3
ATP5MF	0.081564	-0.1191	0.367	0.434	1	ATP5MF
CCT4	0.0825985	-0.229564	0.355	0.424	1	CCT4
UBE2D3	0.0830102	0.15161	0.587	0.574	1	UBE2D3
TGOLN2	0.085027	0.253407	0.341	0.296	1	TGOLN2
SUB1	0.0859831	-0.188856	0.505	0.582	1	SUB1
MAZ	0.0862396	0.248445	0.36	0.331	1	MAZ
CDKN1B	0.086639	0.339847	0.41	0.393	1	CDKN1B
POLD4	0.0868778	0.316245	0.35	0.317	1	POLD4
GABARAP	0.0874415	0.201672	0.707	0.745	1	GABARAP
UXT	0.0881828	-0.138448	0.487	0.564	1	UXT
FAM49B	0.0882164	-0.193367	0.361	0.426	1	FAM49B
PKN1	0.0898034	0.329498	0.365	0.348	1	PKN1
CAST	0.09047	-0.146145	0.399	0.471	1	CAST
HNRNPDL	0.0919666	0.111195	0.753	0.79	1	HNRNPDL
AC243960.1	0.0926817	0.320101	0.32	0.288	1	AC243960.1
SNHG8	0.0927869	-0.178191	0.381	0.453	1	SNHG8
CCNDBP1	0.0936126	-0.211965	0.25	0.302	1	CCNDBP1
EIF3A	0.0947421	-0.215804	0.324	0.385	1	EIF3A
ILF3	0.0963193	0.211925	0.354	0.321	1	ILF3
COX7A2	0.0986156	-0.147798	0.451	0.535	1	COX7A2
RAD23A	0.0988627	0.201775	0.37	0.335	1	RAD23A
ACTR3	0.0991776	0.217343	0.522	0.502	1	ACTR3
MICOS10	0.0993455	-0.161232	0.292	0.354	1	MICOS10
SYF2	0.0994776	-0.258664	0.274	0.319	1	SYF2
ANXA2R	0.09968	0.401841	0.324	0.3	1	ANXA2R
RPS11	0.100329	-0.118085	0.791	0.848	1	RPS11
PDIA3	0.101327	0.105675	0.683	0.665	1	PDIA3
C12orf57	0.101569	0.123303	0.707	0.689	1	C12orf57
KLRK1	0.102056	-0.100049	0.494	0.566	1	KLRK1
PYURF	0.102332	-0.161105	0.317	0.383	1	PYURF
NDUFA1	0.102606	-0.161902	0.396	0.463	1	NDUFA1
MEAF6	0.103152	0.254422	0.33	0.294	1	MEAF6
TRAF3IP3	0.103435	-0.11426	0.581	0.663	1	TRAF3IP3
SLC3A2	0.105807	0.293305	0.33	0.305	1	SLC3A2
ATP5PF	0.10593	0.231458	0.403	0.372	1	ATP5PF
RNASEK	0.106721	0.171494	0.676	0.691	1	RNASEK
ANXA6	0.106778	-0.137566	0.48	0.56	1	ANXA6
TBC1D10C	0.107291	0.168885	0.597	0.574	1	TBC1D10C
SLC25A5	0.109293	-0.175635	0.402	0.459	1	SLC25A5
LINC00861	0.110145	-0.123896	0.34	0.401	1	LINC00861
EIF3D	0.110983	-0.138288	0.433	0.502	1	EIF3D
PDLIM2	0.111165	0.310833	0.347	0.327	1	PDLIM2
DDX3X	0.111239	-0.20685	0.379	0.438	1	DDX3X
SELENOF	0.111765	0.268381	0.427	0.418	1	SELENOF
UBB	0.114035	0.164437	0.729	0.716	1	UBB
RBM3	0.114555	-0.143811	0.605	0.656	1	RBM3
UBE2B	0.1149	-0.146829	0.268	0.323	1	UBE2B
CYTIP	0.115103	-0.117454	0.419	0.492	1	CYTIP
PRF1	0.115504	-0.133423	0.795	0.842	1	PRF1
ICAM3	0.115797	-0.125095	0.619	0.685	1	ICAM3
UQCRH	0.115852	-0.191075	0.481	0.549	1	UQCRH
MT2A	0.116874	-0.157429	0.35	0.414	1	MT2A
PLAAT4	0.11716	0.147831	0.695	0.704	1	PLAAT4
UQCRQ	0.117569	0.332152	0.344	0.333	1	UQCRQ
RNF7	0.118979	-0.109644	0.295	0.354	1	RNF7
EIF3E	0.121955	-0.149722	0.581	0.632	1	EIF3E
PITPNC1	0.122182	0.305627	0.34	0.311	1	PITPNC1
TRIM22	0.123282	0.201391	0.386	0.362	1	TRIM22
IRF1	0.123925	0.226081	0.504	0.486	1	IRF1
TAX1BP1	0.125099	-0.196785	0.372	0.428	1	TAX1BP1
LAT	0.125211	0.153175	0.502	0.498	1	LAT
BCL7C	0.12571	0.295003	0.402	0.399	1	BCL7C
LY6E	0.126692	0.171714	0.616	0.611	1	LY6E
VAMP5	0.127143	-0.15836	0.258	0.309	1	VAMP5
TMED9	0.127729	0.298682	0.346	0.319	1	TMED9
ADH5	0.128183	-0.210161	0.274	0.319	1	ADH5
TBCB	0.131109	0.273683	0.324	0.3	1	TBCB
RESF1	0.131208	0.215858	0.563	0.574	1	RESF1
LRP10	0.131292	0.27986	0.312	0.286	1	LRP10
ITGAL	0.132508	-0.161264	0.285	0.337	1	ITGAL
SCAMP2	0.132664	-0.214388	0.252	0.302	1	SCAMP2
SF3B1	0.133092	0.215334	0.55	0.549	1	SF3B1
TMED10	0.134031	0.211352	0.457	0.432	1	TMED10
ANXA5	0.136345	-0.202582	0.265	0.313	1	ANXA5
SRSF3	0.136415	0.215888	0.471	0.473	1	SRSF3
SEC11C	0.136531	0.20754	0.329	0.313	1	SEC11C
DPP4	0.136993	0.30343	0.302	0.282	1	DPP4
CCT8	0.137485	-0.107932	0.272	0.327	1	CCT8
PTGER2	0.138002	-0.224174	0.329	0.374	1	PTGER2
RAC1	0.140388	0.310844	0.358	0.348	1	RAC1
EWSR1	0.140942	0.201528	0.464	0.459	1	EWSR1
PRELID1	0.141589	0.233082	0.443	0.442	1	PRELID1
ARHGEF1	0.14238	-0.14267	0.512	0.566	1	ARHGEF1
RHOA	0.142847	0.10964	0.764	0.807	1	RHOA
URI1	0.144311	0.283217	0.36	0.348	1	URI1
NDUFA4	0.145472	0.122414	0.612	0.642	1	NDUFA4
ECH1	0.14551	0.302532	0.371	0.354	1	ECH1
CD3D	0.14559	0.101298	0.835	0.872	1	CD3D
LAMP1	0.146029	0.222411	0.371	0.352	1	LAMP1
DENND2D	0.147521	0.212893	0.488	0.481	1	DENND2D
C9orf78	0.149237	0.232608	0.42	0.412	1	C9orf78
TRAM1	0.150479	0.150276	0.47	0.451	1	TRAM1
PRMT1	0.150903	-0.137817	0.261	0.311	1	PRMT1
CD47	0.151441	0.234057	0.392	0.37	1	CD47
CDK5RAP3	0.151994	-0.108333	0.269	0.323	1	CDK5RAP3
ANXA11	0.152168	0.152222	0.511	0.498	1	ANXA11
ATP6V0C	0.153821	0.168351	0.547	0.551	1	ATP6V0C
MRPL57	0.154698	0.269241	0.315	0.296	1	MRPL57
XRCC6	0.154837	0.223134	0.48	0.481	1	XRCC6
IMP3	0.157359	-0.102253	0.385	0.453	1	IMP3
SRSF9	0.157378	0.203928	0.432	0.442	1	SRSF9
MFSD10	0.15782	0.301686	0.316	0.298	1	MFSD10
MBP	0.158906	-0.137536	0.283	0.331	1	MBP
PKM	0.159086	0.250746	0.522	0.525	1	PKM
PSMA7	0.16175	-0.133761	0.495	0.566	1	PSMA7
ILF2	0.162039	0.243807	0.339	0.321	1	ILF2
PTPN7	0.162143	0.266565	0.309	0.282	1	PTPN7
TAF10	0.162501	-0.129062	0.456	0.521	1	TAF10
LCK	0.164098	0.12856	0.735	0.759	1	LCK
MICOS13	0.164212	0.264188	0.306	0.282	1	MICOS13
PSMB8	0.164487	-0.134001	0.504	0.572	1	PSMB8
ISCU	0.166128	0.266567	0.447	0.447	1	ISCU
HMGN2	0.166862	0.162771	0.528	0.541	1	HMGN2
GHITM	0.168281	0.196612	0.399	0.389	1	GHITM
GBP5	0.171002	0.150485	0.59	0.613	1	GBP5
SLC2A3	0.171452	0.356927	0.35	0.335	1	SLC2A3
MIER1	0.174222	0.26628	0.303	0.282	1	MIER1
MAP1LC3B	0.176042	0.205419	0.337	0.311	1	MAP1LC3B
NOP10	0.176316	0.288878	0.316	0.298	1	NOP10
GMFG	0.177537	0.103267	0.701	0.683	1	GMFG
STOM	0.181624	0.235521	0.391	0.381	1	STOM
ACAP2	0.181788	-0.116816	0.291	0.342	1	ACAP2
MACF1	0.182337	0.21838	0.422	0.401	1	MACF1
TNFSF12	0.182703	-0.140136	0.291	0.335	1	TNFSF12
PEBP1	0.184101	0.167954	0.48	0.473	1	PEBP1
PSMB1	0.187119	0.274563	0.464	0.477	1	PSMB1
SMDT1	0.187752	0.184198	0.509	0.514	1	SMDT1
HNRNPK	0.187858	0.126431	0.683	0.685	1	HNRNPK
RBM39	0.192832	0.141706	0.573	0.578	1	RBM39
STK17B	0.192964	0.219897	0.436	0.436	1	STK17B
P4HB	0.198501	0.149836	0.526	0.525	1	P4HB
RGS14	0.198688	0.2539	0.315	0.292	1	RGS14
DDX6	0.19901	0.234247	0.379	0.366	1	DDX6
GZMM	0.199938	0.143864	0.657	0.656	1	GZMM
KPNB1	0.200233	-0.163201	0.306	0.348	1	KPNB1
CIB1	0.20372	0.230395	0.41	0.399	1	CIB1
CCDC107	0.204746	0.202046	0.436	0.426	1	CCDC107
ARPC4	0.205746	0.138613	0.429	0.403	1	ARPC4
NSD3	0.208918	-0.109211	0.274	0.321	1	NSD3
ARID4B	0.209426	0.20535	0.354	0.346	1	ARID4B
RORA	0.211067	0.154977	0.54	0.535	1	RORA
TPM3	0.211504	0.138265	0.776	0.782	1	TPM3
ZBTB16	0.211923	0.19206	0.377	0.366	1	ZBTB16
PSMA2	0.212338	-0.112453	0.344	0.401	1	PSMA2
S100A10	0.21555	-0.101307	0.693	0.757	1	S100A10
NDUFB7	0.218291	-0.176693	0.322	0.368	1	NDUFB7
HNRNPC	0.21873	0.136443	0.591	0.599	1	HNRNPC
SON	0.219153	0.131862	0.688	0.706	1	SON
PIK3R1	0.21924	0.218532	0.337	0.321	1	PIK3R1
ATRX	0.220388	0.208067	0.365	0.348	1	ATRX
MZT2B	0.22636	-0.135668	0.592	0.648	1	MZT2B
FYN	0.227449	0.135355	0.664	0.689	1	FYN
PARP1	0.232351	0.20872	0.386	0.377	1	PARP1
UBE2V1	0.236404	-0.149313	0.422	0.459	1	UBE2V1
TSPO	0.237533	0.214758	0.457	0.465	1	TSPO
DUT	0.23929	0.245377	0.33	0.315	1	DUT
TGFBR2	0.240101	0.293324	0.33	0.323	1	TGFBR2
ARPC5	0.242471	0.136574	0.436	0.424	1	ARPC5
YPEL3	0.245483	0.105755	0.601	0.588	1	YPEL3
SPCS2	0.246004	0.166539	0.436	0.436	1	SPCS2
COPS6	0.248495	-0.12939	0.269	0.313	1	COPS6
OSTC	0.248881	-0.110328	0.361	0.418	1	OSTC
SNX6	0.251423	0.173856	0.347	0.335	1	SNX6
CD3G	0.252728	0.187506	0.614	0.65	1	CD3G
SEC62	0.256207	0.222281	0.367	0.358	1	SEC62
SNRK	0.263609	0.263163	0.3	0.288	1	SNRK
ALDOA	0.264556	0.211372	0.365	0.36	1	ALDOA
VAPA	0.266752	0.251456	0.323	0.317	1	VAPA
SMARCA2	0.267166	0.208751	0.367	0.362	1	SMARCA2
NAP1L1	0.268787	0.116732	0.425	0.418	1	NAP1L1
RAB1B	0.269158	0.251839	0.322	0.307	1	RAB1B
CDK2AP2	0.272791	0.126627	0.36	0.342	1	CDK2AP2
NDUFB10	0.277949	0.185595	0.386	0.379	1	NDUFB10
RPS27L	0.279536	0.142816	0.368	0.358	1	RPS27L
NDUFA3	0.27955	-0.140733	0.291	0.329	1	NDUFA3
STK4	0.279953	0.120624	0.575	0.572	1	STK4
VDAC2	0.279969	0.259586	0.3	0.292	1	VDAC2
PRDX6	0.280947	0.328047	0.319	0.309	1	PRDX6
ELF1	0.284004	0.231893	0.403	0.412	1	ELF1
ARF5	0.286077	0.172939	0.396	0.393	1	ARF5
PRPF8	0.289101	0.184542	0.398	0.391	1	PRPF8
CALR	0.289382	0.122957	0.609	0.628	1	CALR
GIMAP4	0.289584	-0.101173	0.66	0.71	1	GIMAP4
ATF7IP	0.291863	0.187652	0.306	0.286	1	ATF7IP
KHDRBS1	0.29574	0.112785	0.506	0.506	1	KHDRBS1
TNFAIP8	0.299189	0.145075	0.491	0.498	1	TNFAIP8
HNRNPR	0.299559	0.175732	0.361	0.354	1	HNRNPR
ADD1	0.300679	0.177659	0.323	0.317	1	ADD1
FGFR1OP2	0.300997	0.228939	0.32	0.309	1	FGFR1OP2
MORF4L1	0.304176	0.110357	0.53	0.539	1	MORF4L1
RBMS1	0.305702	0.192901	0.382	0.374	1	RBMS1
HCLS1	0.311461	-0.114066	0.64	0.681	1	HCLS1
CHURC1	0.312546	0.199211	0.408	0.407	1	CHURC1
COX5B	0.314122	-0.110619	0.505	0.568	1	COX5B
TTC39C	0.315521	0.102677	0.358	0.342	1	TTC39C
XRCC5	0.316938	0.121115	0.502	0.496	1	XRCC5
LINC01871	0.317761	0.231282	0.3	0.29	1	LINC01871
SSB	0.318285	0.21292	0.362	0.362	1	SSB
TMED4	0.318554	0.192495	0.33	0.325	1	TMED4
COX7B	0.320249	-0.103997	0.307	0.348	1	COX7B
ODF2L	0.323839	0.264596	0.307	0.298	1	ODF2L
MAT2B	0.325084	0.206608	0.374	0.37	1	MAT2B
NME3	0.325301	0.254671	0.317	0.309	1	NME3
PNP	0.327412	0.29382	0.372	0.377	1	PNP
AKNA	0.329406	0.197044	0.441	0.436	1	AKNA
CLTA	0.329541	-0.136611	0.267	0.307	1	CLTA
SRRM2	0.330864	0.106952	0.595	0.607	1	SRRM2
PRDX2	0.339685	0.136901	0.436	0.438	1	PRDX2
TMEM35B	0.340315	0.260762	0.302	0.298	1	TMEM35B
TMX4	0.340452	0.288888	0.313	0.307	1	TMX4
RNASET2	0.342275	0.137114	0.391	0.389	1	RNASET2
PPP4C	0.347882	0.206127	0.334	0.34	1	PPP4C
CAPZA1	0.351221	0.155866	0.32	0.309	1	CAPZA1
EVI2B	0.355656	0.163504	0.361	0.354	1	EVI2B
PPP1R12A	0.358488	0.206258	0.347	0.34	1	PPP1R12A
CANX	0.363127	0.214966	0.447	0.455	1	CANX
PPP1R18	0.382755	0.134577	0.499	0.512	1	PPP1R18
ARHGDIA	0.384326	0.105135	0.53	0.545	1	ARHGDIA
PGK1	0.385353	0.114856	0.539	0.535	1	PGK1
DDX18	0.386371	0.149572	0.337	0.321	1	DDX18
PRKCH	0.390236	0.190946	0.492	0.537	1	PRKCH
HNRNPUL1	0.393644	0.105005	0.467	0.461	1	HNRNPUL1
OCIAD2	0.396064	-0.128635	0.278	0.309	1	OCIAD2
H2AFV	0.398852	0.148376	0.434	0.436	1	H2AFV
COX7A2L	0.400564	0.155369	0.372	0.368	1	COX7A2L
POLR2E	0.400832	0.210309	0.303	0.3	1	POLR2E
ACTR2	0.406939	0.135799	0.474	0.479	1	ACTR2
USP15	0.410478	-0.185016	0.285	0.309	1	USP15
HSPA5	0.41122	0.111157	0.598	0.599	1	HSPA5
EIF5	0.411506	0.121373	0.474	0.496	1	EIF5
KRT10	0.413796	0.148677	0.482	0.502	1	KRT10
VPS13C	0.41428	0.230682	0.386	0.387	1	VPS13C
TBCA	0.415051	0.22122	0.401	0.414	1	TBCA
SERINC1	0.416589	0.225049	0.31	0.307	1	SERINC1
SKP1	0.416616	0.100517	0.656	0.702	1	SKP1
GSTK1	0.424715	0.134647	0.549	0.58	1	GSTK1
ATRAID	0.427957	0.206872	0.306	0.305	1	ATRAID
CCDC88C	0.43161	-0.124293	0.276	0.302	1	CCDC88C
AC004687.1	0.436886	0.194837	0.312	0.307	1	AC004687.1
RPN1	0.443416	0.167713	0.358	0.356	1	RPN1
TRMT112	0.447324	0.112394	0.482	0.49	1	TRMT112
DBI	0.447821	0.159047	0.371	0.383	1	DBI
SPTAN1	0.452536	0.129097	0.433	0.426	1	SPTAN1
SUMO1	0.453434	0.17109	0.309	0.319	1	SUMO1
SEPTIN7	0.456558	0.110776	0.683	0.739	1	SEPTIN7
AKAP13	0.457018	0.157915	0.364	0.354	1	AKAP13
ZBTB7A	0.459739	0.165079	0.347	0.348	1	ZBTB7A
BCL2	0.45995	0.225587	0.317	0.315	1	BCL2
G3BP2	0.463671	0.16248	0.398	0.403	1	G3BP2
GRAMD1A	0.470935	0.1825	0.337	0.344	1	GRAMD1A
FKBP8	0.475721	0.134235	0.512	0.541	1	FKBP8
PRNP	0.476502	0.13697	0.368	0.377	1	PRNP
ANP32E	0.478536	0.148164	0.326	0.319	1	ANP32E
ACAP1	0.483213	0.137597	0.554	0.584	1	ACAP1
PREX1	0.489906	0.273076	0.324	0.325	1	PREX1
LNPEP	0.492511	0.147502	0.309	0.311	1	LNPEP
ADRB2	0.495794	0.113666	0.429	0.43	1	ADRB2
DPP7	0.509623	0.121754	0.417	0.42	1	DPP7
SPSB3	0.512538	0.190372	0.396	0.412	1	SPSB3
VPS28	0.513684	0.115895	0.409	0.418	1	VPS28
CD6	0.516715	0.183289	0.429	0.451	1	CD6
TXN	0.519435	-0.104954	0.279	0.305	1	TXN
SELENOK	0.524671	0.239232	0.341	0.35	1	SELENOK
OCIAD1	0.528941	0.175789	0.33	0.331	1	OCIAD1
SEM1	0.531845	-0.113612	0.298	0.321	1	SEM1
TMC6	0.532447	0.142321	0.433	0.44	1	TMC6
MPHOSPH8	0.532553	0.105971	0.402	0.416	1	MPHOSPH8
LPXN	0.53587	0.125882	0.379	0.379	1	LPXN
PYCR2	0.53863	0.220453	0.305	0.309	1	PYCR2
SCAF11	0.54624	-0.101678	0.336	0.374	1	SCAF11
TWF2	0.548391	0.164444	0.333	0.335	1	TWF2
LINC01578	0.550546	0.146966	0.44	0.457	1	LINC01578
PRR5	0.55067	0.142942	0.413	0.428	1	PRR5
RAB11B	0.551603	0.189951	0.312	0.317	1	RAB11B
ATP6V1G1	0.554133	0.151795	0.506	0.56	1	ATP6V1G1
SF3A2	0.558841	0.152304	0.307	0.307	1	SF3A2
PAK2	0.561028	0.156205	0.399	0.412	1	PAK2
GATA3	0.571572	0.13534	0.313	0.309	1	GATA3
ABRACL	0.57903	0.121233	0.482	0.51	1	ABRACL
OXA1L	0.586789	0.160128	0.32	0.321	1	OXA1L
RAP1A	0.58763	0.231117	0.336	0.354	1	RAP1A
TSTD1	0.594517	0.140606	0.336	0.346	1	TSTD1
RBCK1	0.600904	0.17594	0.313	0.319	1	RBCK1
CTBP1	0.604178	0.174691	0.3	0.311	1	CTBP1
BPTF	0.606759	0.118896	0.312	0.305	1	BPTF
MYCBP2	0.606873	0.160223	0.307	0.309	1	MYCBP2
ADAR	0.60924	0.149796	0.365	0.383	1	ADAR
POLR3GL	0.613267	0.134971	0.305	0.305	1	POLR3GL
HIST1H1E	0.616291	0.17905	0.619	0.621	1	HIST1H1E
BRD4	0.617835	0.168995	0.307	0.307	1	BRD4
RALY	0.633682	0.133781	0.409	0.426	1	RALY
BCLAF1	0.637467	0.130052	0.385	0.395	1	BCLAF1
HDAC1	0.638484	0.160412	0.299	0.311	1	HDAC1
MAX	0.639477	0.130159	0.305	0.309	1	MAX
PIM1	0.646279	0.13447	0.423	0.432	1	PIM1
RAD21	0.647499	0.128183	0.401	0.407	1	RAD21
RBM25	0.655193	0.187881	0.368	0.385	1	RBM25
HMOX2	0.660555	0.191687	0.296	0.305	1	HMOX2
RASSF5	0.66213	0.128951	0.326	0.333	1	RASSF5
DNAJC1	0.662677	0.190228	0.336	0.342	1	DNAJC1
ANKRD44	0.666533	0.111634	0.389	0.399	1	ANKRD44
ATP5F1C	0.67401	0.15389	0.344	0.352	1	ATP5F1C
ATP1A1	0.686925	0.129566	0.315	0.311	1	ATP1A1
BUB3	0.69324	0.126362	0.394	0.412	1	BUB3
NUCKS1	0.697903	0.151225	0.353	0.372	1	NUCKS1
PSTPIP1	0.69844	0.157836	0.326	0.335	1	PSTPIP1
NCOR1	0.713057	0.149958	0.35	0.358	1	NCOR1
TAGAP	0.71821	0.110814	0.427	0.434	1	TAGAP
GNG5	0.72045	0.108156	0.384	0.403	1	GNG5
MDH2	0.743238	0.12311	0.355	0.37	1	MDH2
SYNGR2	0.747182	0.146085	0.293	0.309	1	SYNGR2
SF3B5	0.7554	0.131243	0.447	0.475	1	SF3B5
SSR1	0.761067	0.154905	0.293	0.305	1	SSR1
SNRPA	0.777508	0.140916	0.267	0.3	1	SNRPA
MGAT1	0.78455	0.140586	0.315	0.325	1	MGAT1
HSPA9	0.796547	0.143013	0.32	0.34	1	HSPA9
CEBPD	0.800014	0.127717	0.763	0.78	1	CEBPD
DDX46	0.803138	0.100667	0.295	0.327	1	DDX46
RNPEPL1	0.808495	0.111278	0.381	0.405	1	RNPEPL1
GPBP1	0.82777	0.107819	0.32	0.333	1	GPBP1
SLFN5	0.830067	0.116267	0.432	0.451	1	SLFN5
TRA2B	0.834109	0.139952	0.312	0.344	1	TRA2B
SATB1	0.834957	0.179773	0.355	0.379	1	SATB1
CMPK1	0.836885	0.152025	0.3	0.319	1	CMPK1
SP100	0.845837	0.125319	0.403	0.43	1	SP100
STAT4	0.848029	0.149999	0.348	0.37	1	STAT4
IER5	0.851914	0.164788	0.339	0.36	1	IER5
TMEM219	0.872658	0.100089	0.296	0.305	1	TMEM219
SYNRG	0.876904	0.197502	0.377	0.416	1	SYNRG
PSMB3	0.889599	0.147813	0.361	0.403	1	PSMB3
TSC22D4	0.895808	0.108763	0.401	0.434	1	TSC22D4
CDC42SE2	0.895873	0.124274	0.343	0.368	1	CDC42SE2
HNRNPM	0.898468	0.118883	0.417	0.442	1	HNRNPM
GRB2	0.906057	0.111842	0.305	0.321	1	GRB2
SAMHD1	0.908387	0.102485	0.43	0.477	1	SAMHD1
GADD45B	0.923506	0.145217	0.305	0.315	1	GADD45B
MTDH	0.940763	0.120182	0.43	0.461	1	MTDH
GGNBP2	0.954219	0.155664	0.283	0.307	1	GGNBP2
FERMT3	0.954765	0.133257	0.347	0.379	1	FERMT3
SIGIRR	0.958414	0.165761	0.365	0.399	1	SIGIRR
HMGN3	0.98288	0.106345	0.31	0.331	1	HMGN3

## Sheet: Fig.3h
	p_val	avg_log2FC	pct.1	pct.2	p_val_adj	gene
KLF2	2.17165518550292e-164	-2.1308	0.282	0.886	7.8084033849943e-160	KLF2
S1PR1	2.57659815856991e-65	-2.68859	0.082	0.411	9.26441633895398e-61	S1PR1
LTB	4.27785852966978e-58	-0.775336	0.8	0.947	1.53814681292807e-53	LTB
RPL18A	4.49684294805697e-58	-0.357252	0.999	1	1.61688485040336e-53	RPL18A
RPL32	1.51629065136347e-57	-0.315982	1	1	5.45197466604248e-53	RPL32
EEF1A1	4.27451641787545e-55	-0.266937	1	1	1.5369451232113e-50	EEF1A1
RPS3A	1.54737088105569e-52	-0.332665	0.999	1	5.56372673992383e-48	RPS3A
RPS12	4.69239057852e-51	-0.306055	1	1	1.68719595641265e-46	RPS12
IL32	2.51855881031838e-49	0.49555	0.998	0.997	9.05573005838075e-45	IL32
RPL13	3.00502532240095e-48	-0.257078	1	1	1.08048690492249e-43	RPL13
RPL11	5.75882993677839e-45	-0.281076	1	1	2.07064489206804e-40	RPL11
RPS4X	2.39041306138804e-43	-0.322712	0.999	0.999	8.59496920352684e-39	RPS4X
XCL1	3.79670480642722e-43	2.17041	0.343	0.108	1.36514318019897e-38	XCL1
RPS27A	1.86072920538101e-42	-0.252372	1	1	6.69043793086795e-38	RPS27A
RPS15A	2.69349627135306e-42	-0.259622	1	1	9.68473519327707e-38	RPS15A
RPS8	3.46630775163332e-42	-0.285325	0.999	1	1.24634561517728e-37	RPS8
RIPOR2	1.27023778764798e-41	-1.35403	0.229	0.522	4.56726698926708e-37	RIPOR2
RPS6	6.7779245124349e-39	-0.325051	0.997	0.999	2.43707053769109e-34	RPS6
TMSB4X	9.15603298374134e-39	0.276889	1	1	3.29214321963404e-34	TMSB4X
RPL29	1.32287196974439e-38	-0.283756	0.999	0.999	4.75651845441295e-34	RPL29
RPL3	6.73703209194509e-38	-0.284675	1	0.999	2.42236725897978e-33	RPL3
RPL18	7.74976569372248e-38	-0.301171	1	1	2.78650575283486e-33	RPL18
RPL6	8.44238358708539e-38	-0.299779	1	0.999	3.03554344257242e-33	RPL6
RPS19	1.69373592774351e-36	-0.300995	0.998	0.999	6.08999690179455e-32	RPS19
LDHB	2.10404642626287e-36	-0.635705	0.72	0.895	7.56530933027078e-32	LDHB
RPLP0	2.84209132505535e-36	-0.388889	0.987	0.997	1.0219023568369e-31	RPLP0
NOSIP	3.80412106302241e-36	-0.942802	0.444	0.698	1.36780976942034e-31	NOSIP
RPS23	4.96770791275446e-36	-0.247048	0.999	1	1.78618905710999e-31	RPS23
CST7	4.89369476211960e-35	1.15809	0.597	0.372	1.75957688866772e-30	CST7
IFNGR1	1.30761016973465e-34	1.44976	0.42	0.196	4.70164312629792e-30	IFNGR1
RPL5	3.27025319709023e-34	-0.32369	0.998	0.998	1.17585223954576e-29	RPL5
RPL34	4.51709619329074e-34	-0.261625	0.999	1	1.62416710725962e-29	RPL34
RPS14	2.21653469158595e-33	-0.224793	1	1	7.96977213706644e-29	RPS14
RPL26	2.95541435739934e-32	-0.24762	1	1	1.06264878634651e-27	RPL26
RPS13	3.53132525239758e-31	-0.28371	0.998	1	1.26972330775208e-26	RPS13
RPS15	5.72648604641893e-31	-0.24885	1	0.999	2.05901532285039e-26	RPS15
CD52	5.8696972587629e-31	-0.414996	0.918	0.974	2.11050834636079e-26	CD52
TPT1	1.03969340971649e-30	-0.286365	1	1	3.7383216239766e-26	TPT1
RPL37	2.37937968488343e-30	-0.324048	0.993	0.998	8.55529759496688e-26	RPL37
RPL39	6.20977220069097e-30	-0.278857	0.997	1	2.23278569248045e-25	RPL39
RPL21	2.89421945965403e-29	-0.276911	0.997	0.999	1.0406455489132e-24	RPL21
RPL19	4.66408641663781e-29	-0.213648	1	1	1.67701891196629e-24	RPL19
TLE5	5.30060826699679e-29	-0.537567	0.789	0.921	1.90588670848136e-24	TLE5
ALOX5AP	3.97503473277274e-27	0.83248	0.683	0.549	1.42926348851577e-22	ALOX5AP
B2M	9.27137648282904e-27	0.166516	1	1	3.33361612816601e-22	B2M
RPS9	1.32430272403736e-26	-0.260141	0.991	0.998	4.76166287454873e-22	RPS9
RPL36	1.54733507315208e-26	-0.285934	0.991	0.998	5.5635979890256e-22	RPL36
RACK1	5.69408773603428e-26	-0.29969	0.988	0.995	2.04736618636849e-21	RACK1
RPL4	5.98518922191441e-26	-0.382245	0.931	0.979	2.15203463663154e-21	RPL4
SH3BP5	6.7084362470078e-26	-1.20013	0.178	0.389	2.41208533697413e-21	SH3BP5
EEF1G	1.71233609246368e-25	-0.383448	0.94	0.972	6.15687565406242e-21	EEF1G
RPS2	5.86726066363069e-25	-0.248348	0.997	0.998	2.10963224421505e-20	RPS2
RPL30	1.30830061993099e-24	-0.179365	1	1	4.70412570902386e-20	RPL30
PLSCR3	1.62199933382909e-24	-1.13848	0.213	0.419	5.83206080471588e-20	PLSCR3
SRGN	1.65771701006796e-24	0.628987	0.796	0.692	5.96048728140035e-20	SRGN
ZFP36	2.19173938496246e-24	0.836603	0.854	0.793	7.88061813257102e-20	ZFP36
ACTB	2.62707683040216e-24	0.246048	1	1	9.44591745139402e-20	ACTB
KLRB1	3.98609824216457e-24	1.0304	0.584	0.407	1.43324148395269e-19	KLRB1
PTGER4	8.10325619464385e-24	0.809853	0.64	0.485	2.91360679734614e-19	PTGER4
H3F3B	3.47721087328902e-23	0.483908	0.973	0.959	1.2502659415998e-18	H3F3B
RPL10A	6.49836526270288e-23	-0.273213	0.978	0.996	2.33655221385745e-18	RPL10A
ID2	6.63092489853504e-23	1.19818	0.483	0.311	2.38421535651726e-18	ID2
RPLP2	1.60840236144123e-22	-0.239202	0.991	0.999	5.78317153079809e-18	RPLP2
ZFP36L1	4.36708827415502e-22	0.661083	0.748	0.636	1.57023025985518e-17	ZFP36L1
RPL14	5.15944708633066e-22	-0.217194	1	0.998	1.85513079436105e-17	RPL14
RPS7	6.89095822582068e-22	-0.213041	0.999	1	2.47771293967608e-17	RPS7
DUSP1	7.04902038272302e-22	0.694504	0.862	0.788	2.53454576881189e-17	DUSP1
CD2	1.16894813993189e-21	0.532335	0.828	0.735	4.20306993193911e-17	CD2
FLNA	1.19087594843813e-21	-0.826117	0.38	0.574	4.28191356020412e-17	FLNA
GLIPR1	2.61861373000489e-21	0.911873	0.539	0.382	9.41548752760558e-17	GLIPR1
RPS21	2.73742216280816e-21	-0.281868	0.983	0.992	9.84267512859302e-17	RPS21
RPLP1	5.02351929010823e-21	-0.262711	0.999	1	1.80625659595132e-16	RPLP1
RPS18	1.78429184485531e-20	-0.187029	1	1	6.41559975736176e-16	RPS18
RPS3	4.80282001520655e-20	-0.162861	1	1	1.72690196466767e-15	RPS3
RPL28	1.00153938168312e-19	-0.179057	1	1	3.60113500077983e-15	RPL28
RPL22	1.19381025972541e-19	-0.297507	0.945	0.989	4.29246416986868e-15	RPL22
RPL10	2.0445706034496e-19	-0.160128	1	1	7.3514580617634e-15	RPL10
RPL35A	2.28330293921577e-19	-0.218615	0.998	0.998	8.20984404824422e-15	RPL35A
EEF2	3.05468862290339e-19	-0.316255	0.942	0.983	1.09834384125114e-14	EEF2
JUN	3.32522626901823e-19	0.884493	0.796	0.712	1.19561835728819e-14	JUN
CD40LG	1.19584778310489e-18	0.701108	0.625	0.499	4.29979028893192e-14	CD40LG
RPL41	1.22446705253845e-18	-0.161638	1	1	4.40269373410725e-14	RPL41
ICAM2	2.31981789468241e-18	-0.86541	0.262	0.452	8.34113722212008e-14	ICAM2
RPS16	3.00766176508463e-18	-0.247464	0.974	0.995	1.08143486425383e-13	RPS16
RASGRP2	3.12727687674094e-18	-0.903614	0.24	0.428	1.12444367380097e-13	RASGRP2
RPL8	3.55795031988406e-18	-0.208267	0.997	1	1.27929661701751e-13	RPL8
MALAT1	6.15191053901692e-18	0.273585	0.999	1	2.21198095340892e-13	MALAT1
EMP3	1.44080315146393e-17	-0.376729	0.808	0.915	5.18055181140369e-13	EMP3
RPL36A	1.62335248050634e-17	-0.309792	0.928	0.974	5.83692617890859e-13	RPL36A
CCL5	2.52720794329039e-17	0.53846	0.831	0.748	9.08682888089491e-13	CCL5
RPL17	3.17432360108162e-17	-0.210245	0.99	0.998	1.14135979400491e-12	RPL17
LINC00892	4.19412475457931e-17	1.08318	0.379	0.234	1.50803949675654e-12	LINC00892
FYB1	5.86713565450708e-17	0.462237	0.843	0.776	2.10958729593457e-12	FYB1
RPL12	2.20549310202976e-16	-0.193146	0.997	1	7.9300709976582e-12	RPL12
NACA	3.0216896726874e-16	-0.235174	0.979	0.995	1.08647873871148e-11	NACA
STOM	4.93459488663351e-16	0.837095	0.451	0.309	1.77428293743795e-11	STOM
RPSA	5.05010846981699e-16	-0.227814	0.991	0.995	1.8158170014074e-11	RPSA
RPL27	1.83503427962745e-15	-0.300067	0.889	0.957	6.59804925582846e-11	RPL27
RPS5	1.94948670670328e-15	-0.229651	0.99	0.995	7.00957440262232e-11	RPS5
LYAR	2.2736885142467e-15	-0.850425	0.237	0.406	8.17527442182544e-11	LYAR
PDE7A	2.45616206926349e-15	0.703227	0.56	0.433	8.83137633624382e-11	PDE7A
RPL7A	7.49896408976129e-15	-0.174017	0.999	1	2.69632752811457e-10	RPL7A
MAL	8.27227264959098e-15	-0.961158	0.162	0.307	2.97437835388693e-10	MAL
MT-ND2	1.54151145809752e-14	-0.308655	0.906	0.973	5.54265859873545e-10	MT-ND2
NOP53	2.70463560089173e-14	-0.373827	0.738	0.863	9.7247877665663e-10	NOP53
RPS27	3.14240262977406e-14	-0.153118	1	1	1.12988228956156e-09	RPS27
AQP3	3.17593492218021e-14	-0.721673	0.311	0.474	1.14193916061912e-09	AQP3
GAS5	4.31759985540821e-14	-0.56608	0.512	0.66	1.55243620401058e-09	GAS5
MT-ND3	5.87654878668013e-14	-0.28064	0.935	0.969	2.11297188173871e-09	MT-ND3
CD69	1.03574683540185e-13	0.442961	0.884	0.846	3.72413132137091e-09	CD69
HLA-A	1.11057313938546e-13	0.200157	1	1	3.99317677997434e-09	HLA-A
TC2N	2.01558952162824e-13	0.665607	0.531	0.408	7.24725368396649e-09	TC2N
LCP2	2.35759602946839e-13	0.509578	0.68	0.599	8.47697228355655e-09	LCP2
KLF6	2.8833646230732e-13	0.496839	0.867	0.839	1.0367425838722e-08	KLF6
LSP1	2.88919304138968e-13	0.407178	0.826	0.775	1.03883824996207e-08	LSP1
MT-CO2	3.86467383747975e-13	-0.203153	0.999	1	1.38958212500422e-08	MT-CO2
ITGB1	3.99825798268332e-13	-0.669516	0.36	0.509	1.43761364025361e-08	ITGB1
RPS26	4.03225602663918e-13	-0.182553	0.998	1	1.44983797693838e-08	RPS26
MT-CYB	4.75358826982108e-13	-0.221195	0.999	1	1.70920019829687e-08	MT-CYB
ADD3	5.06034354233853e-13	-0.638712	0.31	0.471	1.81949712408324e-08	ADD3
SLFN5	6.13827896272907e-13	0.625413	0.575	0.466	2.20707958383887e-08	SLFN5
TMSB10	1.23921019424325e-12	-0.203523	0.999	1	4.45570417442105e-08	TMSB10
GAPDH	4.9294915782125e-12	0.27248	0.963	0.953	1.77244799186209e-07	GAPDH
NME2	6.26491807648632e-12	-0.540316	0.408	0.571	2.25261394358142e-07	NME2
RPL35	6.26813994532577e-12	-0.202536	0.988	0.99	2.25377239874133e-07	RPL35
RPL13A	7.3369765226291e-12	-0.212468	0.971	0.982	2.63808327847652e-07	RPL13A
PLAAT4	1.01310965393194e-11	0.429781	0.749	0.677	3.64273707167767e-07	PLAAT4
ACTG1	1.59525127862952e-11	0.211506	0.991	0.991	5.73588549744029e-07	ACTG1
RPL15	1.71766868714879e-11	-0.185843	0.989	0.993	6.1760495315122e-07	RPL15
JUND	1.72486548458123e-11	0.382085	0.876	0.839	6.20192633636029e-07	JUND
CKLF	2.13274231252953e-11	0.576569	0.551	0.45	7.66848825893118e-07	CKLF
RESF1	2.21940478890687e-11	0.571914	0.67	0.621	7.98009185899354e-07	RESF1
ITGA4	2.33316617459371e-11	-0.583035	0.415	0.559	8.38913229736915e-07	ITGA4
RPS25	3.11795496472758e-11	-0.149858	0.999	1	1.12109188711745e-06	RPS25
LBH	3.45735139992179e-11	0.58167	0.558	0.473	1.24312526935588e-06	LBH
CLDND1	4.47721281449248e-11	-0.757249	0.246	0.381	1.60982663957891e-06	CLDND1
RPL31	9.08678741997397e-11	-0.243645	0.869	0.924	3.26724528472584e-06	RPL31
H1FX	1.13603734043445e-10	0.674214	0.678	0.603	4.0847358612661e-06	H1FX
ACTN4	1.18853966044957e-10	0.732415	0.406	0.298	4.27351320311247e-06	ACTN4
RHOC	1.36401281527844e-10	0.76896	0.367	0.252	4.90444447861517e-06	RHOC
EEF1D	2.60331623269117e-10	-0.18537	0.967	0.987	9.36048384626438e-06	EEF1D
TIMP1	2.82381231873916e-10	-0.489213	0.338	0.491	1.01532995732585e-05	TIMP1
GZMK	2.86279920092556e-10	0.472229	0.693	0.615	1.02934808068479e-05	GZMK
RPL9	2.93500101788822e-10	-0.159086	0.991	0.997	1.05530896599189e-05	RPL9
GBP5	3.68521437304788e-10	0.91468	0.378	0.271	1.3250556799731e-05	GBP5
UBC	6.12936826061709e-10	0.221943	0.981	0.983	2.20387565178748e-05	UBC
SLC2A4RG	9.11193528077194e-10	0.684898	0.433	0.341	3.27628744955436e-05	SLC2A4RG
TCF7	1.33401773407657e-09	-0.377669	0.51	0.661	4.79659416464573e-05	TCF7
PPDPF	1.68194267665411e-09	0.304834	0.893	0.878	6.04759308817751e-05	PPDPF
EIF3L	2.15799502419968e-09	-0.417573	0.512	0.648	7.75928690901236e-05	EIF3L
MYL6	2.30352915888539e-09	0.281357	0.94	0.921	8.28256944368832e-05	MYL6
LIMD2	2.79746964479455e-09	-0.321993	0.704	0.831	0.000100586	LIMD2
NFKBIA	3.02566055105413e-09	0.564756	0.796	0.788	0.000108791	NFKBIA
CD81	3.06425332699141e-09	0.445679	0.62	0.555	0.000110178	CD81
BIN1	3.09495220460935e-09	-0.516648	0.313	0.45	0.000111282	BIN1
APBB1IP	3.11947445610059e-09	0.504942	0.563	0.474	0.000112164	APBB1IP
PRKCQ-AS1	3.41922331378899e-09	-0.519337	0.242	0.38	0.000122942	PRKCQ-AS1
RPL7	4.39220840146647e-09	-0.25327	0.813	0.922	0.000157926	RPL7
EEF1B2	6.6934313143166e-09	-0.18795	0.973	0.988	0.000240669	EEF1B2
CD3E	8.60379083492062e-09	0.19854	0.978	0.978	0.000309358	CD3E
INPP4B	9.07807393110073e-09	0.513486	0.57	0.492	0.000326411	INPP4B
ITGB7	9.13382724965064e-09	-0.518153	0.278	0.4	0.000328416	ITGB7
STK17A	1.29801105314447e-08	0.494574	0.544	0.465	0.000466713	STK17A
RPL38	1.2986385766461e-08	-0.254008	0.838	0.895	0.000466938	RPL38
ZBTB38	1.92702248537576e-08	0.622626	0.356	0.255	0.00069288	ZBTB38
RPS28	2.35893047656419e-08	-0.137723	1	1	0.000848177	RPS28
HLA-C	2.54333522722567e-08	0.148762	0.996	0.999	0.000914482	HLA-C
RASAL3	2.59248444157634e-08	0.590287	0.509	0.432	0.000932154	RASAL3
KLRG1	3.07198828855766e-08	-0.559085	0.261	0.382	0.00110456	KLRG1
WNK1	3.11271103235318e-08	0.531714	0.394	0.298	0.00111921	WNK1
ARAP2	4.07448441003551e-08	0.652426	0.337	0.243	0.00146502	ARAP2
S100A10	4.50007925986751e-08	-0.261678	0.812	0.886	0.00161805	S100A10
CALM3	5.6385865384061e-08	0.479531	0.557	0.5	0.00202741	CALM3
CD96	6.33600182800786e-08	0.537752	0.51	0.435	0.00227817	CD96
MT-ATP6	7.42718238553881e-08	-0.180426	0.994	1	0.00267052	MT-ATP6
CTSC	8.64389938374805e-08	0.542845	0.403	0.314	0.003108	CTSC
BIN2	1.08751552090704e-07	-0.429636	0.412	0.531	0.00391027	BIN2
RPL23A	1.09721644982742e-07	-0.119211	0.996	0.999	0.00394515	RPL23A
PCED1B-AS1	1.15729883915524e-07	-0.348857	0.564	0.683	0.00416118	PCED1B-AS1
IL7R	1.16842285134685e-07	-0.199268	0.863	0.95	0.00420118	IL7R
SASH3	1.30048690759753e-07	0.57937	0.415	0.333	0.00467603	SASH3
SKAP1	1.50047146996323e-07	0.556187	0.5	0.431	0.0053951	SKAP1
GPR183	1.68536483891336e-07	-0.405001	0.266	0.386	0.0060599	GPR183
FAU	1.73683135182499e-07	-0.120533	0.996	0.999	0.00624495	FAU
S1PR4	1.94211365739822e-07	-0.546615	0.283	0.392	0.00698306	S1PR4
HLA-B	2.00337720781262e-07	0.103455	1	1	0.00720334	HLA-B
FKBP5	2.11052536308473e-07	0.636662	0.358	0.275	0.0075886	FKBP5
CAPZB	2.43231205728945e-07	0.325852	0.706	0.673	0.00874562	CAPZB
IL16	3.78430828800115e-07	0.396188	0.635	0.569	0.0136069	IL16
TRADD	3.78804169170813e-07	-0.434588	0.304	0.422	0.0136203	TRADD
JUNB	4.26698761017839e-07	0.391648	0.903	0.921	0.0153424	JUNB
FGFR1OP2	4.65278004535763e-07	0.580886	0.411	0.338	0.0167295	FGFR1OP2
MT-ND4L	4.89901005142403e-07	-0.197157	0.91	0.957	0.0176149	MT-ND4L
PNRC1	5.15170188611841e-07	0.220813	0.93	0.929	0.0185235	PNRC1
ANKRD12	5.73506365139645e-07	0.307316	0.666	0.609	0.020621	ANKRD12
ITGB2	6.51658255731857e-07	0.30339	0.801	0.795	0.023431	ITGB2
PSTPIP1	7.50138593924543e-07	0.547507	0.355	0.272	0.026972	PSTPIP1
CRIP1	8.79544311848275e-07	-0.260377	0.745	0.839	0.0316249	CRIP1
RPL37A	9.04903231822234e-07	-0.171197	0.939	0.968	0.0325367	RPL37A
ADGRE5	9.12533763598635e-07	0.535111	0.448	0.378	0.0328111	ADGRE5
HLA-E	9.38601319180446e-07	0.14878	0.987	0.987	0.0337483	HLA-E
EIF3D	1.04483695999492e-06	-0.371682	0.353	0.476	0.0375682	EIF3D
EPS15	1.1712745504107e-06	0.558651	0.357	0.275	0.0421143	EPS15
TNFSF12	1.19487232748777e-06	0.484751	0.413	0.335	0.0429628	TNFSF12
MBNL1	1.23414300095093e-06	0.348448	0.699	0.663	0.0443748	MBNL1
RPS4Y1	1.29591126603298e-06	0.371135	0.353	0.249	0.0465958	RPS4Y1
PIM2	1.35170447114645e-06	0.606365	0.33	0.25	0.0486019	PIM2
THEMIS	1.35868402381459e-06	0.62019	0.397	0.319	0.0488528	THEMIS
RPS6KA3	1.68525164091574e-06	0.606878	0.316	0.237	0.0605949	RPS6KA3
AL138963.4	1.75994806554367e-06	-0.381457	0.446	0.559	0.0632807	AL138963.4
WIPF1	2.22776563263349e-06	0.408294	0.548	0.479	0.0801015	WIPF1
LDLRAP1	2.93415899799089e-06	-0.470875	0.281	0.382	0.105501	LDLRAP1
PARP8	3.07978883855909e-06	0.473818	0.536	0.482	0.110737	PARP8
ISG20	3.3188096255293e-06	-0.356606	0.407	0.518	0.119331	ISG20
SMARCA2	4.04013957491999e-06	0.496898	0.421	0.351	0.145267	SMARCA2
CDKN2D	4.17561595966961e-06	-0.47734	0.208	0.304	0.150138	CDKN2D
HMGN1	4.32636201252897e-06	0.423094	0.594	0.555	0.155559	HMGN1
ITGAL	4.41287264979405e-06	0.65717	0.344	0.276	0.158669	ITGAL
SOCS1	4.46666123393399e-06	0.51859	0.339	0.254	0.160603	SOCS1
CORO1B	4.60704217077827e-06	-0.395278	0.291	0.398	0.165651	CORO1B
PABPC1	5.22452301811781e-06	-0.183106	0.93	0.952	0.187853	PABPC1
SCML4	5.77435826817582e-06	0.57081	0.315	0.241	0.207623	SCML4
PDCD4	6.7140629083379e-06	0.39071	0.519	0.446	0.241411	PDCD4
GZMM	7.20268808094791e-06	0.413156	0.518	0.47	0.25898	GZMM
STAT1	7.21561082296794e-06	0.66503	0.38	0.312	0.259445	STAT1
NR3C1	8.16916790176512e-06	0.543548	0.394	0.327	0.293731	NR3C1
CISH	9.07995144105049e-06	0.62901	0.304	0.232	0.326479	CISH
ATF7IP	1.12337812548683e-05	0.621256	0.331	0.268	0.403922	ATF7IP
RBL2	1.13582009397629e-05	0.366672	0.574	0.517	0.408395	RBL2
UBA52	1.15802951985992e-05	-0.150065	0.96	0.987	0.416381	UBA52
CTSD	1.23179909021358e-05	0.482914	0.404	0.34	0.442906	CTSD
RAC2	1.41881384876233e-05	0.193847	0.921	0.932	0.510149	RAC2
SLAMF1	1.50769377076326e-05	0.582085	0.345	0.282	0.542106	SLAMF1
MT-ND1	1.61381509246657e-05	-0.12637	0.966	0.989	0.580263	MT-ND1
LEF1	1.66926343868973e-05	-0.4014	0.271	0.36	0.6002	LEF1
APOBEC3G	1.78245418182498e-05	0.541141	0.378	0.314	0.640899	APOBEC3G
PEBP1	1.81753601198925e-05	0.315405	0.585	0.523	0.653513	PEBP1
EML4	1.88600807211342e-05	0.421009	0.476	0.418	0.678133	EML4
CSNK2B	1.90738643473027e-05	-0.303738	0.403	0.526	0.68582	CSNK2B
SNHG6	2.07579301573285e-05	-0.339469	0.54	0.626	0.746372	SNHG6
EIF3F	2.15908777275842e-05	-0.235771	0.673	0.78	0.776322	EIF3F
RPL24	2.31245188340573e-05	-0.10693	0.985	0.991	0.831465	RPL24
PFDN5	2.57771828076702e-05	-0.147593	0.938	0.969	0.926844	PFDN5
HSP90B1	2.63713767533845e-05	0.299446	0.676	0.641	0.948209	HSP90B1
PAXX	2.7026864079061e-05	-0.349796	0.384	0.487	0.971778	PAXX
SNHG29	2.75412497063239e-05	-0.23832	0.679	0.784	0.990273	SNHG29
NDUFA12	2.7811201006308e-05	-0.416003	0.257	0.349	0.99998	NDUFA12
NPM1	3.02432869548422e-05	-0.161947	0.839	0.894	1	NPM1
C12orf57	3.03531931583496e-05	-0.250511	0.68	0.78	1	C12orf57
SLC9A3R1	3.25337465163015e-05	0.270074	0.662	0.63	1	SLC9A3R1
TRIM22	3.604901215298e-05	0.544041	0.397	0.334	1	TRIM22
HNRNPA1	3.74703815692528e-05	-0.173424	0.838	0.905	1	HNRNPA1
TMX4	3.99506131002765e-05	0.491608	0.353	0.282	1	TMX4
PPIB	4.34385478485841e-05	0.220645	0.792	0.777	1	PPIB
SYNE2	4.52143598916156e-05	-0.310087	0.462	0.562	1	SYNE2
EIF3H	4.52723740922747e-05	-0.262221	0.544	0.648	1	EIF3H
LINC00861	4.82290762853754e-05	-0.393493	0.309	0.396	1	LINC00861
FLT3LG	5.75403627414976e-05	-0.245971	0.481	0.585	1	FLT3LG
AKNA	5.79474198532096e-05	0.390693	0.448	0.394	1	AKNA
R3HDM4	5.95891824982089e-05	-0.422876	0.244	0.329	1	R3HDM4
GPI	6.0921982252637e-05	0.49259	0.403	0.35	1	GPI
RPS10	6.13817063732197e-05	-0.28341	0.618	0.701	1	RPS10
LCP1	6.7684896602299e-05	0.24647	0.779	0.801	1	LCP1
MCL1	7.1846480429485e-05	0.454593	0.482	0.425	1	MCL1
SPN	8.25431486462334e-05	-0.346017	0.313	0.408	1	SPN
FNBP1	8.78767061547322e-05	0.403756	0.473	0.421	1	FNBP1
CD4	0.000104367	0.404509	0.457	0.414	1	CD4
TMEM109	0.000112352	0.562994	0.333	0.273	1	TMEM109
TXNIP	0.000113607	-0.206569	0.942	0.965	1	TXNIP
CD63	0.000115312	0.510597	0.37	0.317	1	CD63
GMFG	0.000116599	0.243443	0.738	0.744	1	GMFG
ORAI1	0.000122213	-0.337074	0.291	0.383	1	ORAI1
ARF6	0.000125214	0.309676	0.591	0.559	1	ARF6
LITAF	0.000129809	-0.377181	0.284	0.375	1	LITAF
HOPX	0.000130737	-0.404891	0.262	0.344	1	HOPX
ARRB2	0.00013243	-0.366064	0.288	0.38	1	ARRB2
GZMA	0.00014176	0.399369	0.616	0.591	1	GZMA
IRF1	0.000143835	0.458998	0.436	0.374	1	IRF1
SYNRG	0.000143981	0.423849	0.379	0.32	1	SYNRG
ATP5PO	0.000167754	-0.279267	0.462	0.548	1	ATP5PO
ITM2A	0.000171394	0.464671	0.498	0.448	1	ITM2A
BCL2	0.000171894	0.503134	0.372	0.311	1	BCL2
CTSB	0.000181731	0.442166	0.366	0.305	1	CTSB
YBX1	0.000201114	-0.210832	0.661	0.743	1	YBX1
OXNAD1	0.000201834	0.461947	0.33	0.272	1	OXNAD1
GNAS	0.000203413	0.272861	0.64	0.615	1	GNAS
CD7	0.000235292	-0.284741	0.448	0.539	1	CD7
MYL12A	0.000236449	0.123099	0.98	0.985	1	MYL12A
CDC42EP3	0.000237718	0.466146	0.384	0.338	1	CDC42EP3
CMTM7	0.000255393	0.518697	0.304	0.25	1	CMTM7
HCST	0.000255451	0.19842	0.866	0.842	1	HCST
GUK1	0.000282616	0.27775	0.609	0.584	1	GUK1
CYTH1	0.000301241	-0.249317	0.333	0.43	1	CYTH1
ARHGAP9	0.000301259	0.388135	0.41	0.355	1	ARHGAP9
FKBP8	0.000304432	0.283889	0.573	0.548	1	FKBP8
CALR	0.000310127	0.263125	0.64	0.605	1	CALR
KCNA3	0.000331211	0.484582	0.353	0.3	1	KCNA3
TMEM123	0.000347272	-0.267434	0.431	0.518	1	TMEM123
IGFLR1	0.000395883	0.518172	0.309	0.253	1	IGFLR1
PRDM1	0.000433418	0.451055	0.465	0.415	1	PRDM1
HCLS1	0.000452022	0.209804	0.717	0.687	1	HCLS1
TERF2IP	0.000484352	0.276593	0.519	0.487	1	TERF2IP
DOK2	0.000496679	-0.265137	0.357	0.461	1	DOK2
MDFIC	0.000501988	0.460479	0.419	0.379	1	MDFIC
SMCHD1	0.000505187	-0.229183	0.403	0.497	1	SMCHD1
CORO1A	0.000511238	0.13708	0.953	0.959	1	CORO1A
CFL1	0.000513893	0.140389	0.981	0.98	1	CFL1
OAZ1	0.000514266	0.174389	0.871	0.877	1	OAZ1
COX7C	0.000542588	-0.145228	0.78	0.86	1	COX7C
GSTP1	0.000552969	0.456235	0.404	0.366	1	GSTP1
TUBA1B	0.000573936	0.324412	0.603	0.58	1	TUBA1B
PDIA6	0.000602707	0.398459	0.382	0.333	1	PDIA6
CD99	0.000625555	0.185054	0.825	0.836	1	CD99
EGLN2	0.000629358	-0.390589	0.234	0.302	1	EGLN2
MYL12B	0.000629764	0.193329	0.83	0.821	1	MYL12B
CD48	0.00068022	0.206135	0.749	0.766	1	CD48
RPS29	0.0006815	-0.117153	0.949	0.965	1	RPS29
CCNH	0.00070325	0.325985	0.471	0.424	1	CCNH
N4BP2L2	0.000706977	0.319097	0.518	0.478	1	N4BP2L2
JAK1	0.000718027	0.217078	0.676	0.663	1	JAK1
TRABD	0.000718921	-0.324553	0.278	0.353	1	TRABD
BTF3	0.000731712	-0.116199	0.884	0.914	1	BTF3
ALKBH7	0.000733422	-0.355491	0.255	0.33	1	ALKBH7
RSL1D1	0.000790678	-0.197471	0.391	0.485	1	RSL1D1
IKZF3	0.000850942	0.463082	0.345	0.293	1	IKZF3
MT-CO1	0.000866367	0.10332	1	1	1	MT-CO1
SRSF7	0.000867496	0.256435	0.673	0.67	1	SRSF7
SIRPG	0.000874953	0.444748	0.309	0.258	1	SIRPG
SLC25A3	0.000890251	-0.244992	0.47	0.556	1	SLC25A3
ATP5F1A	0.000918296	-0.225711	0.369	0.461	1	ATP5F1A
CCNI	0.000933309	0.199694	0.793	0.792	1	CCNI
MYDGF	0.000970936	0.42719	0.303	0.256	1	MYDGF
PREX1	0.00097493	0.421067	0.324	0.272	1	PREX1
MIF	0.00101245	0.189952	0.861	0.844	1	MIF
MGAT4A	0.00103404	-0.386908	0.242	0.304	1	MGAT4A
SEPTIN1	0.00111794	0.224283	0.66	0.632	1	SEPTIN1
TAF10	0.00116941	-0.218213	0.454	0.543	1	TAF10
RGS19	0.00117066	-0.228149	0.317	0.404	1	RGS19
BST2	0.00118963	0.360509	0.449	0.414	1	BST2
CNPY3	0.00119223	0.443914	0.313	0.268	1	CNPY3
HNRNPUL1	0.00119467	0.343597	0.49	0.458	1	HNRNPUL1
BTG2	0.00122564	0.501315	0.33	0.283	1	BTG2
YWHAQ	0.00124969	-0.288671	0.347	0.434	1	YWHAQ
SH2D2A	0.00126904	0.437243	0.33	0.281	1	SH2D2A
RHOA	0.0012991	0.196227	0.787	0.788	1	RHOA
RORA	0.00131048	0.376846	0.378	0.334	1	RORA
EIF3A	0.00132576	-0.276607	0.282	0.363	1	EIF3A
TMBIM6	0.00137391	0.211323	0.688	0.69	1	TMBIM6
PSMB8-AS1	0.00138242	0.457907	0.335	0.293	1	PSMB8-AS1
DUSP2	0.00141885	0.532644	0.499	0.47	1	DUSP2
EVL	0.00143158	0.165943	0.836	0.821	1	EVL
NECAP2	0.00160397	-0.293186	0.239	0.309	1	NECAP2
SEPTIN7	0.00163623	0.221628	0.636	0.611	1	SEPTIN7
RASGRP1	0.00175821	0.452372	0.333	0.286	1	RASGRP1
PRDX2	0.00179222	-0.276993	0.447	0.53	1	PRDX2
TGFBR2	0.00189505	0.352464	0.374	0.323	1	TGFBR2
DDIT4	0.00193001	0.304981	0.709	0.689	1	DDIT4
TES	0.00197751	-0.231292	0.237	0.311	1	TES
RALY	0.00203053	0.316466	0.437	0.396	1	RALY
MYO1G	0.00222046	-0.266283	0.276	0.356	1	MYO1G
ITM2B	0.00242729	0.135771	0.962	0.951	1	ITM2B
SNX6	0.00247562	0.345334	0.364	0.323	1	SNX6
IDS	0.00268726	0.357005	0.406	0.364	1	IDS
RABAC1	0.00270539	0.238757	0.489	0.447	1	RABAC1
TUFM	0.00280973	-0.225104	0.287	0.364	1	TUFM
PRPF38B	0.00291264	0.330105	0.366	0.324	1	PRPF38B
SEPTIN6	0.00315622	0.231992	0.563	0.53	1	SEPTIN6
ABRACL	0.00316996	-0.180543	0.46	0.551	1	ABRACL
RAP1A	0.00320603	0.30572	0.458	0.419	1	RAP1A
PTPN7	0.00324281	0.406938	0.398	0.36	1	PTPN7
ARL4C	0.00324359	-0.166567	0.749	0.819	1	ARL4C
PLP2	0.00329494	0.242032	0.634	0.618	1	PLP2
EIF3E	0.00332153	-0.192905	0.578	0.669	1	EIF3E
SHISA5	0.00341896	0.298949	0.479	0.451	1	SHISA5
DAD1	0.00350774	0.197419	0.598	0.591	1	DAD1
NDUFB2	0.00364889	-0.206614	0.366	0.442	1	NDUFB2
TNFAIP3	0.0036503	-0.13791	0.549	0.637	1	TNFAIP3
HNRNPA3	0.00366208	0.212749	0.562	0.529	1	HNRNPA3
PPP1R12A	0.00367959	0.397799	0.336	0.297	1	PPP1R12A
IFITM2	0.00380699	0.186013	0.825	0.803	1	IFITM2
MT-ATP8	0.00384716	-0.132902	0.824	0.883	1	MT-ATP8
NDUFA13	0.00389777	0.202294	0.615	0.611	1	NDUFA13
PTPRC	0.00390477	0.124992	0.939	0.941	1	PTPRC
RPS17	0.0039862	-0.16225	0.629	0.717	1	RPS17
CYBA	0.00400905	0.14321	0.908	0.886	1	CYBA
APEX1	0.00403679	-0.250687	0.254	0.325	1	APEX1
RAB1B	0.004203	0.446805	0.303	0.266	1	RAB1B
FBXW5	0.00434692	-0.243132	0.289	0.363	1	FBXW5
TAF7	0.00449962	0.286839	0.425	0.388	1	TAF7
LDHA	0.00458694	-0.157027	0.444	0.537	1	LDHA
HIST1H1C	0.00464296	0.466986	0.32	0.28	1	HIST1H1C
LAT	0.00464939	0.199624	0.687	0.673	1	LAT
TLN1	0.00508392	0.269515	0.472	0.441	1	TLN1
WAS	0.005136	0.281176	0.534	0.518	1	WAS
GYPC	0.00522831	0.277065	0.509	0.479	1	GYPC
CLIC1	0.00534169	0.129864	0.884	0.866	1	CLIC1
MTRNR2L12	0.00562925	-0.163687	0.951	0.976	1	MTRNR2L12
RNF213	0.00588121	0.29164	0.458	0.421	1	RNF213
VPS13C	0.00605672	0.376631	0.347	0.308	1	VPS13C
MT-ND4	0.00608145	-0.100513	0.983	0.993	1	MT-ND4
GPS2	0.00624475	-0.229924	0.308	0.378	1	GPS2
PHB2	0.00655767	-0.202802	0.389	0.46	1	PHB2
ZYX	0.00660263	0.211841	0.535	0.512	1	ZYX
ZC3H15	0.00660668	-0.142082	0.256	0.324	1	ZC3H15
ARPC5L	0.00670408	0.340931	0.393	0.361	1	ARPC5L
UQCR11	0.00675319	0.195353	0.681	0.673	1	UQCR11
RNASEK	0.00681359	-0.172183	0.687	0.762	1	RNASEK
SNRNP200	0.0068408	0.42807	0.32	0.282	1	SNRNP200
TUBA4A	0.00705796	0.184964	0.662	0.654	1	TUBA4A
ERP29	0.00725467	0.183775	0.606	0.594	1	ERP29
SON	0.00733984	0.148728	0.689	0.688	1	SON
UBE2L6	0.00751684	0.330234	0.352	0.315	1	UBE2L6
YPEL3	0.00782358	0.209646	0.576	0.555	1	YPEL3
UQCRB	0.00786868	-0.148633	0.654	0.728	1	UQCRB
GNB2	0.00830347	0.231933	0.526	0.502	1	GNB2
NDUFB9	0.00857685	-0.180682	0.467	0.544	1	NDUFB9
LAPTM5	0.0087087	0.136291	0.84	0.851	1	LAPTM5
AHNAK	0.00928901	0.162279	0.804	0.805	1	AHNAK
DDX3X	0.00967964	0.248662	0.361	0.318	1	DDX3X
UTRN	0.00975126	0.369895	0.303	0.266	1	UTRN
SRSF11	0.00986461	0.26566	0.471	0.44	1	SRSF11
SLC25A6	0.00992025	-0.137425	0.784	0.828	1	SLC25A6
CNN2	0.00992974	-0.140748	0.694	0.779	1	CNN2
ATP6V0E1	0.010101	0.195051	0.612	0.622	1	ATP6V0E1
ADD1	0.0101105	0.323449	0.32	0.274	1	ADD1
STK10	0.0102094	0.231251	0.394	0.363	1	STK10
BTG1	0.0104595	0.128227	0.978	0.986	1	BTG1
SRSF9	0.0105588	0.190864	0.464	0.429	1	SRSF9
ACTR2	0.0106102	0.257545	0.469	0.438	1	ACTR2
GRK6	0.0106161	-0.201271	0.39	0.47	1	GRK6
GTF3A	0.0108057	-0.198595	0.454	0.537	1	GTF3A
POLD4	0.0110192	0.300233	0.393	0.362	1	POLD4
ATP1A1	0.0112014	-0.259853	0.263	0.321	1	ATP1A1
NCOR1	0.0113579	0.296078	0.376	0.336	1	NCOR1
LCK	0.0114569	0.160401	0.76	0.747	1	LCK
CXCR3	0.0115671	0.214493	0.578	0.543	1	CXCR3
HIST1H4C	0.0116903	-0.161711	0.506	0.581	1	HIST1H4C
CD3D	0.0119645	0.117788	0.861	0.848	1	CD3D
PPP1CA	0.0119706	0.220182	0.61	0.623	1	PPP1CA
GPBP1	0.01219	0.35223	0.334	0.302	1	GPBP1
RBMS1	0.0127622	0.284103	0.391	0.362	1	RBMS1
LGALS1	0.0129587	0.365854	0.406	0.368	1	LGALS1
CLEC2B	0.0130979	0.302843	0.308	0.275	1	CLEC2B
CDC42SE1	0.0131487	-0.148182	0.335	0.405	1	CDC42SE1
CEBPB	0.0132234	0.322471	0.329	0.293	1	CEBPB
METTL9	0.0139795	0.301977	0.3	0.266	1	METTL9
LY9	0.0144213	0.267838	0.352	0.322	1	LY9
RPS20	0.0145033	-0.134191	0.728	0.79	1	RPS20
PSMB9	0.0145968	0.196097	0.676	0.666	1	PSMB9
PNN	0.0146107	0.372079	0.319	0.293	1	PNN
SNRPG	0.0147184	-0.236211	0.309	0.365	1	SNRPG
OXA1L	0.0147688	-0.190914	0.27	0.331	1	OXA1L
CCND3	0.0149811	-0.132255	0.596	0.678	1	CCND3
LRP10	0.0151184	0.332806	0.356	0.327	1	LRP10
KMT2A	0.0153399	0.256064	0.487	0.467	1	KMT2A
GLS	0.0155011	0.282512	0.366	0.337	1	GLS
WDR1	0.0155634	0.20604	0.535	0.515	1	WDR1
GLG1	0.015624	-0.2002	0.292	0.36	1	GLG1
XBP1	0.0156653	0.266586	0.504	0.493	1	XBP1
HSP90AA1	0.0156801	0.111705	0.802	0.8	1	HSP90AA1
MKNK2	0.0156887	-0.185595	0.254	0.312	1	MKNK2
SLC2A3	0.0158024	0.306399	0.401	0.378	1	SLC2A3
DDX17	0.0159864	0.234205	0.531	0.526	1	DDX17
SH3KBP1	0.0161244	0.273544	0.434	0.41	1	SH3KBP1
SERP1	0.0162377	-0.11662	0.537	0.614	1	SERP1
MTDH	0.0164889	0.313941	0.433	0.413	1	MTDH
PSIP1	0.0168189	0.249251	0.462	0.452	1	PSIP1
IQGAP1	0.0168246	0.310775	0.445	0.426	1	IQGAP1
CD27	0.0171023	-0.145033	0.445	0.518	1	CD27
TBCA	0.0175637	-0.172012	0.336	0.401	1	TBCA
VPS28	0.0175875	0.235223	0.484	0.458	1	VPS28
CCT3	0.0183485	-0.206597	0.246	0.304	1	CCT3
ITK	0.0189178	0.33343	0.384	0.362	1	ITK
FAM107B	0.0189488	-0.197456	0.394	0.459	1	FAM107B
EIF2S3	0.0190086	-0.212625	0.355	0.415	1	EIF2S3
APRT	0.0194703	-0.108504	0.658	0.732	1	APRT
AUP1	0.0196291	-0.164798	0.315	0.376	1	AUP1
COTL1	0.019676	0.210907	0.676	0.674	1	COTL1
ANKRD44	0.0197948	0.247741	0.373	0.337	1	ANKRD44
PITPNC1	0.0204193	0.2707	0.311	0.282	1	PITPNC1
SYTL1	0.0204906	-0.147277	0.382	0.442	1	SYTL1
TPM3	0.0207134	0.158823	0.775	0.781	1	TPM3
ATP5PD	0.0209832	-0.117065	0.376	0.446	1	ATP5PD
RWDD1	0.021075	-0.180127	0.289	0.347	1	RWDD1
LEPROTL1	0.0211982	0.193938	0.56	0.541	1	LEPROTL1
MYCBP2	0.0212444	0.316723	0.352	0.325	1	MYCBP2
SCP2	0.0215973	0.295877	0.3	0.267	1	SCP2
CALM2	0.0224766	0.188714	0.684	0.688	1	CALM2
TMC6	0.0225415	-0.155866	0.367	0.437	1	TMC6
PDIA3	0.0228036	0.156722	0.621	0.595	1	PDIA3
SSR4	0.0228521	0.141263	0.704	0.712	1	SSR4
UFC1	0.0230342	-0.124281	0.335	0.4	1	UFC1
ELF1	0.0230419	0.28412	0.444	0.425	1	ELF1
TSTD1	0.0233454	0.279464	0.426	0.404	1	TSTD1
MBP	0.0235499	0.315846	0.357	0.327	1	MBP
FBL	0.0238207	-0.240276	0.292	0.345	1	FBL
TMC8	0.0239908	0.304699	0.479	0.468	1	TMC8
C1QBP	0.024122	-0.137904	0.296	0.359	1	C1QBP
RHOG	0.0249328	-0.11576	0.408	0.475	1	RHOG
CDK2AP2	0.025193	0.301169	0.317	0.285	1	CDK2AP2
AIP	0.0254809	-0.137907	0.333	0.4	1	AIP
EIF4G2	0.0255327	0.170849	0.582	0.574	1	EIF4G2
YWHAH	0.0262479	0.331278	0.307	0.272	1	YWHAH
PRMT2	0.0265678	-0.1721	0.44	0.506	1	PRMT2
ARL6IP5	0.0267972	0.15249	0.716	0.744	1	ARL6IP5
RSL24D1	0.0274515	-0.1599	0.349	0.418	1	RSL24D1
NHP2	0.0299812	-0.144408	0.251	0.304	1	NHP2
CANX	0.0305907	0.283122	0.392	0.367	1	CANX
BRD2	0.0306054	0.263315	0.348	0.319	1	BRD2
TSPYL2	0.0311681	0.200532	0.347	0.314	1	TSPYL2
PSAP	0.031443	0.199551	0.489	0.474	1	PSAP
PSMA2	0.0321346	-0.164152	0.303	0.365	1	PSMA2
SCAF11	0.0326493	0.309553	0.384	0.36	1	SCAF11
FLOT2	0.0332325	0.254093	0.327	0.298	1	FLOT2
PTGER2	0.0339386	0.343582	0.376	0.355	1	PTGER2
RSRP1	0.0339902	0.222552	0.506	0.487	1	RSRP1
NDUFB4	0.0348119	-0.163215	0.337	0.389	1	NDUFB4
SSBP4	0.0351039	-0.142566	0.392	0.456	1	SSBP4
TMED9	0.0353653	0.244728	0.349	0.323	1	TMED9
OSTF1	0.0357726	0.271636	0.346	0.321	1	OSTF1
UXT	0.0359262	-0.179639	0.465	0.519	1	UXT
SET	0.0361275	0.152958	0.581	0.575	1	SET
SF3B1	0.0361604	0.173006	0.582	0.582	1	SF3B1
IQGAP2	0.0364289	0.222901	0.348	0.315	1	IQGAP2
TBCB	0.036736	0.225355	0.385	0.353	1	TBCB
BCL11B	0.0378491	0.298465	0.33	0.304	1	BCL11B
PSME2	0.038391	0.208651	0.562	0.559	1	PSME2
NSA2	0.0393213	-0.151771	0.401	0.459	1	NSA2
TAGAP	0.0395125	-0.162897	0.362	0.421	1	TAGAP
DYNLL1	0.0396693	0.314958	0.342	0.315	1	DYNLL1
NCF1	0.039863	0.383287	0.317	0.295	1	NCF1
ACADVL	0.0417345	0.282893	0.338	0.315	1	ACADVL
ADAR	0.0418938	0.256751	0.411	0.389	1	ADAR
PSMA5	0.0419574	0.19675	0.372	0.343	1	PSMA5
GIMAP4	0.0432918	0.157502	0.735	0.733	1	GIMAP4
THRAP3	0.0433468	0.288486	0.389	0.373	1	THRAP3
PRRC2C	0.0438014	0.175921	0.553	0.552	1	PRRC2C
FKBP1A	0.0451104	0.317305	0.318	0.296	1	FKBP1A
TMEM59	0.045127	0.197921	0.508	0.485	1	TMEM59
ARPC2	0.0451625	0.102602	0.817	0.839	1	ARPC2
ZRANB2	0.0459017	0.223683	0.328	0.302	1	ZRANB2
HSPE1	0.0460122	-0.20378	0.309	0.36	1	HSPE1
GNAI2	0.0461223	0.132228	0.694	0.718	1	GNAI2
BCAP31	0.0472858	0.203479	0.561	0.557	1	BCAP31
TXN	0.0485363	0.282495	0.365	0.348	1	TXN
GIMAP1	0.0485764	-0.20306	0.435	0.489	1	GIMAP1
BUB3	0.0488909	0.214932	0.449	0.437	1	BUB3
PSMD8	0.0507554	0.23588	0.39	0.375	1	PSMD8
EIF4A1	0.0508661	-0.10044	0.535	0.611	1	EIF4A1
OGT	0.0512325	-0.179364	0.267	0.314	1	OGT
DYNC1H1	0.0516076	0.297998	0.307	0.28	1	DYNC1H1
FKBP11	0.0520027	0.347598	0.304	0.284	1	FKBP11
CDV3	0.052137	0.201831	0.346	0.319	1	CDV3
KTN1	0.0529889	0.291224	0.319	0.298	1	KTN1
ARHGDIA	0.0534516	0.186905	0.546	0.552	1	ARHGDIA
GIMAP5	0.0558516	0.111947	0.6	0.591	1	GIMAP5
IMP3	0.0562066	0.163805	0.454	0.432	1	IMP3
P4HB	0.0575526	0.191854	0.484	0.479	1	P4HB
EIF4A2	0.0576652	-0.105247	0.576	0.656	1	EIF4A2
PIP4K2A	0.0578523	0.225236	0.379	0.36	1	PIP4K2A
SERPINB1	0.0581524	0.342661	0.311	0.29	1	SERPINB1
MRPL20	0.0591273	-0.165625	0.29	0.34	1	MRPL20
SRSF4	0.0604967	0.298844	0.302	0.275	1	SRSF4
STAT3	0.0610441	0.24239	0.375	0.357	1	STAT3
TPR	0.061118	-0.13165	0.327	0.389	1	TPR
RBCK1	0.0617332	0.252561	0.33	0.304	1	RBCK1
RPL27A	0.06253	-0.112339	0.757	0.823	1	RPL27A
CFLAR	0.0632202	0.284749	0.334	0.315	1	CFLAR
DHRS7	0.0635335	0.266921	0.427	0.416	1	DHRS7
ILF3	0.0635627	0.213519	0.344	0.319	1	ILF3
NFATC2	0.0661021	0.300528	0.309	0.285	1	NFATC2
HP1BP3	0.0662252	0.176348	0.513	0.503	1	HP1BP3
NDUFA1	0.0680234	-0.135178	0.433	0.489	1	NDUFA1
TMEM50A	0.0692716	0.17715	0.426	0.405	1	TMEM50A
FNBP4	0.0694704	0.235999	0.313	0.293	1	FNBP4
GATA3	0.0697015	0.246605	0.363	0.349	1	GATA3
DDX24	0.0703432	0.186884	0.571	0.584	1	DDX24
KIF2A	0.0708414	-0.111687	0.369	0.429	1	KIF2A
G3BP2	0.0720596	0.333317	0.308	0.286	1	G3BP2
SYPL1	0.072778	0.229423	0.311	0.283	1	SYPL1
TAPBP	0.0737272	0.195783	0.479	0.474	1	TAPBP
PPP1R18	0.0737347	0.173217	0.553	0.552	1	PPP1R18
CCT6A	0.0744547	-0.198811	0.265	0.304	1	CCT6A
GCC2	0.0745305	-0.165222	0.313	0.361	1	GCC2
ATP6V1F	0.075015	0.203139	0.37	0.349	1	ATP6V1F
UCP2	0.0753207	-0.135892	0.433	0.493	1	UCP2
PSMB10	0.0757206	0.191691	0.511	0.509	1	PSMB10
FYN	0.0774689	0.162972	0.562	0.569	1	FYN
ANP32B	0.0794809	0.120757	0.598	0.607	1	ANP32B
COX5A	0.0804576	0.21834	0.371	0.357	1	COX5A
PRELID1	0.0811486	0.230735	0.467	0.47	1	PRELID1
TAX1BP1	0.081677	0.213065	0.387	0.365	1	TAX1BP1
PPP2R1A	0.0821166	0.222724	0.381	0.361	1	PPP2R1A
AKAP13	0.0833922	0.189979	0.402	0.389	1	AKAP13
EIF5A	0.0835455	-0.10728	0.436	0.487	1	EIF5A
ZFAS1	0.0846011	-0.136376	0.521	0.569	1	ZFAS1
EIF5	0.0850646	0.227311	0.409	0.397	1	EIF5
ANAPC16	0.0886606	0.134993	0.603	0.622	1	ANAPC16
CD6	0.0886764	0.246738	0.485	0.49	1	CD6
EMD	0.0908635	0.241219	0.335	0.317	1	EMD
RGS14	0.0919794	-0.130811	0.269	0.308	1	RGS14
SIVA1	0.0919994	0.213363	0.339	0.319	1	SIVA1
PSMA1	0.0923217	-0.126873	0.26	0.306	1	PSMA1
BRK1	0.0931748	0.15122	0.497	0.507	1	BRK1
PUF60	0.0932035	0.252142	0.307	0.29	1	PUF60
SEC62	0.0938012	0.280588	0.358	0.347	1	SEC62
CMTM3	0.0970534	0.295189	0.322	0.307	1	CMTM3
SPTAN1	0.0976518	0.217047	0.4	0.397	1	SPTAN1
PDCD6	0.0976754	-0.146754	0.297	0.339	1	PDCD6
NDUFS5	0.100561	0.172791	0.549	0.552	1	NDUFS5
CCT4	0.100684	-0.135801	0.339	0.393	1	CCT4
ANKRD11	0.101706	0.288431	0.333	0.312	1	ANKRD11
HMGN2	0.10298	0.137481	0.544	0.539	1	HMGN2
FERMT3	0.105155	0.192535	0.406	0.4	1	FERMT3
EIF4B	0.106274	-0.118803	0.585	0.64	1	EIF4B
TGOLN2	0.10821	0.250575	0.372	0.362	1	TGOLN2
SELENOW	0.109402	0.206954	0.494	0.509	1	SELENOW
SAMHD1	0.111502	-0.113963	0.462	0.512	1	SAMHD1
MZT2A	0.113209	0.212108	0.33	0.311	1	MZT2A
MEAF6	0.114356	0.246369	0.328	0.313	1	MEAF6
ARID4B	0.117082	0.198749	0.383	0.368	1	ARID4B
STAT4	0.1174	0.287421	0.33	0.315	1	STAT4
NCL	0.117995	0.110022	0.721	0.742	1	NCL
CSNK1A1	0.119902	0.22294	0.335	0.319	1	CSNK1A1
BCL7C	0.119948	0.231023	0.349	0.336	1	BCL7C
IL2RG	0.12033	0.105479	0.853	0.889	1	IL2RG
LSM14A	0.122336	0.287297	0.32	0.313	1	LSM14A
CD53	0.122518	0.149328	0.572	0.595	1	CD53
PYURF	0.123567	0.191569	0.36	0.345	1	PYURF
MYH9	0.124734	0.119081	0.716	0.722	1	MYH9
UBALD2	0.125124	0.230662	0.449	0.45	1	UBALD2
PTGES3	0.125901	0.105584	0.628	0.653	1	PTGES3
CD46	0.126789	0.255283	0.309	0.291	1	CD46
RGS10	0.128986	0.150977	0.437	0.423	1	RGS10
RPS27L	0.129276	0.19807	0.413	0.408	1	RPS27L
SIGIRR	0.132967	0.151127	0.481	0.478	1	SIGIRR
SSR1	0.133717	0.198951	0.325	0.311	1	SSR1
ARGLU1	0.134523	0.134385	0.525	0.527	1	ARGLU1
HMGB2	0.13528	0.245682	0.31	0.292	1	HMGB2
CCT8	0.136282	-0.170379	0.282	0.317	1	CCT8
GABARAP	0.137964	0.119808	0.716	0.744	1	GABARAP
MAP1LC3B	0.138313	0.241569	0.327	0.312	1	MAP1LC3B
NME3	0.142449	0.170656	0.396	0.386	1	NME3
SRP9	0.142986	0.121891	0.49	0.485	1	SRP9
ATM	0.1433	0.18731	0.383	0.375	1	ATM
UBE2I	0.143662	-0.126481	0.374	0.432	1	UBE2I
SEPTIN9	0.14416	0.123249	0.644	0.668	1	SEPTIN9
HSPD1	0.14434	-0.108696	0.303	0.349	1	HSPD1
TAGLN2	0.145125	-0.149859	0.688	0.725	1	TAGLN2
MIER1	0.145278	0.283931	0.31	0.296	1	MIER1
CD82	0.146037	-0.15298	0.271	0.308	1	CD82
SYNGR2	0.149399	-0.114769	0.289	0.33	1	SYNGR2
RAB11B	0.150501	0.245306	0.33	0.319	1	RAB11B
RNF7	0.150593	0.243472	0.34	0.325	1	RNF7
EVI2B	0.152985	0.152943	0.474	0.469	1	EVI2B
NDUFAF3	0.154452	0.257796	0.309	0.296	1	NDUFAF3
PSME1	0.156891	0.152995	0.783	0.816	1	PSME1
LNPEP	0.160475	0.240867	0.317	0.299	1	LNPEP
XRCC6	0.160834	0.120694	0.515	0.517	1	XRCC6
SNHG8	0.163912	-0.100948	0.361	0.404	1	SNHG8
KPNB1	0.16459	0.239398	0.326	0.312	1	KPNB1
PAK2	0.166258	0.209272	0.352	0.345	1	PAK2
CSDE1	0.171959	0.122696	0.565	0.579	1	CSDE1
CDKN1B	0.178292	0.218034	0.406	0.406	1	CDKN1B
UQCR10	0.179429	0.132136	0.521	0.518	1	UQCR10
CD5	0.183477	0.149948	0.4	0.384	1	CD5
CSK	0.184685	0.129412	0.538	0.542	1	CSK
BRD4	0.184973	0.23469	0.316	0.306	1	BRD4
EMB	0.186692	0.172708	0.455	0.454	1	EMB
SLC25A5	0.187078	-0.110688	0.392	0.445	1	SLC25A5
CDC37	0.18833	0.111431	0.562	0.574	1	CDC37
SRSF3	0.196386	0.12547	0.449	0.464	1	SRSF3
HNRNPU	0.200088	0.114195	0.661	0.679	1	HNRNPU
HADHA	0.200167	-0.100002	0.279	0.312	1	HADHA
TALDO1	0.201078	0.215095	0.315	0.306	1	TALDO1
ITGB2-AS1	0.202222	0.231356	0.315	0.304	1	ITGB2-AS1
TSC22D4	0.202279	0.139403	0.424	0.423	1	TSC22D4
KMT2E	0.21629	0.197046	0.389	0.389	1	KMT2E
TSPO	0.218136	0.175535	0.509	0.529	1	TSPO
CD44	0.219677	0.148958	0.621	0.648	1	CD44
TCF25	0.221879	0.187471	0.33	0.319	1	TCF25
PARP1	0.224568	0.247903	0.331	0.33	1	PARP1
REEP5	0.225062	0.164696	0.347	0.336	1	REEP5
MICOS13	0.226128	0.213343	0.304	0.294	1	MICOS13
RNPS1	0.2267	-0.103341	0.367	0.413	1	RNPS1
ARHGAP4	0.228494	0.200307	0.373	0.373	1	ARHGAP4
SF3A2	0.232652	0.19012	0.351	0.349	1	SF3A2
WTAP	0.234165	0.229714	0.309	0.304	1	WTAP
CACYBP	0.237534	0.197104	0.302	0.291	1	CACYBP
CCND2	0.237821	0.234066	0.319	0.315	1	CCND2
SFPQ	0.239588	0.146753	0.509	0.508	1	SFPQ
H2AFV	0.240809	0.149163	0.403	0.404	1	H2AFV
RPL22L1	0.241493	0.154181	0.327	0.32	1	RPL22L1
OSTC	0.244269	0.153239	0.307	0.295	1	OSTC
MRPS34	0.244602	0.171115	0.335	0.33	1	MRPS34
TRAM1	0.246177	0.178521	0.406	0.404	1	TRAM1
NONO	0.249459	0.201693	0.337	0.337	1	NONO
ATP5F1C	0.257239	0.158215	0.326	0.315	1	ATP5F1C
ANXA6	0.262524	0.111161	0.609	0.633	1	ANXA6
CAPZA1	0.263385	0.195851	0.331	0.33	1	CAPZA1
PPIG	0.264217	0.150061	0.344	0.336	1	PPIG
NDUFA3	0.264606	0.247174	0.315	0.306	1	NDUFA3
PPP2R5C	0.277603	0.142363	0.366	0.363	1	PPP2R5C
URI1	0.27885	0.110125	0.365	0.359	1	URI1
ATRAID	0.279896	0.172748	0.307	0.304	1	ATRAID
TMEM173	0.280156	0.100619	0.421	0.421	1	TMEM173
WBP2	0.282074	0.164097	0.342	0.335	1	WBP2
COX6A1	0.288382	0.11809	0.646	0.672	1	COX6A1
PPP1R15A	0.289581	0.156773	0.453	0.454	1	PPP1R15A
DDX6	0.29312	0.141159	0.383	0.386	1	DDX6
VAMP2	0.294939	0.109842	0.626	0.652	1	VAMP2
NDUFS7	0.295487	0.238988	0.33	0.33	1	NDUFS7
TXNL4A	0.295807	0.152003	0.345	0.341	1	TXNL4A
VCP	0.299878	0.130425	0.431	0.431	1	VCP
RASSF5	0.300815	0.158234	0.318	0.315	1	RASSF5
WDR83OS	0.307713	0.178375	0.44	0.459	1	WDR83OS
NDUFV2	0.307835	0.229374	0.375	0.386	1	NDUFV2
CSTB	0.311135	0.133615	0.546	0.563	1	CSTB
PBXIP1	0.312905	0.103302	0.467	0.474	1	PBXIP1
SELENOT	0.317973	0.205987	0.306	0.304	1	SELENOT
FAM49B	0.319458	-0.104276	0.297	0.328	1	FAM49B
RHOH	0.32044	0.149036	0.469	0.474	1	RHOH
SNRPN	0.32383	0.197332	0.313	0.308	1	SNRPN
IER2	0.329544	0.199361	0.646	0.68	1	IER2
MTPN	0.335883	0.197905	0.3	0.293	1	MTPN
PSMF1	0.338858	0.200145	0.307	0.295	1	PSMF1
ARF5	0.340027	0.167463	0.425	0.436	1	ARF5
HMOX2	0.340595	0.172479	0.361	0.362	1	HMOX2
SQSTM1	0.340901	0.15188	0.416	0.419	1	SQSTM1
ZFP36L2	0.347542	0.142669	0.945	0.975	1	ZFP36L2
RAD23A	0.350402	0.143132	0.38	0.378	1	RAD23A
RNF167	0.351764	0.126448	0.402	0.41	1	RNF167
HSPA5	0.351902	0.126471	0.499	0.515	1	HSPA5
SMAP2	0.354291	0.134305	0.513	0.526	1	SMAP2
SLC38A1	0.355422	0.159627	0.391	0.393	1	SLC38A1
OPTN	0.355817	0.138124	0.351	0.345	1	OPTN
SNRNP70	0.362851	0.222048	0.302	0.301	1	SNRNP70
SRI	0.364517	0.130493	0.36	0.36	1	SRI
OCIAD1	0.364891	0.146992	0.331	0.326	1	OCIAD1
NDUFC2	0.366374	0.133193	0.402	0.415	1	NDUFC2
NEAT1	0.368944	0.246139	0.301	0.297	1	NEAT1
TNFAIP8	0.372111	0.130244	0.428	0.445	1	TNFAIP8
TRAPPC1	0.385836	0.125928	0.52	0.525	1	TRAPPC1
DEK	0.39589	0.122453	0.408	0.405	1	DEK
CLPP	0.401193	0.161922	0.306	0.304	1	CLPP
PKN1	0.40446	0.134009	0.343	0.341	1	PKN1
ECH1	0.405525	0.164281	0.363	0.374	1	ECH1
SUMO1	0.407614	0.171028	0.315	0.319	1	SUMO1
NUCB1	0.410009	0.191268	0.349	0.358	1	NUCB1
ANP32E	0.412964	0.156431	0.303	0.301	1	ANP32E
IK	0.413615	0.135944	0.365	0.367	1	IK
RBM25	0.428612	0.135519	0.398	0.408	1	RBM25
HNRNPH3	0.428617	0.101496	0.338	0.335	1	HNRNPH3
NSMCE3	0.429416	0.122052	0.317	0.311	1	NSMCE3
G3BP1	0.429687	0.132762	0.31	0.312	1	G3BP1
SPOCK2	0.432662	0.11441	0.6	0.642	1	SPOCK2
TTC3	0.435429	0.139698	0.343	0.339	1	TTC3
ARPC4	0.444273	0.114511	0.433	0.438	1	ARPC4
CTDNEP1	0.445086	0.204902	0.333	0.341	1	CTDNEP1
DENND2D	0.452414	0.120197	0.465	0.478	1	DENND2D
RAP1B	0.452456	0.126393	0.528	0.559	1	RAP1B
ATP5IF1	0.458838	0.103473	0.5	0.512	1	ATP5IF1
PRR13	0.464887	0.106454	0.6	0.639	1	PRR13
CLEC2D	0.465239	0.139578	0.375	0.382	1	CLEC2D
DNAJC8	0.474432	0.115125	0.329	0.33	1	DNAJC8
MPHOSPH8	0.47708	0.143944	0.462	0.476	1	MPHOSPH8
MACF1	0.486975	0.101813	0.397	0.4	1	MACF1
RPN1	0.494894	0.168561	0.316	0.316	1	RPN1
SAT1	0.500033	0.205562	0.342	0.349	1	SAT1
PIK3R1	0.516028	0.162379	0.362	0.371	1	PIK3R1
TMEM35B	0.517058	0.105626	0.308	0.305	1	TMEM35B
DOCK8	0.517412	0.161974	0.31	0.313	1	DOCK8
PSMA6	0.527175	0.125944	0.366	0.374	1	PSMA6
RAC1	0.540059	0.105354	0.425	0.434	1	RAC1
DPP7	0.542272	0.136783	0.428	0.444	1	DPP7
ABHD14B	0.551698	0.136483	0.347	0.356	1	ABHD14B
CCNL1	0.5528	0.129403	0.507	0.528	1	CCNL1
PDLIM2	0.553621	0.155797	0.345	0.354	1	PDLIM2
RBBP4	0.563016	0.187816	0.336	0.347	1	RBBP4
BLOC1S1	0.577542	0.107138	0.356	0.364	1	BLOC1S1
DDOST	0.582293	0.130573	0.422	0.448	1	DDOST
CITED2	0.58442	0.275219	0.436	0.456	1	CITED2
NOP10	0.586965	0.127013	0.327	0.329	1	NOP10
C9orf78	0.588337	0.114195	0.448	0.473	1	C9orf78
FMNL1	0.590432	0.107637	0.413	0.423	1	FMNL1
BANF1	0.596274	0.103022	0.318	0.321	1	BANF1
PRDX6	0.602088	0.135467	0.316	0.327	1	PRDX6
SPSB3	0.608308	0.146495	0.336	0.353	1	SPSB3
PGAM1	0.614072	0.110269	0.397	0.412	1	PGAM1
LPXN	0.643701	0.108476	0.299	0.309	1	LPXN
BSG	0.647077	0.132831	0.396	0.411	1	BSG
DEF6	0.69355	0.109548	0.399	0.419	1	DEF6
MAP2K2	0.70185	0.118883	0.345	0.378	1	MAP2K2
SF3B5	0.707579	0.122275	0.401	0.423	1	SF3B5
DDX46	0.708712	0.100581	0.3	0.323	1	DDX46
ERH	0.742781	0.104755	0.384	0.397	1	ERH
TMEM219	0.752031	0.102652	0.388	0.404	1	TMEM219
TRA2B	0.75628	0.163578	0.33	0.343	1	TRA2B
ANAPC11	0.762962	0.104547	0.315	0.319	1	ANAPC11
EIF1B	0.77689	0.128646	0.296	0.307	1	EIF1B
RBM8A	0.77723	0.115962	0.344	0.361	1	RBM8A
NAP1L1	0.782426	0.113181	0.437	0.456	1	NAP1L1
SHFL	0.788262	0.100216	0.318	0.33	1	SHFL
SEM1	0.79684	0.150218	0.316	0.33	1	SEM1
GGNBP2	0.797011	0.105247	0.31	0.323	1	GGNBP2
TMEM14B	0.813226	0.135893	0.354	0.373	1	TMEM14B
LAMP1	0.83162	0.155615	0.343	0.357	1	LAMP1
CYTIP	0.850199	0.100013	0.516	0.559	1	CYTIP
CBX3	0.877406	0.122326	0.334	0.349	1	CBX3
CXCR4	0.890621	0.120501	0.607	0.662	1	CXCR4
RGCC	0.918614	0.113169	0.317	0.328	1	RGCC
NAP1L4	0.924181	0.139229	0.315	0.338	1	NAP1L4
ATRX	0.93126	0.108627	0.343	0.356	1	ATRX
GDI1	0.940151	0.125258	0.3	0.321	1	GDI1
SEMA4D	0.946749	0.100883	0.376	0.403	1	SEMA4D
HIST1H1D	0.956254	0.118782	0.546	0.57	1	HIST1H1D
RAB5C	0.977358	0.118761	0.301	0.321	1	RAB5C
OSBPL8	0.993056	0.120725	0.312	0.327	1	OSBPL8

## Sheet: Fig.3i
	p_val	avg_log2FC	pct.1	pct.2	p_val_adj	gene
KLF2	3.7361045719905e-87	-3.05258	0.207	0.883	1.3433537599049e-82	KLF2
GNLY	1.02921433472985e-58	-7.11176	0.004	0.463	3.70064306195464e-54	GNLY
FGFBP2	1.60142429721577e-53	-6.60424	0.002	0.424	5.75808120306903e-49	FGFBP2
GZMB	2.35761971266123e-49	-6.62727	0.002	0.395	8.47705743884473e-45	GZMB
S1PR1	4.03223489090594e-48	-4.36128	0.027	0.443	1.44983037737414e-43	S1PR1
NKG7	3.89202497627371e-42	-2.70604	0.305	0.709	1.39941650046897e-37	NKG7
CD52	9.38209466391831e-40	-1.12144	0.799	0.955	3.37342595735847e-35	CD52
IL7R	1.53271352480695e-38	-1.79033	0.305	0.757	5.51102474979587e-34	IL7R
PLAC8	2.38999286777859e-33	-4.05745	0.031	0.343	8.5934583553847e-29	PLAC8
GZMK	8.27128242115097e-32	1.12554	0.925	0.515	2.97402230734904e-27	GZMK
ITGB1	3.92967375298624e-27	-1.55999	0.28	0.66	1.41295349462373e-22	ITGB1
IL32	2.58764934902305e-25	0.567296	0.988	0.997	9.30415199934727e-21	IL32
CXCR6	3.93184316020432e-23	3.04184	0.376	0.065	1.41373352668306e-18	CXCR6
EEF1A1	4.11858360524966e-23	-0.303653	1	1	1.48087792110357e-18	EEF1A1
TMSB10	1.75981092468673e-21	-0.514014	0.981	1	6.32757616080362e-17	TMSB10
CTSW	1.15397191460148e-19	-1.20207	0.299	0.621	4.14922141614109e-15	CTSW
RPS14	1.41173781489097e-19	-0.313573	1	1	5.07604448722197e-15	RPS14
TPT1	2.48351647123507e-19	-0.433302	1	1	8.92973182397283e-15	TPT1
RIPOR2	5.07193545872347e-18	-1.57207	0.17	0.46	1.82366511353861e-13	RIPOR2
RPL3	9.37222085531929e-18	-0.347109	0.994	1	3.36987573073861e-13	RPL3
EFHD2	9.42651299048393e-18	-1.26981	0.373	0.65	3.3893970108584e-13	EFHD2
C12orf75	1.34741819608297e-17	-1.48616	0.176	0.466	4.84477686583591e-13	C12orf75
RASGRP2	1.57185513062538e-17	-1.48786	0.151	0.437	5.65176230767662e-13	RASGRP2
HOPX	2.39860080352421e-17	-1.42695	0.189	0.472	8.62440904915164e-13	HOPX
PRF1	1.55185730053337e-16	-1.2409	0.361	0.634	5.57985810979777e-12	PRF1
RPS10	3.19098031727376e-16	-0.902706	0.512	0.764	1.14734888287895e-11	RPS10
LITAF	6.16744651213095e-16	-1.11016	0.324	0.638	2.21756706790181e-11	LITAF
FLNA	6.51565517742493e-16	-1.0464	0.369	0.663	2.34276897559491e-11	FLNA
RPS19	8.10662614927991e-16	-0.307433	0.996	1	2.91481849823508e-11	RPS19
SH3BGRL3	1.51274269560882e-15	-0.450985	0.973	0.994	5.43921763633108e-11	SH3BGRL3
JUN	1.55960889918869e-15	1.20639	0.778	0.576	5.60772975792286e-11	JUN
RPS4X	1.5891485568918e-15	-0.313669	0.998	1	5.71394255116014e-11	RPS4X
DUSP1	1.94276399254492e-14	1.24443	0.712	0.566	6.98540221159453e-10	DUSP1
TMSB4X	4.73342634482627e-14	0.251531	1	1	1.70195077654573e-09	TMSB4X
RPS2	6.1756478740346e-14	-0.319272	0.994	1	2.22051594958788e-09	RPS2
EMP3	6.56836164461193e-14	-0.574712	0.726	0.903	2.36172011293667e-09	EMP3
H3F3B	7.47520152198047e-14	0.575348	0.956	0.958	2.6877834592433e-09	H3F3B
RPS3A	9.07249494750704e-14	-0.274117	0.998	1	3.26210628332563e-09	RPS3A
S100A10	3.72501593576099e-13	-0.6964	0.683	0.854	1.33936672986222e-08	S100A10
YWHAQ	4.4028786782971e-13	-1.10653	0.326	0.586	1.5830990575685e-08	YWHAQ
TLE5	7.3843804924142e-13	-0.610294	0.755	0.919	2.65512784985245e-08	TLE5
RPL21	1.1372098915239e-12	-0.322304	0.994	1	4.08895188596333e-08	RPL21
CD69	1.1997111696162e-12	0.812601	0.824	0.725	4.31368148147201e-08	CD69
RPL6	1.6919573385655e-12	-0.295176	0.998	1	6.0836018065461e-08	RPL6
ITGB7	3.53256745239257e-12	-1.11512	0.201	0.45	1.27016995318227e-07	ITGB7
CALM1	5.85106552308052e-12	-0.488402	0.878	0.977	2.10380911947883e-07	CALM1
RGS1	7.99725027032578e-12	1.67629	0.351	0.142	2.87549130719834e-07	RGS1
MYBL1	1.08154265631241e-11	-1.56525	0.122	0.32	3.88879477503691e-07	MYBL1
JUNB	1.49105068432962e-11	0.766814	0.89	0.819	5.36122184057558e-07	JUNB
NME2	1.91364219048433e-11	-0.927871	0.338	0.586	6.88069186010546e-07	NME2
STK38	2.348961267875e-11	-1.38976	0.112	0.311	8.44592513477137e-07	STK38
RPS12	3.15507697254314e-11	-0.246288	1	1	1.13443947624761e-06	RPS12
GPR65	3.27652930548578e-11	-1.07044	0.172	0.411	1.17810887708047e-06	GPR65
RPL26	4.79682834553949e-11	-0.23663	1	1	1.72474759992218e-06	RPL26
SELPLG	4.87259049210339e-11	-0.863484	0.355	0.602	1.75198863734069e-06	SELPLG
KLF6	5.27790156216743e-11	0.845151	0.803	0.757	1.89772228569292e-06	KLF6
RPL29	5.75991705272446e-11	-0.261084	0.998	1	2.07103577547761e-06	RPL29
S1PR4	7.70885317222308e-11	-1.03357	0.234	0.469	2.77179524660453e-06	S1PR4
ALOX5AP	9.94747324742502e-11	0.950993	0.614	0.482	3.57671348084414e-06	ALOX5AP
S100A4	1.15103481803745e-10	-0.525971	0.871	0.939	4.13866079173547e-06	S100A4
RPL5	1.21137191075802e-10	-0.325326	0.973	1	4.35560884232155e-06	RPL5
SYNE2	1.26992730259443e-10	-0.847533	0.338	0.595	4.56615060920853e-06	SYNE2
BIN2	1.77898452863828e-10	-0.964201	0.338	0.563	6.3965167711718e-06	BIN2
RPL34	2.27916580617949e-10	-0.233807	1	1	8.19496857269898e-06	RPL34
ADRB2	2.46184660081917e-10	-1.12951	0.137	0.343	8.8518156379054e-06	ADRB2
RUNX3	2.59929510278896e-10	-1.02082	0.185	0.417	9.346025471588e-06	RUNX3
TXNIP	2.61638014651953e-10	-0.501582	0.896	0.948	9.40745645482561e-06	TXNIP
GZMH	2.74291504209725e-10	-1.28223	0.463	0.566	9.86242532536486e-06	GZMH
RPL4	2.83399316555894e-10	-0.433239	0.88	0.971	1.01899058260837e-05	RPL4
RPL18	3.44868015374106e-10	-0.257266	0.994	1	1.24000743607914e-05	RPL18
P2RY8	1.02682459029419e-09	-1.17605	0.116	0.301	3.6920504968618e-05	P2RY8
RPS6	1.15131778583569e-09	-0.256626	0.99	1	4.13967823075079e-05	RPS6
LYAR	1.62576985585728e-09	-0.998765	0.201	0.414	5.84561809372043e-05	LYAR
RPL35	1.73480145110672e-09	-0.32098	0.934	0.981	6.23765209759932e-05	RPL35
RPL18A	2.58817594773074e-09	-0.224499	0.998	1	9.30604543766066e-05	RPL18A
GNAS	4.59928130614763e-09	0.682434	0.699	0.599	0.000165372	GNAS
INPP4B	6.55585738213964e-09	1.09593	0.446	0.278	0.000235722	INPP4B
MT-CO2	7.43261837785753e-09	-0.261966	0.996	1	0.000267247	MT-CO2
BTG1	7.6411525397695e-09	0.468793	0.961	0.971	0.000274745	BTG1
NACA	8.96232557185961e-09	-0.270733	0.973	1	0.000322249	NACA
PDE7A	9.34001971774842e-09	1.15011	0.425	0.262	0.00033583	PDE7A
RPS18	1.04098522873325e-08	-0.207903	0.998	1	0.000374297	RPS18
CKLF	1.21755791582971e-08	0.872011	0.554	0.401	0.000437785	CKLF
CRBN	1.34201149823708e-08	-1.06043	0.149	0.333	0.000482534	CRBN
CD74	2.85072558765176e-08	0.6692	0.876	0.828	0.00102501	CD74
ADD3	4.08526327793758e-08	-0.799902	0.249	0.45	0.0014689	ADD3
MYO1G	1.42041585282572e-07	-0.773013	0.245	0.447	0.00510725	MYO1G
RPL11	1.62475990627833e-07	-0.180946	1	1	0.00584199	RPL11
ANXA1	1.77978590309607e-07	-0.485384	0.512	0.725	0.0063994	ANXA1
CRIP1	1.8523700471589e-07	-0.531896	0.666	0.825	0.00666038	CRIP1
PLEK	2.20384499719134e-07	-0.870684	0.185	0.362	0.00792415	PLEK
HMGN3	2.242624592164e-07	-0.967107	0.149	0.314	0.00806358	HMGN3
FBXW5	2.37643148122087e-07	-0.689678	0.261	0.472	0.0085447	FBXW5
PLSCR3	2.61496552769073e-07	-0.916404	0.172	0.343	0.00940237	PLSCR3
KLRG1	3.6371739142576e-07	-0.863648	0.193	0.359	0.0130778	KLRG1
RAP1B	5.91466745119681e-07	-0.663653	0.512	0.686	0.0212668	RAP1B
KLRB1	6.05920147601356e-07	1.32813	0.361	0.214	0.0217865	KLRB1
FYB1	6.06562022699895e-07	0.526692	0.803	0.754	0.0218095	FYB1
ISG20	6.06625011486683e-07	-0.574484	0.336	0.537	0.0218118	ISG20
ANXA5	6.73455158362998e-07	-0.722463	0.222	0.405	0.0242148	ANXA5
RPL23A	6.95649068172623e-07	-0.233566	0.994	0.997	0.0250128	RPL23A
UCP2	7.64371597406074e-07	-0.704958	0.409	0.586	0.0274837	UCP2
RPL32	8.4456058646796e-07	-0.193393	1	1	0.030367	RPL32
RPL14	8.71121386656601e-07	-0.193626	0.988	1	0.031322	RPL14
RPL7	9.74146561417348e-07	-0.392438	0.716	0.871	0.0350264	RPL7
RPL27	9.92316281651509e-07	-0.338108	0.865	0.958	0.0356797	RPL27
RPS9	1.0197855284636e-06	-0.204943	0.99	0.994	0.0366674	RPS9
RPLP0	1.15934337077663e-06	-0.304402	0.961	0.997	0.0416854	RPLP0
ARRB2	1.20773540005299e-06	-0.810367	0.274	0.45	0.0434253	ARRB2
RPL13	1.28635416809552e-06	-0.133823	1	1	0.0462522	RPL13
ZFP36	1.44385660791581e-06	0.653079	0.849	0.848	0.0519153	ZFP36
PIM2	1.56128582663092e-06	1.15549	0.334	0.201	0.0561376	PIM2
SPN	1.61482797933421e-06	-0.728677	0.249	0.434	0.0580628	SPN
IFNGR1	1.72415697111952e-06	1.02706	0.384	0.252	0.0619938	IFNGR1
RPS27A	1.81396637140375e-06	-0.158234	1	1	0.065223	RPS27A
RPL36A	2.0322674578824e-06	-0.341181	0.871	0.968	0.0730722	RPL36A
PPDPF	2.70487204086648e-06	0.425108	0.871	0.874	0.0972564	PPDPF
RPL19	2.80060651411295e-06	-0.15773	1	1	0.100699	RPL19
PNRC1	2.93039255443528e-06	0.369931	0.925	0.909	0.105365	PNRC1
IL16	3.17884777735529e-06	0.605258	0.622	0.531	0.114299	IL16
RPL10A	3.3320223961173e-06	-0.233682	0.979	0.99	0.119806	RPL10A
BIN1	3.55991617298273e-06	-0.706803	0.284	0.472	0.128	BIN1
MATK	4.00952819416415e-06	-0.681495	0.197	0.362	0.144167	MATK
RPSA	4.75351734941563e-06	-0.241051	0.973	0.994	0.170917	RPSA
DSTN	5.30768727019529e-06	-0.767623	0.156	0.307	0.190843	DSTN
PPIA	5.54590185888897e-06	-0.272389	0.89	0.951	0.199408	PPIA
RPS16	5.67709933489277e-06	-0.227446	0.969	0.994	0.204126	RPS16
SAMD3	6.75911637690182e-06	-0.569527	0.28	0.463	0.243031	SAMD3
ITM2A	7.08474886845641e-06	0.758347	0.546	0.421	0.254739	ITM2A
RPS3	7.44204094835604e-06	-0.149547	1	1	0.267586	RPS3
RPL31	8.13872513275196e-06	-0.311622	0.82	0.951	0.292636	RPL31
UXT	8.63474854293827e-06	-0.434266	0.351	0.579	0.310471	UXT
JUND	1.00961834988248e-05	0.518488	0.772	0.706	0.363018	JUND
PTGER2	1.08924872035034e-05	-0.695006	0.193	0.343	0.39165	PTGER2
RPL37A	1.09231630670697e-05	-0.262124	0.909	0.987	0.392753	RPL37A
UBA52	1.11699857176676e-05	-0.236466	0.929	0.984	0.401628	UBA52
FAM107B	1.30774822064003e-05	-0.533354	0.293	0.495	0.470214	FAM107B
MT-ND5	1.32211229900262e-05	-0.315621	0.936	0.964	0.475379	MT-ND5
EEF1G	1.35483220331793e-05	-0.263573	0.871	0.974	0.487143	EEF1G
ZFP36L1	1.38939140343279e-05	0.605642	0.67	0.605	0.49957	ZFP36L1
RPL37	1.47970051552213e-05	-0.210103	0.988	0.997	0.532041	RPL37
MT-ATP6	1.65745786718588e-05	-0.260145	0.992	0.997	0.595956	MT-ATP6
TAGLN2	1.74020894220211e-05	-0.442667	0.525	0.715	0.62571	TAGLN2
LGALS1	1.91469114459156e-05	-0.57168	0.295	0.453	0.688446	LGALS1
HMGN1	1.98267488727885e-05	0.578239	0.579	0.492	0.712891	HMGN1
RPL15	2.14182284764777e-05	-0.230317	0.977	0.99	0.770114	RPL15
RPS13	2.1803838896472e-05	-0.188006	0.996	1	0.783979	RPS13
AL138963.4	2.38310781963578e-05	-0.691443	0.363	0.528	0.85687	AL138963.4
TCF7	2.41517345786794e-05	-0.844221	0.214	0.356	0.8684	TCF7
RASSF1	2.64700643768173e-05	-0.700077	0.228	0.382	0.951758	RASSF1
ICAM2	2.69582468648501e-05	-0.620694	0.189	0.34	0.969311	ICAM2
CYTOR	2.74132628095544e-05	0.817481	0.415	0.294	0.985671	CYTOR
PITPNC1	2.75476726403185e-05	0.825953	0.357	0.23	0.990504	PITPNC1
PXN	3.30639431053736e-05	-0.74981	0.183	0.324	1	PXN
SNHG6	3.36268414396534e-05	-0.481155	0.378	0.57	1	SNHG6
CAPN2	3.51605950068206e-05	-0.607878	0.28	0.443	1	CAPN2
NEAT1	3.77741201624265e-05	-0.618737	0.239	0.395	1	NEAT1
RPS8	4.17211151542082e-05	-0.173379	1	1	1	RPS8
MT-CYB	4.27678568530883e-05	-0.215425	0.994	1	1	MT-CYB
RPS4Y1	4.38364587335561e-05	0.665998	0.355	0.207	1	RPS4Y1
COTL1	4.42566333587272e-05	0.409884	0.654	0.531	1	COTL1
TRADD	4.63224454560866e-05	-0.651292	0.18	0.324	1	TRADD
MIF	4.66019266426057e-05	0.378497	0.778	0.786	1	MIF
IFITM2	5.91954993488797e-05	-0.477752	0.72	0.809	1	IFITM2
RPS15A	6.02223952530149e-05	-0.141273	1	1	1	RPS15A
KMT2A	6.23789366652603e-05	0.719832	0.463	0.392	1	KMT2A
DDIT4	6.74388308290624e-05	0.70625	0.643	0.605	1	DDIT4
CXCR3	6.88697723830508e-05	0.601114	0.492	0.398	1	CXCR3
CD7	7.35155323131433e-05	-0.503922	0.201	0.343	1	CD7
RPL17	7.36746600648865e-05	-0.179817	0.99	0.997	1	RPL17
RNF126	8.4653553899198e-05	-0.762996	0.193	0.324	1	RNF126
CD3E	8.65442794942869e-05	0.248564	0.985	0.974	1	CD3E
RPL22	9.92150776707368e-05	-0.190213	0.917	0.968	1	RPL22
WIPF1	0.000100882	0.404152	0.618	0.57	1	WIPF1
CD2	0.000105396	0.346637	0.844	0.838	1	CD2
SRGN	0.000109087	0.395089	0.838	0.825	1	SRGN
RPS23	0.000115874	-0.126802	1	1	1	RPS23
SRSF7	0.00012231	0.461292	0.699	0.657	1	SRSF7
ITGA4	0.00012338	-0.571107	0.4	0.553	1	ITGA4
CD40LG	0.000123813	0.800748	0.459	0.392	1	CD40LG
RPS7	0.000150293	-0.158854	0.994	1	1	RPS7
FOS	0.000162651	0.748548	0.423	0.311	1	FOS
UBC	0.000170899	0.244745	0.977	0.977	1	UBC
NCK2	0.000176893	0.866171	0.349	0.249	1	NCK2
BST2	0.000189726	0.630099	0.459	0.372	1	BST2
PAXX	0.00019344	-0.539541	0.405	0.547	1	PAXX
ATP6V0B	0.000195867	-0.528331	0.189	0.33	1	ATP6V0B
GIMAP5	0.00019631	0.488864	0.608	0.544	1	GIMAP5
RHOC	0.000197489	0.79574	0.4	0.32	1	RHOC
STK17A	0.000214503	0.497708	0.608	0.557	1	STK17A
CYTH1	0.000217607	-0.59681	0.286	0.43	1	CYTH1
YBX1	0.000220022	-0.392467	0.614	0.786	1	YBX1
LCP2	0.000230333	0.394714	0.67	0.647	1	LCP2
SHKBP1	0.000239781	-0.47735	0.199	0.337	1	SHKBP1
PCBP2	0.000250606	-0.585547	0.239	0.372	1	PCBP2
CD3D	0.000270245	0.271945	0.846	0.861	1	CD3D
ANAPC5	0.000297719	-0.534938	0.21	0.346	1	ANAPC5
RPLP2	0.00033746	-0.153538	0.985	0.994	1	RPLP2
RACK1	0.000351319	-0.163541	0.971	1	1	RACK1
RPL39	0.000379761	-0.148738	0.996	1	1	RPL39
RASAL3	0.000422048	0.542242	0.56	0.515	1	RASAL3
TERF2IP	0.000423745	0.62016	0.496	0.43	1	TERF2IP
WNK1	0.000429877	0.662897	0.392	0.314	1	WNK1
EEF2	0.00044641	-0.216937	0.911	0.958	1	EEF2
KLF13	0.000465888	-0.469797	0.322	0.479	1	KLF13
TMA7	0.000503922	0.299883	0.83	0.861	1	TMA7
H1FX	0.000512197	0.635335	0.629	0.566	1	H1FX
GATA3	0.000528603	0.760765	0.332	0.249	1	GATA3
LEPROTL1	0.000552598	0.534937	0.446	0.356	1	LEPROTL1
ORAI1	0.000564786	-0.509245	0.301	0.45	1	ORAI1
FKBP1A	0.000567005	0.802258	0.322	0.227	1	FKBP1A
PRMT2	0.000589495	-0.479878	0.38	0.531	1	PRMT2
ABHD17A	0.000593409	-0.416355	0.494	0.65	1	ABHD17A
CDC42SE1	0.000613734	-0.450898	0.311	0.466	1	CDC42SE1
TBX21	0.000647673	-0.525756	0.274	0.408	1	TBX21
EIF1	0.000660935	0.194383	0.992	0.997	1	EIF1
RPS5	0.000697345	-0.162054	0.988	0.994	1	RPS5
EIF3F	0.00070954	-0.354471	0.635	0.786	1	EIF3F
ATP5F1E	0.000720837	0.247683	0.909	0.909	1	ATP5F1E
S100A6	0.000742885	-0.272903	0.807	0.916	1	S100A6
MTRNR2L12	0.000751519	-0.120017	0.942	0.971	1	MTRNR2L12
LBH	0.000783758	0.519154	0.539	0.469	1	LBH
CD27	0.000785739	0.515157	0.419	0.307	1	CD27
NONO	0.000793366	-0.52888	0.259	0.392	1	NONO
PCED1B-AS1	0.00084793	-0.305702	0.579	0.709	1	PCED1B-AS1
SSBP4	0.000848767	-0.440995	0.369	0.528	1	SSBP4
SKAP1	0.000869622	0.537681	0.517	0.456	1	SKAP1
SON	0.00088692	0.414462	0.668	0.663	1	SON
FLI1	0.000904274	-0.419442	0.216	0.34	1	FLI1
CALM3	0.00090665	0.555087	0.533	0.466	1	CALM3
FTH1	0.000933728	0.162154	0.983	0.99	1	FTH1
PARP8	0.000948334	0.568208	0.465	0.405	1	PARP8
GAS5	0.00100401	-0.454299	0.367	0.508	1	GAS5
CD47	0.0010746	-0.39785	0.361	0.518	1	CD47
BTG2	0.00113367	0.873482	0.336	0.252	1	BTG2
HLA-A	0.001162	0.170244	1	1	1	HLA-A
COX7B	0.00122338	-0.465209	0.268	0.414	1	COX7B
SIT1	0.00126514	0.430015	0.571	0.502	1	SIT1
CEBPB	0.00132461	-0.400966	0.195	0.311	1	CEBPB
C17orf49	0.00134636	-0.341816	0.191	0.317	1	C17orf49
NDUFA4	0.00134792	0.303117	0.66	0.618	1	NDUFA4
CCND3	0.00141715	-0.383225	0.521	0.66	1	CCND3
COX4I1	0.00146677	-0.192551	0.849	0.939	1	COX4I1
UFC1	0.00150866	-0.349916	0.301	0.447	1	UFC1
SLAMF1	0.00152244	0.569221	0.394	0.32	1	SLAMF1
CNN2	0.00154177	0.206189	0.728	0.718	1	CNN2
CCNI	0.00155882	0.245708	0.772	0.728	1	CCNI
C11orf58	0.00157204	0.454899	0.461	0.395	1	C11orf58
SUN2	0.00166485	-0.270543	0.598	0.725	1	SUN2
ARPC1B	0.00169615	-0.228041	0.72	0.848	1	ARPC1B
BTF3	0.00176938	-0.214332	0.851	0.942	1	BTF3
MT-ND4	0.00196084	-0.229891	0.967	0.981	1	MT-ND4
SYNRG	0.00201954	0.618918	0.384	0.301	1	SYNRG
MT-CO1	0.00203509	-0.140732	1	1	1	MT-CO1
TSPYL2	0.00207988	0.851463	0.307	0.23	1	TSPYL2
EIF2S3	0.00220985	-0.405483	0.27	0.395	1	EIF2S3
MYCBP2	0.00245461	0.728096	0.34	0.265	1	MYCBP2
ALDOA	0.00248087	0.530964	0.473	0.417	1	ALDOA
LPXN	0.0026163	0.594401	0.351	0.275	1	LPXN
SLC25A3	0.00262705	-0.310881	0.481	0.634	1	SLC25A3
WBP2	0.00268935	0.621455	0.338	0.262	1	WBP2
RPL27A	0.00301383	-0.241563	0.71	0.812	1	RPL27A
PLP2	0.00303751	0.517671	0.456	0.385	1	PLP2
KCNA3	0.00315693	0.688182	0.317	0.243	1	KCNA3
ATP5ME	0.00319547	-0.47794	0.203	0.307	1	ATP5ME
IER2	0.00329769	0.443734	0.645	0.621	1	IER2
TPM4	0.0033696	-0.471517	0.241	0.353	1	TPM4
GPR174	0.00337045	0.770078	0.307	0.236	1	GPR174
ANXA6	0.00356467	-0.267282	0.506	0.667	1	ANXA6
GAPDH	0.00358645	0.179794	0.965	0.964	1	GAPDH
DAD1	0.0036921	0.396401	0.548	0.534	1	DAD1
ARHGAP25	0.00391464	-0.363576	0.237	0.359	1	ARHGAP25
VPS28	0.00394481	0.457859	0.473	0.417	1	VPS28
CD44	0.00396314	0.443054	0.631	0.625	1	CD44
DNAJB1	0.00408975	0.565133	0.425	0.369	1	DNAJB1
LINC00861	0.0041674	-0.321384	0.32	0.45	1	LINC00861
THEMIS	0.00417134	0.585764	0.407	0.366	1	THEMIS
CD96	0.00417828	0.436596	0.409	0.35	1	CD96
SMARCA2	0.0042742	0.609491	0.365	0.301	1	SMARCA2
CYTIP	0.00432349	-0.265147	0.398	0.537	1	CYTIP
DOK2	0.00439116	-0.266453	0.363	0.498	1	DOK2
CORO1A	0.00439127	0.172526	0.975	0.964	1	CORO1A
XBP1	0.00443368	-0.401004	0.376	0.498	1	XBP1
RNF166	0.00452299	-0.363308	0.222	0.333	1	RNF166
ATP5MG	0.00455051	-0.222303	0.68	0.806	1	ATP5MG
TAGAP	0.0047674	-0.406803	0.34	0.456	1	TAGAP
ATP5PD	0.00533631	-0.232144	0.313	0.443	1	ATP5PD
PFN1	0.00553572	-0.138006	0.998	1	1	PFN1
HSPA9	0.00555777	-0.357092	0.23	0.346	1	HSPA9
SNHG29	0.00592412	-0.311247	0.527	0.663	1	SNHG29
CYFIP2	0.00601167	-0.281533	0.355	0.485	1	CYFIP2
PNPLA2	0.00605124	-0.467584	0.218	0.32	1	PNPLA2
RESF1	0.00608293	0.44745	0.658	0.628	1	RESF1
SNRPN	0.00613697	-0.326189	0.216	0.327	1	SNRPN
TM9SF2	0.00619965	-0.388135	0.203	0.304	1	TM9SF2
SEPTIN6	0.00627613	0.369428	0.573	0.55	1	SEPTIN6
EIF3L	0.0066788	-0.297738	0.461	0.599	1	EIF3L
SMAP2	0.0068191	-0.389353	0.342	0.456	1	SMAP2
CTDSP1	0.00687981	-0.316836	0.226	0.333	1	CTDSP1
SH2D2A	0.00710999	-0.33481	0.274	0.401	1	SH2D2A
GZMA	0.00717144	0.292451	0.867	0.854	1	GZMA
SAMHD1	0.0072633	-0.298975	0.38	0.495	1	SAMHD1
EIF3A	0.00738463	-0.363234	0.28	0.392	1	EIF3A
RNH1	0.00745449	-0.277949	0.239	0.35	1	RNH1
RBL2	0.00752909	0.435872	0.531	0.518	1	RBL2
VPS51	0.0075693	-0.413727	0.21	0.307	1	VPS51
URI1	0.00797628	0.54221	0.394	0.353	1	URI1
ARAP2	0.00811546	0.532021	0.367	0.307	1	ARAP2
SAT1	0.00812632	0.604569	0.427	0.375	1	SAT1
DDX24	0.00850245	0.390016	0.575	0.534	1	DDX24
ZFAS1	0.00888671	-0.255102	0.386	0.518	1	ZFAS1
TMED4	0.00889989	0.508962	0.324	0.256	1	TMED4
HNRNPH3	0.00899067	-0.299897	0.274	0.388	1	HNRNPH3
RGS19	0.00900238	-0.397328	0.253	0.359	1	RGS19
TES	0.0094011	-0.394975	0.228	0.327	1	TES
MT2A	0.0102452	0.522729	0.442	0.385	1	MT2A
ARHGEF1	0.0102722	-0.269788	0.535	0.67	1	ARHGEF1
CTSB	0.0105426	0.660699	0.313	0.252	1	CTSB
SEMA4D	0.0109346	0.527392	0.388	0.35	1	SEMA4D
RPS26	0.0109854	-0.103609	1	0.997	1	RPS26
NDUFA13	0.0111747	0.27612	0.633	0.654	1	NDUFA13
NDUFB9	0.0114245	-0.187184	0.388	0.54	1	NDUFB9
C19orf53	0.0114552	0.492391	0.469	0.466	1	C19orf53
SARAF	0.0117158	0.183929	0.861	0.883	1	SARAF
GIMAP4	0.0119848	0.285584	0.707	0.722	1	GIMAP4
SLC2A4RG	0.0121292	0.523082	0.394	0.35	1	SLC2A4RG
SFPQ	0.0121714	0.399311	0.504	0.472	1	SFPQ
TGFB1	0.0123187	-0.201461	0.707	0.832	1	TGFB1
TMEM109	0.0129574	0.538534	0.355	0.304	1	TMEM109
SKP1	0.0132286	0.268001	0.67	0.686	1	SKP1
GLIPR1	0.0134633	0.505684	0.425	0.385	1	GLIPR1
PSMA6	0.0135048	-0.271288	0.299	0.424	1	PSMA6
FERMT3	0.0135694	-0.237513	0.349	0.463	1	FERMT3
ITM2B	0.0136889	0.160628	0.919	0.922	1	ITM2B
HIST1H1C	0.0141622	0.590612	0.338	0.275	1	HIST1H1C
SH3KBP1	0.0143087	0.495105	0.461	0.417	1	SH3KBP1
ATP6AP2	0.0143256	-0.133804	0.228	0.337	1	ATP6AP2
SYTL1	0.0148113	-0.356885	0.357	0.453	1	SYTL1
SSR2	0.0149091	-0.179544	0.676	0.793	1	SSR2
PPP2R5C	0.0149521	-0.235329	0.342	0.472	1	PPP2R5C
ARPC5L	0.0150291	0.358463	0.49	0.453	1	ARPC5L
H3F3A	0.0151209	-0.178702	0.815	0.883	1	H3F3A
BATF	0.0151962	-0.207409	0.243	0.353	1	BATF
TMEM219	0.0154963	0.545766	0.369	0.317	1	TMEM219
RPS21	0.0162264	-0.11812	0.988	0.997	1	RPS21
OSTF1	0.0164896	-0.236749	0.307	0.434	1	OSTF1
PLAAT4	0.0165808	0.266719	0.755	0.783	1	PLAAT4
CMTM3	0.0166796	0.459972	0.353	0.298	1	CMTM3
GSTP1	0.016701	-0.181341	0.365	0.485	1	GSTP1
ARHGAP9	0.017133	0.542228	0.402	0.356	1	ARHGAP9
LSM14A	0.0180888	-0.178129	0.251	0.359	1	LSM14A
ACAP1	0.0182392	0.367235	0.556	0.528	1	ACAP1
SF1	0.0188494	-0.179083	0.562	0.712	1	SF1
COX8A	0.0189291	0.335344	0.521	0.498	1	COX8A
GBP5	0.0193069	0.542607	0.421	0.388	1	GBP5
RPL13A	0.0194538	-0.123306	0.944	0.984	1	RPL13A
SYNE1	0.0196463	-0.208852	0.301	0.408	1	SYNE1
PSMA1	0.0203966	-0.395394	0.216	0.301	1	PSMA1
LRP10	0.0207016	-0.176672	0.261	0.372	1	LRP10
DUSP2	0.0208297	0.738388	0.463	0.456	1	DUSP2
ZAP70	0.0211044	-0.217456	0.494	0.657	1	ZAP70
NDUFS5	0.021276	0.360118	0.506	0.489	1	NDUFS5
GTF3A	0.0214804	-0.218485	0.353	0.495	1	GTF3A
LDHB	0.0215566	-0.259533	0.6	0.712	1	LDHB
CNPY2	0.0216263	-0.291376	0.214	0.307	1	CNPY2
S100A11	0.0217313	-0.191683	0.662	0.793	1	S100A11
TPM3	0.0218426	-0.196396	0.662	0.793	1	TPM3
GLS	0.022051	0.518236	0.388	0.356	1	GLS
SNX6	0.0222967	0.479155	0.373	0.327	1	SNX6
MSN	0.0234187	-0.194846	0.573	0.709	1	MSN
YWHAZ	0.0234752	-0.163161	0.782	0.89	1	YWHAZ
SMDT1	0.0234918	-0.256372	0.351	0.466	1	SMDT1
AKNA	0.0235785	0.416123	0.481	0.463	1	AKNA
HNRNPF	0.0236891	-0.185006	0.535	0.683	1	HNRNPF
SNX3	0.0238106	-0.253402	0.334	0.45	1	SNX3
ACTN4	0.0241128	0.477003	0.402	0.359	1	ACTN4
HNRNPR	0.0243503	0.436021	0.38	0.337	1	HNRNPR
HNRNPUL1	0.0246782	0.44207	0.442	0.417	1	HNRNPUL1
FYN	0.0247353	0.270151	0.62	0.605	1	FYN
ANAPC16	0.02486	0.349415	0.583	0.583	1	ANAPC16
TMEM258	0.0253636	-0.222857	0.378	0.502	1	TMEM258
MYO1F	0.0256599	-0.278246	0.255	0.343	1	MYO1F
CCL5	0.0257609	-0.113383	0.803	0.874	1	CCL5
PYHIN1	0.0259948	0.556	0.334	0.298	1	PYHIN1
BAX	0.0266476	0.530476	0.4	0.369	1	BAX
NDUFA12	0.0266487	-0.289829	0.255	0.356	1	NDUFA12
SEPTIN1	0.0272922	0.273239	0.604	0.615	1	SEPTIN1
GADD45GIP1	0.0273961	-0.217372	0.243	0.337	1	GADD45GIP1
EIF5A	0.0286746	-0.239181	0.342	0.463	1	EIF5A
LDHA	0.028773	-0.314865	0.405	0.511	1	LDHA
EVL	0.0288491	0.228363	0.78	0.748	1	EVL
RAD23A	0.028928	0.41753	0.38	0.34	1	RAD23A
TNFAIP8	0.0296129	0.464355	0.4	0.372	1	TNFAIP8
GPI	0.0297013	0.432775	0.409	0.388	1	GPI
SUMO2	0.0298633	0.262676	0.697	0.693	1	SUMO2
EDF1	0.0306535	0.217755	0.67	0.676	1	EDF1
PARP1	0.030773	0.557409	0.357	0.33	1	PARP1
TSTD1	0.0313274	0.449375	0.396	0.366	1	TSTD1
MT-ND6	0.0322232	-0.221943	0.527	0.621	1	MT-ND6
PFDN5	0.0322796	-0.117016	0.905	0.958	1	PFDN5
SUMO1	0.0329151	-0.223254	0.27	0.379	1	SUMO1
ATP5PB	0.0330084	-0.27901	0.367	0.45	1	ATP5PB
CELF2	0.0330906	-0.199125	0.365	0.46	1	CELF2
AHNAK	0.0332409	-0.224178	0.689	0.796	1	AHNAK
CXCR4	0.033548	0.407703	0.55	0.563	1	CXCR4
ARPC5	0.0336187	-0.221849	0.425	0.553	1	ARPC5
SRI	0.033813	-0.245265	0.297	0.408	1	SRI
TOMM6	0.0339508	0.29915	0.479	0.453	1	TOMM6
SPOCK2	0.0353056	0.307245	0.568	0.547	1	SPOCK2
COX14	0.0353649	-0.109948	0.222	0.311	1	COX14
SRSF9	0.0356063	0.311281	0.49	0.469	1	SRSF9
CCT6A	0.0358568	-0.319587	0.222	0.307	1	CCT6A
ELOB	0.0359554	0.238772	0.573	0.595	1	ELOB
CCNH	0.0359734	0.484732	0.384	0.356	1	CCNH
TGFBR2	0.0363045	0.578135	0.361	0.324	1	TGFBR2
GNG2	0.0363728	-0.196676	0.324	0.437	1	GNG2
PSTPIP1	0.0363789	0.537908	0.34	0.311	1	PSTPIP1
CD63	0.0364721	-0.27024	0.278	0.379	1	CD63
C1QBP	0.0369856	-0.251037	0.23	0.32	1	C1QBP
HLA-E	0.0378144	0.133494	0.975	0.997	1	HLA-E
RAC2	0.0381056	0.167814	0.911	0.916	1	RAC2
ERGIC3	0.0391829	-0.272095	0.22	0.301	1	ERGIC3
TMED9	0.0394442	-0.252133	0.234	0.324	1	TMED9
EIF3D	0.0395821	-0.220281	0.332	0.44	1	EIF3D
SASH3	0.0396316	0.439244	0.438	0.43	1	SASH3
GLG1	0.0402194	-0.239651	0.243	0.327	1	GLG1
TSEN54	0.0413291	0.489546	0.355	0.32	1	TSEN54
GRB2	0.0416362	-0.249538	0.313	0.417	1	GRB2
ICAM3	0.0416473	-0.183625	0.556	0.686	1	ICAM3
MYL12B	0.0426015	0.142514	0.826	0.867	1	MYL12B
LRRFIP1	0.042935	-0.204152	0.394	0.511	1	LRRFIP1
RPS11	0.0431672	-0.122873	0.759	0.851	1	RPS11
GYPC	0.0438216	0.383024	0.51	0.515	1	GYPC
CALM2	0.0439696	0.223408	0.641	0.657	1	CALM2
VIM	0.0449234	0.158911	0.952	0.948	1	VIM
TECR	0.0449315	0.348768	0.44	0.408	1	TECR
PDIA6	0.045346	-0.143948	0.322	0.437	1	PDIA6
LCK	0.0453695	0.187541	0.768	0.806	1	LCK
SF3A1	0.0464474	-0.145313	0.301	0.411	1	SF3A1
YWHAB	0.0470278	0.224307	0.745	0.783	1	YWHAB
SF3A2	0.0470766	0.431963	0.353	0.314	1	SF3A2
ANP32A	0.0476887	0.552242	0.328	0.294	1	ANP32A
PPP1R2	0.0476947	0.341218	0.398	0.359	1	PPP1R2
SELENOH	0.0481567	-0.192947	0.367	0.472	1	SELENOH
TMEM123	0.048221	-0.294352	0.282	0.369	1	TMEM123
MYL6	0.0482476	0.16506	0.911	0.951	1	MYL6
REX1BD	0.0490677	0.361922	0.456	0.434	1	REX1BD
RTN4	0.0495921	-0.247478	0.222	0.301	1	RTN4
ERP29	0.050008	0.292206	0.575	0.595	1	ERP29
EVI2B	0.0506875	0.340786	0.423	0.401	1	EVI2B
TNFAIP3	0.0507719	-0.321955	0.382	0.466	1	TNFAIP3
RSL1D1	0.0511865	-0.11463	0.322	0.437	1	RSL1D1
HNRNPDL	0.0516203	0.186137	0.743	0.735	1	HNRNPDL
TNFRSF1B	0.051672	-0.259044	0.313	0.398	1	TNFRSF1B
CORO7	0.0533624	-0.285857	0.224	0.301	1	CORO7
RAB1B	0.0534505	0.497438	0.344	0.324	1	RAB1B
RHOH	0.0535799	0.362566	0.417	0.382	1	RHOH
RNF187	0.0535902	0.488177	0.317	0.285	1	RNF187
PDCD4	0.0537415	0.376422	0.432	0.417	1	PDCD4
FUS	0.0540641	0.256265	0.537	0.534	1	FUS
ANXA2	0.0541959	-0.189441	0.485	0.595	1	ANXA2
PTGER4	0.0552394	0.466574	0.396	0.359	1	PTGER4
SSBP1	0.0554255	-0.161211	0.338	0.447	1	SSBP1
FNBP1	0.0557318	0.406286	0.469	0.46	1	FNBP1
GPX4	0.0559749	0.346532	0.564	0.566	1	GPX4
EPB41	0.0562255	-0.306898	0.247	0.33	1	EPB41
UBE2V1	0.0580023	-0.241648	0.334	0.434	1	UBE2V1
LAT	0.0581902	0.226347	0.656	0.676	1	LAT
UBE2D3	0.0585737	-0.133995	0.485	0.612	1	UBE2D3
DAXX	0.0585887	-0.208271	0.243	0.327	1	DAXX
EIF3E	0.0588417	-0.17967	0.446	0.573	1	EIF3E
GTF2A2	0.0592322	-0.283416	0.224	0.304	1	GTF2A2
MALAT1	0.0595799	0.147777	1	1	1	MALAT1
SDF4	0.0599184	-0.232853	0.237	0.324	1	SDF4
CCNL1	0.0602978	0.364813	0.498	0.508	1	CCNL1
SQSTM1	0.0606802	-0.238983	0.336	0.437	1	SQSTM1
HERPUD1	0.0609003	-0.215216	0.23	0.307	1	HERPUD1
IL2RB	0.0611387	0.476749	0.303	0.265	1	IL2RB
MCL1	0.0611975	0.401344	0.415	0.395	1	MCL1
RALY	0.0620068	-0.215003	0.386	0.485	1	RALY
HP1BP3	0.0621804	0.339687	0.463	0.476	1	HP1BP3
PHB2	0.0622525	-0.182454	0.34	0.45	1	PHB2
CDV3	0.0631954	-0.206433	0.295	0.385	1	CDV3
TOMM5	0.064536	-0.299164	0.278	0.372	1	TOMM5
CAPZB	0.0649784	0.206424	0.691	0.712	1	CAPZB
SF3B1	0.0650428	0.326818	0.558	0.618	1	SF3B1
CNBP	0.0655414	0.216832	0.776	0.812	1	CNBP
APBB1IP	0.0661648	0.34346	0.525	0.531	1	APBB1IP
IGBP1	0.0666742	-0.190728	0.226	0.304	1	IGBP1
IDH2	0.0691342	0.448946	0.357	0.327	1	IDH2
RPS20	0.0694292	-0.121141	0.68	0.803	1	RPS20
CITED2	0.0697125	0.675946	0.365	0.353	1	CITED2
IQGAP2	0.0699451	-0.140075	0.301	0.388	1	IQGAP2
NOP53	0.0714044	-0.119167	0.705	0.809	1	NOP53
CSTB	0.0714879	0.372616	0.498	0.502	1	CSTB
RHOF	0.0715089	0.303283	0.44	0.414	1	RHOF
ARHGDIA	0.0734099	-0.190553	0.527	0.638	1	ARHGDIA
APH1A	0.0735505	0.443376	0.328	0.294	1	APH1A
ITGB2	0.074066	-0.13789	0.811	0.871	1	ITGB2
SMCHD1	0.0751719	-0.169565	0.373	0.469	1	SMCHD1
CDKN1B	0.0765775	0.521292	0.33	0.304	1	CDKN1B
ATP5IF1	0.0767182	0.245269	0.533	0.528	1	ATP5IF1
MBP	0.0780089	-0.237841	0.299	0.388	1	MBP
SIVA1	0.0787479	0.422459	0.309	0.278	1	SIVA1
METTL26	0.0808589	-0.139854	0.243	0.333	1	METTL26
SCAMP2	0.0814964	-0.203565	0.303	0.401	1	SCAMP2
IL10RA	0.0828003	-0.223354	0.394	0.489	1	IL10RA
EIF5	0.082894	0.355343	0.432	0.44	1	EIF5
TMEM50A	0.0853651	0.28271	0.452	0.443	1	TMEM50A
STAT4	0.0861639	-0.171504	0.259	0.34	1	STAT4
RPLP1	0.0864906	-0.121903	1	1	1	RPLP1
CBX3	0.0867107	0.39127	0.359	0.346	1	CBX3
MAP4K1	0.0872022	0.454583	0.313	0.288	1	MAP4K1
SELENOW	0.0879135	0.233881	0.521	0.505	1	SELENOW
HNRNPL	0.0879644	0.352425	0.423	0.414	1	HNRNPL
SOD1	0.0885705	0.280798	0.556	0.586	1	SOD1
HMGB1	0.0888309	0.213123	0.786	0.809	1	HMGB1
ARL4C	0.0892477	-0.105278	0.741	0.854	1	ARL4C
FGFR1OP2	0.0898674	0.40789	0.353	0.32	1	FGFR1OP2
ANAPC11	0.090427	0.45104	0.344	0.324	1	ANAPC11
LY9	0.0931151	0.524202	0.346	0.337	1	LY9
PAK2	0.0934462	0.438767	0.334	0.317	1	PAK2
COX7C	0.094434	-0.159118	0.741	0.809	1	COX7C
IQGAP1	0.0961387	0.223772	0.461	0.453	1	IQGAP1
MAPK1	0.0970948	-0.180747	0.247	0.327	1	MAPK1
UBE2D2	0.0974951	-0.219974	0.467	0.56	1	UBE2D2
PIK3R1	0.0978184	0.31731	0.369	0.343	1	PIK3R1
CFLAR	0.102535	-0.22633	0.301	0.379	1	CFLAR
VASP	0.102561	-0.138706	0.284	0.372	1	VASP
SSR3	0.103144	-0.13261	0.232	0.307	1	SSR3
EPS15	0.103414	0.438636	0.322	0.298	1	EPS15
NDUFV1	0.104482	-0.197168	0.234	0.314	1	NDUFV1
UBXN1	0.105579	0.232444	0.504	0.476	1	UBXN1
NCOR1	0.107137	0.32777	0.365	0.333	1	NCOR1
NDUFB2	0.10836	-0.143459	0.363	0.447	1	NDUFB2
LINC01578	0.109602	0.305104	0.483	0.479	1	LINC01578
RPL23	0.109792	-0.166331	0.492	0.592	1	RPL23
SUB1	0.110031	-0.168324	0.602	0.67	1	SUB1
EIF3G	0.110231	0.222223	0.62	0.67	1	EIF3G
RAB7A	0.110321	-0.272006	0.297	0.369	1	RAB7A
PPP1R12A	0.113563	-0.170314	0.293	0.375	1	PPP1R12A
MRPS6	0.115323	-0.175457	0.241	0.314	1	MRPS6
TAX1BP1	0.116775	0.348662	0.351	0.333	1	TAX1BP1
YPEL3	0.118403	0.180874	0.593	0.573	1	YPEL3
VCP	0.118626	0.32944	0.446	0.443	1	VCP
BCL11B	0.119175	0.349353	0.313	0.288	1	BCL11B
C9orf78	0.123731	0.378578	0.398	0.398	1	C9orf78
TCEA1	0.124038	-0.16889	0.272	0.35	1	TCEA1
ERH	0.124272	0.333139	0.363	0.346	1	ERH
DDX17	0.125453	0.2735	0.535	0.544	1	DDX17
JTB	0.125879	-0.142001	0.415	0.502	1	JTB
BCL7C	0.126083	0.356952	0.365	0.35	1	BCL7C
PTPN7	0.12648	0.38036	0.334	0.307	1	PTPN7
CACYBP	0.126559	0.490653	0.307	0.288	1	CACYBP
CD81	0.126872	0.17667	0.695	0.751	1	CD81
ATP5PF	0.127001	-0.110546	0.378	0.492	1	ATP5PF
CCT5	0.127059	-0.111697	0.234	0.314	1	CCT5
CLEC2B	0.131836	-0.135863	0.342	0.424	1	CLEC2B
PDIA3	0.138292	0.173388	0.608	0.641	1	PDIA3
SEC61G	0.138503	0.342648	0.34	0.33	1	SEC61G
PSMB1	0.138667	0.193943	0.45	0.45	1	PSMB1
ITGAL	0.141045	0.341265	0.394	0.388	1	ITGAL
IFITM1	0.141689	-0.10279	0.83	0.916	1	IFITM1
VPS13C	0.1423	0.400439	0.309	0.288	1	VPS13C
UBB	0.143051	-0.14809	0.633	0.722	1	UBB
NDUFA3	0.143775	0.318741	0.34	0.314	1	NDUFA3
TUBA1B	0.144369	0.28964	0.519	0.566	1	TUBA1B
SCAF11	0.144581	-0.159832	0.336	0.427	1	SCAF11
CTSC	0.146132	0.208649	0.593	0.608	1	CTSC
RNPS1	0.150067	-0.14678	0.288	0.366	1	RNPS1
PPM1G	0.150264	0.31539	0.332	0.307	1	PPM1G
EPC1	0.151455	-0.209932	0.369	0.456	1	EPC1
ARHGAP30	0.152631	-0.158143	0.402	0.498	1	ARHGAP30
SPSB3	0.153255	-0.125591	0.32	0.405	1	SPSB3
PTP4A2	0.154103	-0.137409	0.546	0.667	1	PTP4A2
HDAC1	0.154315	0.357353	0.328	0.311	1	HDAC1
WDR83OS	0.1549	0.25773	0.448	0.453	1	WDR83OS
STOM	0.158646	0.471922	0.324	0.317	1	STOM
HCST	0.159687	0.138719	0.865	0.909	1	HCST
STK24	0.161366	0.298771	0.344	0.327	1	STK24
CAPNS1	0.163316	-0.179413	0.371	0.469	1	CAPNS1
HCLS1	0.163987	0.169029	0.685	0.738	1	HCLS1
THRAP3	0.167355	0.391816	0.367	0.362	1	THRAP3
DDX6	0.167961	0.308586	0.386	0.366	1	DDX6
ISCU	0.169096	0.316067	0.417	0.414	1	ISCU
CD247	0.169753	-0.183928	0.521	0.625	1	CD247
OTUB1	0.175363	-0.146106	0.326	0.405	1	OTUB1
PSMB6	0.175528	-0.175429	0.286	0.362	1	PSMB6
PSMB3	0.176598	0.321187	0.384	0.388	1	PSMB3
OCIAD2	0.180876	-0.160699	0.307	0.382	1	OCIAD2
PKN1	0.182222	0.303102	0.361	0.35	1	PKN1
ARF5	0.182781	0.237551	0.432	0.437	1	ARF5
ENO1	0.184331	0.195963	0.564	0.579	1	ENO1
PKM	0.18627	0.183997	0.577	0.621	1	PKM
RBM25	0.187243	0.271563	0.396	0.372	1	RBM25
CTSD	0.187525	0.325922	0.436	0.463	1	CTSD
ACTR2	0.187902	-0.161462	0.454	0.54	1	ACTR2
PLEKHF1	0.188807	0.33479	0.355	0.346	1	PLEKHF1
PPP1R15A	0.19153	0.528915	0.315	0.294	1	PPP1R15A
TSC22D4	0.192604	0.338744	0.411	0.417	1	TSC22D4
TAF7	0.193163	0.424985	0.388	0.398	1	TAF7
LBR	0.193372	0.403059	0.303	0.294	1	LBR
PDLIM2	0.19371	0.328536	0.359	0.353	1	PDLIM2
TAP1	0.194333	-0.103341	0.479	0.557	1	TAP1
UQCR10	0.195934	0.24202	0.471	0.472	1	UQCR10
HNRNPU	0.199621	0.166322	0.643	0.667	1	HNRNPU
STK10	0.200028	0.280879	0.413	0.411	1	STK10
RCSD1	0.202887	-0.171432	0.351	0.43	1	RCSD1
EID1	0.206306	-0.109384	0.442	0.534	1	EID1
BRD2	0.208152	0.244678	0.346	0.324	1	BRD2
HSP90AB1	0.20823	-0.121333	0.674	0.748	1	HSP90AB1
TMX4	0.212846	0.391347	0.32	0.311	1	TMX4
POLR1D	0.215171	-0.100129	0.288	0.356	1	POLR1D
SEC11A	0.217527	-0.11548	0.27	0.333	1	SEC11A
GRK2	0.217605	0.340395	0.388	0.388	1	GRK2
CTDNEP1	0.218212	-0.102513	0.295	0.362	1	CTDNEP1
DDX5	0.218949	0.100329	0.942	0.958	1	DDX5
PSME2	0.219726	0.298235	0.519	0.573	1	PSME2
ABRACL	0.220923	0.278273	0.425	0.427	1	ABRACL
FAM49B	0.223504	0.320639	0.326	0.311	1	FAM49B
SRRM2	0.224686	0.226044	0.577	0.599	1	SRRM2
ECH1	0.226821	0.195974	0.386	0.375	1	ECH1
SLC2A3	0.228513	0.523254	0.324	0.324	1	SLC2A3
NPM1	0.23393	-0.114573	0.772	0.845	1	NPM1
ANKRD12	0.234506	0.176641	0.552	0.576	1	ANKRD12
EIF4H	0.2362	-0.109754	0.274	0.34	1	EIF4H
EML4	0.237654	0.34796	0.392	0.398	1	EML4
PRELID1	0.238188	0.249044	0.461	0.492	1	PRELID1
AP2M1	0.24475	-0.117676	0.328	0.401	1	AP2M1
CDC37	0.244946	0.154749	0.519	0.544	1	CDC37
ZNF706	0.246982	0.313862	0.353	0.343	1	ZNF706
FLOT2	0.246994	0.31132	0.353	0.356	1	FLOT2
PCBP1	0.253752	-0.103857	0.647	0.754	1	PCBP1
OST4	0.25412	0.14587	0.73	0.77	1	OST4
ZYX	0.255196	-0.101901	0.467	0.566	1	ZYX
SELENOK	0.259756	0.353956	0.317	0.311	1	SELENOK
MRPS34	0.261201	0.273462	0.311	0.301	1	MRPS34
ANKRD11	0.262334	0.338548	0.317	0.307	1	ANKRD11
STK17B	0.266915	0.29582	0.448	0.46	1	STK17B
TNFSF12	0.271877	0.338634	0.328	0.33	1	TNFSF12
ADGRE5	0.279952	0.198762	0.45	0.469	1	ADGRE5
DYNLL1	0.280347	-0.148613	0.357	0.427	1	DYNLL1
EMB	0.286429	0.23649	0.405	0.414	1	EMB
NDUFA11	0.288575	0.248894	0.481	0.505	1	NDUFA11
ATRX	0.289286	0.329276	0.359	0.35	1	ATRX
HIST1H4C	0.293563	0.296249	0.45	0.476	1	HIST1H4C
PGK1	0.294485	0.18664	0.548	0.589	1	PGK1
SHFL	0.295346	0.24835	0.353	0.356	1	SHFL
LNPEP	0.29639	0.410649	0.309	0.311	1	LNPEP
NDUFA1	0.297606	-0.170976	0.409	0.479	1	NDUFA1
TXN	0.297761	0.266033	0.365	0.369	1	TXN
TAPBP	0.298407	0.209022	0.479	0.489	1	TAPBP
DAZAP2	0.305077	0.155525	0.662	0.722	1	DAZAP2
TMEM14B	0.311866	0.370168	0.334	0.346	1	TMEM14B
BTN3A2	0.313553	-0.139073	0.266	0.317	1	BTN3A2
CSK	0.31373	0.104366	0.593	0.654	1	CSK
MAP2K2	0.316117	-0.134452	0.342	0.405	1	MAP2K2
CCDC85B	0.31639	0.187339	0.479	0.505	1	CCDC85B
TRIM22	0.31851	0.302959	0.382	0.398	1	TRIM22
SRSF3	0.319225	0.307128	0.413	0.427	1	SRSF3
PPIB	0.320601	0.128779	0.763	0.78	1	PPIB
TBCA	0.323335	-0.171865	0.355	0.421	1	TBCA
HSPA5	0.32467	0.210778	0.521	0.528	1	HSPA5
LAMP1	0.326607	-0.124522	0.324	0.388	1	LAMP1
HLA-DRB1	0.326727	0.205688	0.326	0.395	1	HLA-DRB1
SLFN5	0.330711	0.277174	0.485	0.531	1	SLFN5
G3BP2	0.333525	0.300508	0.299	0.301	1	G3BP2
CUTA	0.334435	0.183321	0.506	0.518	1	CUTA
UBE2I	0.334926	-0.158753	0.342	0.388	1	UBE2I
GMFG	0.335017	0.131655	0.722	0.799	1	GMFG
DDX3X	0.340721	0.119781	0.346	0.333	1	DDX3X
BUB3	0.343786	0.226597	0.427	0.453	1	BUB3
NOSIP	0.343872	-0.20416	0.299	0.346	1	NOSIP
TPI1	0.3456	0.167768	0.529	0.547	1	TPI1
TUBB	0.346899	0.17003	0.56	0.615	1	TUBB
ATP6V0C	0.347569	0.164271	0.488	0.505	1	ATP6V0C
NAP1L4	0.351574	0.237967	0.309	0.291	1	NAP1L4
RBX1	0.352795	0.236887	0.332	0.346	1	RBX1
ARF6	0.35452	0.202011	0.533	0.579	1	ARF6
IKZF3	0.355132	0.270203	0.38	0.388	1	IKZF3
PTPRCAP	0.357092	0.249117	0.405	0.414	1	PTPRCAP
SNU13	0.358156	0.269603	0.398	0.417	1	SNU13
UBALD2	0.358197	0.295839	0.357	0.362	1	UBALD2
EIF4A2	0.361102	0.130097	0.539	0.573	1	EIF4A2
KHDRBS1	0.369354	0.13664	0.452	0.489	1	KHDRBS1
LIMD2	0.371061	-0.129621	0.67	0.744	1	LIMD2
TC2N	0.371196	0.216812	0.434	0.46	1	TC2N
ZBTB38	0.371329	0.287707	0.378	0.388	1	ZBTB38
ARPC4	0.371354	-0.113738	0.413	0.476	1	ARPC4
BCAP31	0.373536	0.154766	0.477	0.502	1	BCAP31
RNASET2	0.37841	0.138722	0.452	0.453	1	RNASET2
SCAND1	0.380121	0.214844	0.388	0.395	1	SCAND1
ADAR	0.385144	0.333395	0.351	0.356	1	ADAR
NEDD8	0.386966	0.123875	0.448	0.46	1	NEDD8
HNRNPA0	0.393693	0.124506	0.577	0.602	1	HNRNPA0
VAMP2	0.395675	0.107874	0.589	0.631	1	VAMP2
HNRNPD	0.396944	0.129916	0.49	0.518	1	HNRNPD
ATP5F1D	0.401927	0.188954	0.535	0.589	1	ATP5F1D
TRAPPC5	0.403426	-0.105409	0.266	0.311	1	TRAPPC5
COX6C	0.412556	0.105719	0.573	0.612	1	COX6C
MDH2	0.420166	0.270574	0.355	0.362	1	MDH2
RBM39	0.423249	0.111933	0.531	0.573	1	RBM39
POLD4	0.425204	0.241872	0.367	0.379	1	POLD4
PRKCH	0.425339	0.15891	0.434	0.434	1	PRKCH
KMT2E	0.425812	0.192172	0.409	0.424	1	KMT2E
ITK	0.429128	0.236769	0.315	0.32	1	ITK
ARL6IP1	0.434567	0.184162	0.442	0.482	1	ARL6IP1
TOMM20	0.437737	0.126745	0.427	0.434	1	TOMM20
TMBIM4	0.439674	0.222113	0.405	0.434	1	TMBIM4
MDFIC	0.440994	0.260282	0.338	0.35	1	MDFIC
MRPL20	0.45362	0.281779	0.311	0.317	1	MRPL20
ILF3	0.466811	0.236832	0.311	0.317	1	ILF3
ZFP36L2	0.471248	0.225091	0.925	0.951	1	ZFP36L2
RAP1A	0.475008	0.287841	0.363	0.392	1	RAP1A
SIGIRR	0.476325	0.159491	0.465	0.498	1	SIGIRR
POLR2L	0.478622	0.28734	0.38	0.408	1	POLR2L
NME3	0.478704	0.271269	0.334	0.343	1	NME3
RBM8A	0.482619	0.248192	0.336	0.353	1	RBM8A
GNG5	0.483238	0.194152	0.425	0.437	1	GNG5
MVP	0.484013	0.179618	0.253	0.304	1	MVP
UTRN	0.484709	0.228157	0.33	0.34	1	UTRN
HSPA8	0.492987	0.103173	0.876	0.913	1	HSPA8
ATP5F1A	0.494896	0.105355	0.334	0.408	1	ATP5F1A
HLA-F	0.49799	0.153214	0.654	0.725	1	HLA-F
ELF1	0.501629	0.13077	0.405	0.421	1	ELF1
PIP4K2A	0.506078	0.247572	0.411	0.443	1	PIP4K2A
GPBP1	0.508695	0.293797	0.295	0.314	1	GPBP1
REEP5	0.512364	0.177842	0.322	0.327	1	REEP5
UQCR11	0.513587	0.10355	0.598	0.657	1	UQCR11
TMED2	0.515924	0.236658	0.303	0.307	1	TMED2
NFATC2	0.51726	0.229837	0.307	0.317	1	NFATC2
HMGN2	0.526097	0.192248	0.498	0.563	1	HMGN2
SYNGR2	0.533475	0.103276	0.282	0.337	1	SYNGR2
RBCK1	0.538944	0.241776	0.313	0.317	1	RBCK1
SERINC1	0.547783	0.288861	0.305	0.324	1	SERINC1
PSMC5	0.549059	0.246287	0.328	0.343	1	PSMC5
RBM3	0.556639	0.189397	0.562	0.595	1	RBM3
ARHGAP4	0.55842	0.249631	0.332	0.35	1	ARHGAP4
ANKRD44	0.559105	0.183164	0.357	0.362	1	ANKRD44
ARL6IP4	0.566565	0.145175	0.506	0.547	1	ARL6IP4
KIF2A	0.572317	0.192701	0.344	0.359	1	KIF2A
LSM7	0.573584	0.216444	0.359	0.385	1	LSM7
IFI16	0.575014	0.175383	0.301	0.356	1	IFI16
RNF7	0.576782	0.204617	0.303	0.317	1	RNF7
ETS1	0.578449	0.100214	0.627	0.654	1	ETS1
VPS29	0.578636	0.143688	0.255	0.301	1	VPS29
HNRNPA3	0.583643	0.11368	0.488	0.589	1	HNRNPA3
VAMP8	0.592034	0.151877	0.463	0.502	1	VAMP8
RNF213	0.596993	0.114602	0.504	0.531	1	RNF213
SF3B2	0.607025	0.126639	0.498	0.54	1	SF3B2
KRT10	0.608694	0.217212	0.44	0.482	1	KRT10
UQCRQ	0.610601	0.299963	0.326	0.353	1	UQCRQ
PRPF38B	0.612416	0.27894	0.34	0.35	1	PRPF38B
TGOLN2	0.621406	0.142904	0.349	0.35	1	TGOLN2
SH3BP1	0.623015	0.122051	0.282	0.337	1	SH3BP1
EIF3M	0.623959	0.103032	0.349	0.414	1	EIF3M
CIAO2B	0.624234	0.217948	0.32	0.337	1	CIAO2B
SRSF11	0.626053	0.111616	0.438	0.466	1	SRSF11
ID2	0.626628	0.351752	0.413	0.447	1	ID2
RABGAP1L	0.629078	0.101427	0.276	0.33	1	RABGAP1L
VDAC2	0.634098	0.23334	0.301	0.324	1	VDAC2
C9orf16	0.637746	0.16876	0.467	0.489	1	C9orf16
BCLAF1	0.638353	0.152291	0.346	0.362	1	BCLAF1
STAT3	0.643612	0.240329	0.355	0.382	1	STAT3
PSMD8	0.644753	0.212757	0.363	0.392	1	PSMD8
NDUFB10	0.648634	0.134731	0.384	0.398	1	NDUFB10
MAT2B	0.652468	0.177359	0.405	0.447	1	MAT2B
ABHD14B	0.653585	0.160275	0.303	0.311	1	ABHD14B
MRPL41	0.664614	0.123163	0.284	0.337	1	MRPL41
SPTAN1	0.665695	0.229637	0.365	0.379	1	SPTAN1
NDUFB8	0.672285	0.105095	0.448	0.508	1	NDUFB8
RBMS1	0.672848	0.273233	0.288	0.307	1	RBMS1
PUF60	0.673587	0.163699	0.278	0.33	1	PUF60
ATRAID	0.675394	0.155627	0.27	0.324	1	ATRAID
OPTN	0.676139	0.168559	0.371	0.395	1	OPTN
TMEM59	0.676296	0.105919	0.483	0.521	1	TMEM59
SEM1	0.683345	0.178856	0.351	0.369	1	SEM1
DENND2D	0.684217	0.154828	0.471	0.515	1	DENND2D
GABARAPL2	0.691454	0.164087	0.369	0.408	1	GABARAPL2
MACF1	0.697438	0.168508	0.355	0.375	1	MACF1
CARD16	0.701665	0.102173	0.272	0.307	1	CARD16
CDC42EP3	0.703609	0.243262	0.313	0.343	1	CDC42EP3
RPS27L	0.711135	0.167093	0.394	0.414	1	RPS27L
ATP6V1F	0.713655	0.220463	0.322	0.353	1	ATP6V1F
CSNK1A1	0.713752	0.146769	0.328	0.34	1	CSNK1A1
STAT1	0.728201	0.425595	0.288	0.307	1	STAT1
IDS	0.739167	0.193513	0.355	0.388	1	IDS
HLA-DPA1	0.73921	0.184447	0.373	0.398	1	HLA-DPA1
ATP5MPL	0.739512	0.231198	0.349	0.388	1	ATP5MPL
BSG	0.740011	0.130369	0.405	0.44	1	BSG
ARHGAP45	0.74167	0.120888	0.442	0.482	1	ARHGAP45
NDUFC1	0.743008	0.204112	0.288	0.311	1	NDUFC1
DRAP1	0.745596	0.120592	0.454	0.511	1	DRAP1
SPCS1	0.746638	0.149864	0.465	0.524	1	SPCS1
NDUFV2	0.748037	0.17397	0.305	0.356	1	NDUFV2
PIK3IP1	0.751552	0.142649	0.33	0.34	1	PIK3IP1
SSB	0.754507	0.148162	0.309	0.327	1	SSB
MTDH	0.755426	0.124013	0.388	0.453	1	MTDH
PSAP	0.756097	0.127272	0.448	0.502	1	PSAP
N4BP2L2	0.762986	0.140078	0.442	0.492	1	N4BP2L2
AKAP13	0.765446	0.175968	0.38	0.417	1	AKAP13
WTAP	0.765808	0.160472	0.282	0.304	1	WTAP
PPIG	0.770103	0.129812	0.313	0.333	1	PPIG
SLC25A5	0.774313	0.122836	0.365	0.434	1	SLC25A5
IRF1	0.778469	0.253451	0.382	0.424	1	IRF1
MRPS21	0.784034	0.148454	0.367	0.398	1	MRPS21
PSIP1	0.787112	0.154797	0.355	0.395	1	PSIP1
PNRC2	0.789578	0.170108	0.286	0.307	1	PNRC2
ARHGAP15	0.789889	0.119814	0.361	0.43	1	ARHGAP15
SELENOT	0.795497	0.164557	0.29	0.307	1	SELENOT
ST13	0.800615	0.126784	0.378	0.411	1	ST13
PNISR	0.806861	0.137074	0.45	0.515	1	PNISR
P4HB	0.817506	0.143724	0.411	0.453	1	P4HB
PPP4C	0.826146	0.223575	0.309	0.35	1	PPP4C
NFKBIA	0.837644	0.315716	0.579	0.657	1	NFKBIA
PYURF	0.839224	0.109331	0.309	0.317	1	PYURF
CIB1	0.841753	0.136782	0.452	0.511	1	CIB1
TAF15	0.843069	0.106983	0.305	0.346	1	TAF15
GRK6	0.846906	0.193639	0.373	0.398	1	GRK6
TWF2	0.857097	0.194296	0.342	0.372	1	TWF2
SF3B5	0.859167	0.103587	0.396	0.44	1	SF3B5
ATP5MD	0.863545	0.114834	0.427	0.495	1	ATP5MD
TPR	0.867816	0.212753	0.373	0.417	1	TPR
SHISA5	0.86922	0.138516	0.442	0.495	1	SHISA5
MAX	0.870916	0.228058	0.278	0.307	1	MAX
CCL4	0.870938	0.851783	0.45	0.502	1	CCL4
ADH5	0.880486	0.154751	0.266	0.304	1	ADH5
MBNL1	0.88547	0.11057	0.643	0.751	1	MBNL1
RPN2	0.888425	0.130223	0.378	0.43	1	RPN2
MZT2A	0.889347	0.117626	0.309	0.346	1	MZT2A
DNAJC8	0.896492	0.153094	0.286	0.317	1	DNAJC8
TMC6	0.896662	0.162766	0.363	0.398	1	TMC6
NDUFB11	0.897397	0.112236	0.411	0.472	1	NDUFB11
TLN1	0.919788	0.119667	0.456	0.495	1	TLN1
HSPB1	0.920154	0.106261	0.313	0.343	1	HSPB1
DHRS7	0.926004	0.128113	0.432	0.472	1	DHRS7
GCC2	0.928195	0.161726	0.311	0.34	1	GCC2
BLOC1S1	0.942683	0.185661	0.376	0.427	1	BLOC1S1
UQCRFS1	0.951031	0.243169	0.272	0.307	1	UQCRFS1
UBE2L3	0.958279	0.144063	0.297	0.324	1	UBE2L3
NUCKS1	0.959436	0.148081	0.32	0.35	1	NUCKS1
TALDO1	0.959769	0.11693	0.29	0.32	1	TALDO1
RAC1	0.965265	0.154384	0.442	0.495	1	RAC1
PBXIP1	0.965955	0.104328	0.415	0.479	1	PBXIP1
ATM	0.966434	0.138763	0.34	0.382	1	ATM
ACAP2	0.966605	0.15384	0.29	0.317	1	ACAP2
RASSF5	0.968091	0.136644	0.317	0.353	1	RASSF5
GNB1	0.971208	0.100771	0.342	0.366	1	GNB1
RAB11B	0.972719	0.139495	0.284	0.314	1	RAB11B
CDK2AP2	0.972733	0.153993	0.317	0.346	1	CDK2AP2
NOL7	0.993472	0.109708	0.324	0.346	1	NOL7
PREX1	0.997185	0.118218	0.29	0.324	1	PREX1

## Sheet: Fig3.j
	p_val	avg_log2FC	pct.1	pct.2	p_val_adj	gene
KLF2	2.02649826645544e-53	-3.03086	0.21	0.884	7.2864771668672e-49	KLF2
TMSB10	5.77784677466006e-20	-0.631426	0.99	1	2.07748258629677e-15	TMSB10
TLE5	6.56014359102706e-18	-0.821913	0.805	0.947	2.35876522958969e-13	TLE5
CD52	1.81064300318895e-17	-0.741034	0.885	0.96	6.51034798226618e-13	CD52
CDC25B	8.18868939593379e-16	-3.24645	0.045	0.347	2.94432515920195e-11	CDC25B
S1PR4	1.58733935458593e-12	-1.69505	0.205	0.503	5.70743738334917e-08	S1PR4
FLNA	1.6466480445793e-12	-1.46944	0.295	0.59	5.92068770908934e-08	FLNA
RHOC	7.03740657916501e-12	1.62956	0.41	0.167	2.53036990960457e-07	RHOC
PNRC1	1.13191036910198e-11	0.63494	0.925	0.862	4.06989692314309e-07	PNRC1
ANXA2	1.38126750801021e-11	-1.40329	0.24	0.553	4.96648545180152e-07	ANXA2
SELL	4.87820774453331e-11	-1.09433	0.405	0.68	1.7540083766244e-06	SELL
EMP3	5.98846662795408e-11	-0.692148	0.695	0.897	2.15321306074717e-06	EMP3
EEF2	6.59035744479805e-11	-0.440063	0.96	0.995	2.36962892285159e-06	EEF2
S100A10	1.56116192587645e-10	-0.857675	0.665	0.862	5.61331382068136e-06	S100A10
RIPOR2	1.75530815735487e-10	-1.50465	0.135	0.41	6.31138601058516e-06	RIPOR2
GIMAP7	2.79922771311161e-10	-1.02998	0.335	0.619	1.00649031652641e-05	GIMAP7
ITGB1	5.32278245608644e-10	-1.15455	0.33	0.603	1.91385965991044e-05	ITGB1
RASA3	5.46303874607321e-10	-1.63802	0.115	0.357	1.96429021153808e-05	RASA3
IL32	6.57473234085978e-10	0.481438	0.99	0.989	2.36401076047954e-05	IL32
ZFP36L1	1.52402073046938e-09	0.871828	0.8	0.69	5.47976893847571e-05	ZFP36L1
RASGRP2	2.30291119995527e-09	-1.33103	0.16	0.41	8.28034751055916e-05	RASGRP2
PLSCR3	2.39976684901255e-09	-1.27899	0.2	0.46	8.62860168230954e-05	PLSCR3
THOC3	3.54026009580489e-09	-1.77794	0.105	0.328	0.000127294	THOC3
HSP90B1	1.24370450225688e-08	0.884021	0.675	0.511	0.000447186	HSP90B1
RPL13	1.26186348148865e-08	-0.246057	1	1	0.000453716	RPL13
RPL18A	1.38966375571688e-08	-0.255238	1	1	0.000499668	RPL18A
RPS8	1.4240727817911e-08	-0.265659	1	1	0.00051204	RPS8
CRIP1	2.36170341779366e-08	-0.68539	0.63	0.81	0.000849174	CRIP1
RPS18	5.75617313451896e-08	-0.273321	1	1	0.00206969	RPS18
RPS15A	1.52944139458343e-07	-0.215031	1	1	0.00549926	RPS15A
TPT1	2.36836447502368e-07	-0.247545	1	1	0.00851569	TPT1
RPL4	6.51234983797503e-07	-0.398211	0.9	0.984	0.0234158	RPL4
LDHB	7.18441510033837e-07	-0.472795	0.785	0.899	0.0258323	LDHB
ANXA5	8.9249036421651e-07	-1.24585	0.19	0.384	0.0320904	ANXA5
B2M	1.87461185109156e-06	0.175852	1	1	0.0674035	B2M
AHNAK	1.92806331015241e-06	-0.706602	0.505	0.728	0.0693254	AHNAK
GIMAP4	2.19660426741842e-06	-0.669992	0.295	0.519	0.0789811	GIMAP4
CNN2	2.27383188896569e-06	-0.659359	0.515	0.706	0.0817579	CNN2
SHMT2	2.49809651486554e-06	-1.18266	0.2	0.394	0.0898216	SHMT2
LINC00861	2.56664861327537e-06	-0.980152	0.24	0.437	0.0922864	LINC00861
TAGLN2	2.58020033608005e-06	-0.688775	0.5	0.714	0.0927737	TAGLN2
BIN2	2.78143551784689e-06	-0.905389	0.31	0.521	0.100009	BIN2
GPR174	3.57832286932847e-06	0.899163	0.41	0.238	0.128662	GPR174
SRGN	3.71698069576092e-06	0.678498	0.745	0.635	0.133648	SRGN
RPL17	4.8253307254788e-06	-0.274703	0.98	1	0.1735	RPL17
ITGB7	8.9313672077601e-06	-1.05857	0.2	0.378	0.321136	ITGB7
CCR4	1.05808536558787e-05	-1.11458	0.155	0.333	0.380445	CCR4
ATP1A1	1.11842015343862e-05	-0.912131	0.19	0.376	0.402139	ATP1A1
BTF3	1.2137415736856e-05	-0.325111	0.86	0.966	0.436413	BTF3
RPL18	1.27944781985026e-05	-0.207869	1	0.997	0.460038	RPL18
IL10RA	1.286380150904e-05	-0.639917	0.48	0.672	0.462531	IL10RA
HMGN1	1.61253854063241e-05	0.623577	0.655	0.503	0.579804	HMGN1
SELPLG	1.63331104267557e-05	-0.554729	0.45	0.653	0.587273	SELPLG
CCR7	1.82717466274731e-05	-0.821014	0.205	0.392	0.656979	CCR7
DDIT4	2.05379687747664e-05	0.732528	0.635	0.529	0.738463	DDIT4
H3F3B	2.06507263694954e-05	0.358036	0.965	0.952	0.742518	H3F3B
MCUB	4.24349822742453e-05	-0.655542	0.22	0.415	1	MCUB
S100A6	4.61263277805728e-05	-0.437891	0.785	0.881	1	S100A6
EIF5A	5.1269588799354e-05	-0.700517	0.33	0.519	1	EIF5A
RPS6	6.16926502259967e-05	-0.223615	0.99	0.997	1	RPS6
RPS4X	6.23796761713092e-05	-0.21065	1	1	1	RPS4X
SMCHD1	6.38079746819303e-05	-0.649245	0.365	0.553	1	SMCHD1
GAS5	6.90752881484504e-05	-0.565414	0.45	0.648	1	GAS5
TNFRSF4	8.05498625985835e-05	1.151	0.315	0.183	1	TNFRSF4
ZFAS1	9.60538377757873e-05	-0.635292	0.38	0.574	1	ZFAS1
SYTL1	0.000106423	-0.789591	0.29	0.45	1	SYTL1
HLA-A	0.000108904	0.223301	0.99	0.997	1	HLA-A
YBX1	0.000120483	-0.364013	0.64	0.812	1	YBX1
RPS16	0.000125951	-0.222387	0.985	0.992	1	RPS16
CXCR3	0.000130306	0.608493	0.455	0.294	1	CXCR3
LIMD2	0.000136706	-0.362429	0.645	0.817	1	LIMD2
NR3C1	0.000151808	0.991524	0.385	0.272	1	NR3C1
PCED1B-AS1	0.000181674	-0.558434	0.46	0.64	1	PCED1B-AS1
RPL29	0.000191046	-0.166989	1	0.997	1	RPL29
R3HDM4	0.0001959	-0.801813	0.25	0.41	1	R3HDM4
ICAM3	0.000204184	0.583387	0.665	0.608	1	ICAM3
SYNGR2	0.000245804	-0.638167	0.265	0.442	1	SYNGR2
CCNI	0.000258794	0.345376	0.86	0.849	1	CCNI
LITAF	0.000265842	-0.727199	0.255	0.413	1	LITAF
ESYT1	0.000272732	-0.669209	0.19	0.341	1	ESYT1
MYL6	0.000276369	0.324971	0.905	0.899	1	MYL6
RPLP0	0.000308186	-0.239154	0.985	0.984	1	RPLP0
PRKCQ-AS1	0.000346619	-0.838662	0.17	0.317	1	PRKCQ-AS1
ANAPC5	0.000380885	-0.715928	0.22	0.373	1	ANAPC5
RPL6	0.000389565	-0.188555	1	1	1	RPL6
IL16	0.00041323	0.538268	0.675	0.569	1	IL16
TXNIP	0.000453211	-0.345169	0.875	0.95	1	TXNIP
RPS7	0.000461736	-0.160693	1	1	1	RPS7
TMBIM6	0.000479821	0.465498	0.725	0.664	1	TMBIM6
RPL37	0.000493568	-0.212644	0.995	0.997	1	RPL37
RPL3	0.000496959	-0.164359	0.995	1	1	RPL3
FXYD5	0.000617213	0.324171	0.95	0.929	1	FXYD5
RPS3A	0.000648684	-0.168301	0.995	1	1	RPS3A
ITM2B	0.000668081	0.278203	0.89	0.937	1	ITM2B
S100A11	0.000672736	-0.641629	0.46	0.606	1	S100A11
ADD3	0.000721024	-0.516527	0.29	0.458	1	ADD3
BATF	0.000742523	0.682017	0.41	0.304	1	BATF
KRT10	0.000758236	0.542471	0.54	0.437	1	KRT10
RPL23A	0.0007761	-0.180555	0.98	0.997	1	RPL23A
RPS2	0.000785719	-0.174663	0.995	1	1	RPS2
NME2	0.000824373	-0.399736	0.47	0.653	1	NME2
ACTB	0.000834708	0.139945	0.995	1	1	ACTB
GNB2	0.000849084	-0.467824	0.44	0.614	1	GNB2
RTN4	0.000862173	-0.767003	0.185	0.32	1	RTN4
GBP5	0.000889683	0.595373	0.535	0.426	1	GBP5
WIPF1	0.000917735	0.623936	0.53	0.442	1	WIPF1
PLEKHF1	0.000922084	1.01757	0.305	0.198	1	PLEKHF1
DDX3X	0.000972389	-0.726313	0.225	0.376	1	DDX3X
RPL39	0.00102458	-0.19788	1	0.997	1	RPL39
CAPN2	0.00104244	-0.596836	0.23	0.381	1	CAPN2
TGFB1	0.00106459	-0.302253	0.535	0.717	1	TGFB1
MYO1G	0.00106935	-0.80328	0.245	0.381	1	MYO1G
FYN	0.00112044	0.581058	0.615	0.553	1	FYN
CD4	0.00115595	0.659416	0.44	0.349	1	CD4
USP15	0.00120362	-0.70168	0.335	0.481	1	USP15
MED15	0.00133045	-0.91876	0.18	0.302	1	MED15
RCSD1	0.00135012	-0.430927	0.4	0.571	1	RCSD1
EIF4A1	0.00136938	-0.298834	0.475	0.661	1	EIF4A1
EIF3L	0.00145768	-0.317705	0.535	0.712	1	EIF3L
RPL27	0.00147408	-0.246382	0.865	0.939	1	RPL27
ALOX5AP	0.0014812	0.61534	0.475	0.381	1	ALOX5AP
RPL10A	0.0015008	-0.195955	0.975	0.987	1	RPL10A
CTLA4	0.00159121	0.756834	0.425	0.32	1	CTLA4
PABPC1	0.00160395	-0.252048	0.9	0.944	1	PABPC1
RACK1	0.00167764	-0.153114	0.985	0.997	1	RACK1
RPL5	0.00171248	-0.173012	0.995	0.997	1	RPL5
CDC42	0.00174748	-0.401392	0.515	0.675	1	CDC42
UCP2	0.00176242	-0.530908	0.52	0.63	1	UCP2
CD2	0.00180091	0.422339	0.67	0.608	1	CD2
LINC01578	0.00182925	-0.456129	0.455	0.611	1	LINC01578
RAP1A	0.0019163	0.553203	0.525	0.437	1	RAP1A
MAL	0.00195368	-0.570589	0.245	0.386	1	MAL
H1FX	0.00211401	0.612776	0.62	0.537	1	H1FX
RCAN3	0.00216575	-0.525111	0.335	0.487	1	RCAN3
GIMAP5	0.00219551	-0.555741	0.225	0.362	1	GIMAP5
RPL34	0.00220479	-0.155744	1	1	1	RPL34
CISH	0.00232209	0.843975	0.36	0.265	1	CISH
EEF1A1	0.00258017	-0.107311	1	1	1	EEF1A1
IER2	0.00263924	-0.348257	0.505	0.683	1	IER2
NACA	0.00267523	-0.166931	0.985	0.995	1	NACA
SPN	0.00274759	-0.771431	0.23	0.368	1	SPN
HCST	0.00282401	0.367741	0.73	0.717	1	HCST
HLA-E	0.00286743	0.286823	0.985	0.968	1	HLA-E
DAD1	0.00302572	0.43642	0.595	0.516	1	DAD1
CD96	0.00305421	0.777654	0.345	0.254	1	CD96
BCL2	0.00329967	0.607584	0.36	0.259	1	BCL2
FLOT2	0.00335598	-0.505925	0.275	0.418	1	FLOT2
STK17A	0.00338389	0.736696	0.33	0.243	1	STK17A
UBA52	0.00346367	-0.176816	0.935	0.976	1	UBA52
WASF2	0.00348037	-0.578728	0.245	0.373	1	WASF2
LIME1	0.00353019	-0.314745	0.615	0.772	1	LIME1
CD69	0.00374209	0.537447	0.64	0.577	1	CD69
MT-CO1	0.00376414	0.137716	1	1	1	MT-CO1
IL7R	0.00379782	-0.433969	0.31	0.45	1	IL7R
TOMM6	0.00384545	0.464183	0.51	0.439	1	TOMM6
NOP53	0.00384838	-0.2886	0.72	0.802	1	NOP53
S100A4	0.00389941	-0.279129	0.925	0.966	1	S100A4
DOK2	0.00390157	-0.551159	0.4	0.534	1	DOK2
CTSC	0.00400196	0.700604	0.465	0.384	1	CTSC
STAT1	0.00408838	0.675993	0.355	0.259	1	STAT1
SUN2	0.00413283	-0.387082	0.475	0.598	1	SUN2
BIN1	0.00435328	-0.568434	0.325	0.471	1	BIN1
CDC42SE1	0.00440709	-0.386935	0.315	0.474	1	CDC42SE1
EIF3E	0.00485046	-0.247422	0.515	0.69	1	EIF3E
GAPDH	0.00491568	0.283615	0.985	0.958	1	GAPDH
PHACTR2	0.00494737	0.543906	0.355	0.246	1	PHACTR2
CFLAR	0.00507941	-0.533271	0.225	0.344	1	CFLAR
ATP5MC2	0.00565061	0.26701	0.89	0.884	1	ATP5MC2
PDCD4	0.00571337	0.71271	0.37	0.28	1	PDCD4
AC243960.1	0.00572058	-0.58663	0.26	0.376	1	AC243960.1
LCK	0.00572072	0.239959	0.83	0.791	1	LCK
RASAL3	0.00584356	0.651	0.425	0.349	1	RASAL3
PLAAT4	0.00590646	0.424462	0.62	0.608	1	PLAAT4
PSAP	0.00592522	0.502647	0.525	0.46	1	PSAP
OCIAD2	0.0062264	-0.48092	0.295	0.423	1	OCIAD2
RPL15	0.00622872	-0.162901	0.99	0.995	1	RPL15
TTC39C	0.00684297	-0.484203	0.295	0.423	1	TTC39C
RPS4Y1	0.00705183	0.461125	0.34	0.228	1	RPS4Y1
CARD16	0.00716976	0.566273	0.435	0.352	1	CARD16
CLEC2B	0.0074229	0.7914	0.31	0.222	1	CLEC2B
CD74	0.00779053	0.198	0.8	0.751	1	CD74
SRI	0.00785432	0.624392	0.35	0.27	1	SRI
THEM4	0.00789515	-0.462977	0.25	0.376	1	THEM4
DUSP2	0.00798305	0.518921	0.39	0.299	1	DUSP2
PGK1	0.00810837	-0.271864	0.475	0.635	1	PGK1
RPL11	0.00811456	-0.121149	1	1	1	RPL11
NSD3	0.00826873	-0.491906	0.36	0.492	1	NSD3
RGS19	0.00846226	-0.566647	0.23	0.336	1	RGS19
ITGA4	0.00897215	0.567458	0.405	0.302	1	ITGA4
TBCA	0.00903167	-0.453014	0.285	0.418	1	TBCA
LDLRAP1	0.00941213	-0.478107	0.245	0.368	1	LDLRAP1
CUTA	0.0094385	0.354472	0.67	0.622	1	CUTA
HMOX2	0.00966284	-0.415591	0.22	0.339	1	HMOX2
LFNG	0.00969263	-0.758706	0.215	0.32	1	LFNG
SAMHD1	0.00990493	-0.275952	0.455	0.587	1	SAMHD1
SP100	0.00993175	-0.363233	0.33	0.45	1	SP100
ATP6V0E1	0.0100466	0.480469	0.605	0.582	1	ATP6V0E1
ATP5PD	0.0104098	-0.330912	0.325	0.463	1	ATP5PD
RPL26	0.0105119	-0.117121	0.995	0.997	1	RPL26
RPL35	0.0106545	-0.169191	0.96	0.979	1	RPL35
SARAF	0.0108304	0.224378	0.935	0.915	1	SARAF
RPL37A	0.0108436	-0.166824	0.92	0.963	1	RPL37A
IFITM2	0.0116226	0.347521	0.63	0.582	1	IFITM2
SMARCA2	0.0116422	0.791744	0.33	0.257	1	SMARCA2
LCP2	0.0118035	0.463172	0.615	0.611	1	LCP2
WTAP	0.0119472	-0.47882	0.24	0.349	1	WTAP
CYFIP2	0.0120145	-0.328297	0.335	0.46	1	CYFIP2
LEF1	0.0123447	-0.267528	0.455	0.611	1	LEF1
CYLD	0.0124417	0.549679	0.405	0.328	1	CYLD
EEF1G	0.0124431	-0.159462	0.91	0.96	1	EEF1G
IL6R	0.012475	-0.599091	0.215	0.323	1	IL6R
TIGIT	0.0125362	0.528561	0.485	0.41	1	TIGIT
GIMAP1	0.0126068	-0.281858	0.25	0.376	1	GIMAP1
TMBIM4	0.0126091	0.613122	0.44	0.373	1	TMBIM4
TBC1D4	0.0127482	0.732773	0.31	0.235	1	TBC1D4
PDIA3	0.0129927	0.364134	0.54	0.481	1	PDIA3
PPP2R5C	0.0131742	-0.588365	0.2	0.302	1	PPP2R5C
BST2	0.0134537	0.6322	0.38	0.325	1	BST2
TMEM173	0.0137348	-0.526321	0.265	0.373	1	TMEM173
SKP1	0.0152997	0.292596	0.73	0.72	1	SKP1
CELF2	0.01579	-0.461556	0.335	0.45	1	CELF2
PPP2CA	0.0160459	-0.451742	0.195	0.307	1	PPP2CA
HSP90AB1	0.0163991	0.296982	0.79	0.73	1	HSP90AB1
DGKA	0.0164141	-0.341917	0.39	0.521	1	DGKA
ISG15	0.0165461	-0.628606	0.21	0.307	1	ISG15
VSIR	0.0172068	-0.512114	0.385	0.497	1	VSIR
MAT2B	0.0172689	-0.383511	0.355	0.46	1	MAT2B
CD37	0.0174183	0.232268	0.885	0.865	1	CD37
NOL7	0.0175541	-0.38135	0.33	0.463	1	NOL7
ACTR3	0.0177291	-0.220976	0.465	0.63	1	ACTR3
BIRC3	0.0177926	-0.318951	0.2	0.307	1	BIRC3
MAX	0.0178832	-0.376799	0.27	0.378	1	MAX
PPIA	0.018098	-0.168896	0.855	0.937	1	PPIA
GNAS	0.018537	0.267372	0.705	0.675	1	GNAS
RPS14	0.0185698	-0.135051	1	1	1	RPS14
MBNL1	0.0188498	0.265026	0.69	0.672	1	MBNL1
RBM38	0.0190461	-0.300339	0.36	0.479	1	RBM38
C4orf3	0.019314	-0.346376	0.35	0.489	1	C4orf3
SELENOM	0.0197617	0.432723	0.335	0.257	1	SELENOM
CD47	0.0197641	-0.482348	0.37	0.481	1	CD47
DDX39B	0.0198721	-0.288162	0.37	0.479	1	DDX39B
SRP14	0.0199605	0.237124	0.78	0.788	1	SRP14
TCF7	0.0199829	-0.447242	0.325	0.421	1	TCF7
NDUFB9	0.0202646	-0.331422	0.385	0.519	1	NDUFB9
GGNBP2	0.0203392	-0.439819	0.235	0.341	1	GGNBP2
OAZ1	0.0203635	0.196649	0.845	0.873	1	OAZ1
UBXN4	0.0207059	0.55723	0.44	0.389	1	UBXN4
SCAMP2	0.0207131	-0.374523	0.27	0.378	1	SCAMP2
EGLN2	0.020824	-0.359286	0.225	0.341	1	EGLN2
SEPTIN1	0.0216563	0.283091	0.655	0.606	1	SEPTIN1
SLC25A6	0.0222349	-0.229667	0.755	0.87	1	SLC25A6
PA2G4	0.0227365	0.483493	0.43	0.381	1	PA2G4
GDI1	0.0235984	-0.45187	0.245	0.347	1	GDI1
SEPTIN7	0.0241151	0.368795	0.57	0.55	1	SEPTIN7
IKZF1	0.0243861	-0.345904	0.395	0.508	1	IKZF1
SNRPD2	0.0245159	0.248081	0.75	0.746	1	SNRPD2
TRAF3IP3	0.0259031	-0.192824	0.665	0.783	1	TRAF3IP3
RWDD1	0.0261283	-0.446133	0.245	0.344	1	RWDD1
MFNG	0.0264471	-0.481208	0.225	0.315	1	MFNG
GYPC	0.0265654	0.413392	0.585	0.561	1	GYPC
UQCRFS1	0.0269454	-0.373552	0.285	0.394	1	UQCRFS1
SHKBP1	0.0278527	-0.484396	0.235	0.331	1	SHKBP1
CDC37	0.0279908	0.34627	0.56	0.508	1	CDC37
LGALS1	0.0282749	-0.610504	0.245	0.339	1	LGALS1
FNTA	0.0283677	-0.428871	0.23	0.323	1	FNTA
ZC3HAV1	0.0284481	-0.323254	0.3	0.413	1	ZC3HAV1
NEAT1	0.028705	-0.588478	0.255	0.362	1	NEAT1
PTPRC	0.0287975	0.171071	0.93	0.942	1	PTPRC
H2AFZ	0.0294149	0.474433	0.59	0.537	1	H2AFZ
ARHGDIA	0.0298858	-0.263844	0.39	0.542	1	ARHGDIA
FGFR1OP2	0.0299182	0.415687	0.45	0.397	1	FGFR1OP2
RPS9	0.0307675	-0.106886	1	1	1	RPS9
TMEM123	0.0307862	-0.31781	0.44	0.556	1	TMEM123
HSPD1	0.0313967	-0.425535	0.23	0.323	1	HSPD1
FYB1	0.0318114	0.18166	0.77	0.754	1	FYB1
RPS27L	0.0320394	0.39078	0.49	0.442	1	RPS27L
ICAM2	0.0328383	-0.396852	0.29	0.384	1	ICAM2
JAK1	0.0330209	0.328222	0.71	0.725	1	JAK1
ATRAID	0.0335708	0.507962	0.34	0.275	1	ATRAID
RPS12	0.0344714	-0.121747	1	1	1	RPS12
CAP1	0.0345763	-0.335158	0.52	0.619	1	CAP1
RAC2	0.0346968	-0.156913	0.895	0.918	1	RAC2
H3F3A	0.0347415	-0.159635	0.8	0.886	1	H3F3A
RPSA	0.0347623	-0.118041	0.98	0.984	1	RPSA
HLA-B	0.0349658	0.114987	1	1	1	HLA-B
RBX1	0.0351329	-0.231049	0.28	0.402	1	RBX1
NCL	0.0352041	-0.227622	0.62	0.741	1	NCL
ITGB2	0.0357661	0.328625	0.66	0.638	1	ITGB2
RPS20	0.0360339	-0.273569	0.64	0.738	1	RPS20
ATP6V0E2	0.0363443	0.523644	0.305	0.246	1	ATP6V0E2
SMDT1	0.0368006	-0.287406	0.4	0.521	1	SMDT1
CCDC88C	0.036954	-0.27833	0.245	0.349	1	CCDC88C
AIP	0.037405	-0.187805	0.335	0.458	1	AIP
ITM2A	0.0375759	0.692261	0.41	0.336	1	ITM2A
PTPN6	0.0380413	-0.307585	0.33	0.442	1	PTPN6
FBL	0.0382682	-0.322932	0.265	0.365	1	FBL
CYTH1	0.0386146	-0.258219	0.27	0.368	1	CYTH1
TSC22D3	0.0387077	-0.173398	0.695	0.778	1	TSC22D3
PRDX1	0.0396611	-0.256887	0.42	0.529	1	PRDX1
TNFAIP3	0.0405037	0.67058	0.42	0.368	1	TNFAIP3
UBC	0.0406297	0.151873	0.945	0.971	1	UBC
CALM1	0.0407767	-0.174012	0.9	0.942	1	CALM1
RGCC	0.041524	-0.289233	0.265	0.376	1	RGCC
CD3G	0.0419847	-0.190504	0.615	0.725	1	CD3G
CORO7	0.0422555	-0.219918	0.21	0.31	1	CORO7
CCT7	0.0425402	-0.324603	0.275	0.381	1	CCT7
FDFT1	0.0429327	-0.267494	0.23	0.323	1	FDFT1
ATF7IP	0.0432685	0.557576	0.34	0.27	1	ATF7IP
BSG	0.0436124	0.505961	0.39	0.336	1	BSG
RPL36AL	0.0437066	0.220245	0.85	0.876	1	RPL36AL
CKLF	0.0446039	0.538366	0.395	0.341	1	CKLF
PKM	0.0451648	0.372786	0.68	0.696	1	PKM
GRK2	0.0454857	-0.344246	0.25	0.339	1	GRK2
EIF4G2	0.0463652	-0.220961	0.45	0.577	1	EIF4G2
CDKN1B	0.0468383	-0.217569	0.415	0.524	1	CDKN1B
CASP1	0.0468776	0.570266	0.345	0.283	1	CASP1
JUND	0.0469838	0.300566	0.75	0.767	1	JUND
EIF3A	0.0470268	-0.281319	0.31	0.418	1	EIF3A
PYCR2	0.0490167	-0.226522	0.25	0.36	1	PYCR2
CCND3	0.0491647	-0.28363	0.365	0.495	1	CCND3
PPM1G	0.0496751	-0.374895	0.28	0.381	1	PPM1G
STAT3	0.0501746	0.519433	0.395	0.339	1	STAT3
ABHD17A	0.0502618	-0.279843	0.34	0.442	1	ABHD17A
PIK3IP1	0.0503175	-0.258884	0.38	0.484	1	PIK3IP1
NDUFS8	0.0518198	-0.435514	0.22	0.31	1	NDUFS8
FAM107B	0.0520988	-0.232474	0.365	0.487	1	FAM107B
PARK7	0.0533635	-0.221312	0.435	0.571	1	PARK7
RAD21	0.05448	-0.247625	0.375	0.489	1	RAD21
DDX24	0.0546928	0.355001	0.585	0.582	1	DDX24
CASP8	0.0548076	-0.235894	0.235	0.328	1	CASP8
RPS5	0.0551561	-0.120188	0.99	0.997	1	RPS5
TIAL1	0.0551602	0.456462	0.33	0.27	1	TIAL1
CD48	0.0554921	0.236748	0.71	0.661	1	CD48
ARL6IP4	0.0556897	0.323226	0.575	0.553	1	ARL6IP4
TAPBP	0.0561005	0.334307	0.45	0.415	1	TAPBP
ARHGEF1	0.0574848	-0.235886	0.575	0.646	1	ARHGEF1
NDUFC2	0.057694	0.419836	0.45	0.413	1	NDUFC2
ARHGAP30	0.0582211	-0.288702	0.345	0.442	1	ARHGAP30
MT-ND1	0.0591011	0.198805	0.91	0.91	1	MT-ND1
NOSIP	0.0593602	-0.401377	0.29	0.378	1	NOSIP
HNRNPC	0.0595288	0.259739	0.635	0.598	1	HNRNPC
GTF3A	0.0599863	-0.224366	0.395	0.519	1	GTF3A
MALAT1	0.0602583	0.117349	1	1	1	MALAT1
PAIP2	0.0610988	0.430532	0.425	0.384	1	PAIP2
TMEM59	0.0612755	0.319018	0.48	0.458	1	TMEM59
RPL22	0.0620268	-0.119859	0.965	0.968	1	RPL22
EIF4A2	0.0621748	-0.150526	0.515	0.648	1	EIF4A2
ISG20	0.0625942	-0.268038	0.505	0.606	1	ISG20
NCK2	0.0628138	0.337027	0.39	0.328	1	NCK2
CFL1	0.0630956	0.118504	0.935	0.981	1	CFL1
TLK1	0.065413	0.578237	0.335	0.286	1	TLK1
ARHGAP15	0.065952	-0.211692	0.29	0.392	1	ARHGAP15
MAP1LC3B	0.0663317	-0.279826	0.215	0.302	1	MAP1LC3B
MPHOSPH8	0.0666337	0.314914	0.48	0.442	1	MPHOSPH8
U2SURP	0.0668497	0.382344	0.35	0.286	1	U2SURP
EVL	0.0685091	0.219268	0.8	0.831	1	EVL
POLR3GL	0.069088	-0.347985	0.245	0.325	1	POLR3GL
LDHA	0.0695971	-0.124762	0.39	0.495	1	LDHA
REST	0.0697903	0.611414	0.31	0.267	1	REST
KLF6	0.0727568	0.265884	0.68	0.648	1	KLF6
FGD3	0.0748936	-0.172855	0.27	0.365	1	FGD3
TMEM50A	0.0762224	0.320181	0.435	0.402	1	TMEM50A
BCL7C	0.076553	0.448247	0.315	0.265	1	BCL7C
FCMR	0.0770327	-0.193754	0.605	0.706	1	FCMR
SSU72	0.077573	0.436509	0.455	0.444	1	SSU72
RPL12	0.0780457	-0.106576	0.995	0.997	1	RPL12
FBXW5	0.078632	-0.153062	0.225	0.317	1	FBXW5
HNRNPA2B1	0.0786796	0.135318	0.9	0.87	1	HNRNPA2B1
DUSP1	0.0787305	0.317081	0.63	0.595	1	DUSP1
UBB	0.0788396	0.392829	0.625	0.619	1	UBB
RPL36A	0.0789528	-0.181343	0.89	0.918	1	RPL36A
PRPF40A	0.080586	-0.202814	0.225	0.312	1	PRPF40A
PSME2	0.0805931	0.365599	0.495	0.476	1	PSME2
ATP5F1D	0.0806246	-0.254923	0.535	0.656	1	ATP5F1D
SOD1	0.0814336	0.212742	0.7	0.712	1	SOD1
RPS21	0.0819702	-0.129491	0.985	0.981	1	RPS21
KHDRBS1	0.0823289	0.227248	0.53	0.503	1	KHDRBS1
HNRNPH3	0.0827174	-0.212602	0.275	0.37	1	HNRNPH3
ANAPC16	0.083657	0.271617	0.57	0.545	1	ANAPC16
SLA	0.0837627	0.396169	0.3	0.246	1	SLA
MTRNR2L12	0.0843329	-0.157138	0.935	0.968	1	MTRNR2L12
HNRNPD	0.084445	0.33566	0.515	0.487	1	HNRNPD
SELENOW	0.0858668	0.35716	0.505	0.484	1	SELENOW
SEPTIN6	0.08644	-0.207572	0.59	0.701	1	SEPTIN6
VAMP8	0.0874312	-0.231774	0.445	0.542	1	VAMP8
UBL5	0.0877659	-0.262362	0.565	0.683	1	UBL5
RORA	0.0899541	0.417678	0.37	0.328	1	RORA
TCEA1	0.0920424	-0.18178	0.345	0.452	1	TCEA1
TRIM22	0.0924507	0.581227	0.405	0.386	1	TRIM22
DDX5	0.0928452	-0.129243	0.93	0.958	1	DDX5
ATP5F1B	0.0931902	-0.257151	0.5	0.606	1	ATP5F1B
GLS	0.0937103	-0.439597	0.32	0.394	1	GLS
NCKAP1L	0.0938717	0.33193	0.3	0.238	1	NCKAP1L
NKTR	0.0942938	0.497707	0.3	0.254	1	NKTR
YWHAZ	0.0946094	-0.171577	0.75	0.841	1	YWHAZ
SIGIRR	0.0946123	-0.214442	0.35	0.46	1	SIGIRR
TNFRSF1B	0.0961233	-0.245217	0.445	0.526	1	TNFRSF1B
EML4	0.0969866	0.512679	0.425	0.407	1	EML4
SELENOF	0.097111	-0.176292	0.305	0.386	1	SELENOF
SLC25A5	0.0992027	-0.306815	0.34	0.421	1	SLC25A5
LAMTOR1	0.0994425	-0.224199	0.24	0.32	1	LAMTOR1
OXA1L	0.0996093	-0.338701	0.285	0.373	1	OXA1L
PEBP1	0.100264	0.313124	0.545	0.532	1	PEBP1
HDAC1	0.100582	-0.342922	0.26	0.331	1	HDAC1
FOXP1	0.100865	-0.402288	0.395	0.466	1	FOXP1
ATP5F1E	0.101883	-0.135112	0.82	0.892	1	ATP5F1E
HIST1H1C	0.102911	0.450766	0.31	0.262	1	HIST1H1C
OGA	0.103284	0.332125	0.31	0.259	1	OGA
VAPA	0.103344	0.375644	0.35	0.307	1	VAPA
TUBA4A	0.103574	0.161549	0.59	0.558	1	TUBA4A
WDR1	0.104669	0.227558	0.555	0.519	1	WDR1
ARPC2	0.1052	-0.115884	0.8	0.849	1	ARPC2
TMEM219	0.105679	0.556425	0.37	0.331	1	TMEM219
PKN1	0.107245	-0.180488	0.275	0.365	1	PKN1
SMIM26	0.107519	-0.165431	0.24	0.32	1	SMIM26
ARID4B	0.107667	0.386801	0.4	0.357	1	ARID4B
CAPZA1	0.108141	-0.277233	0.255	0.317	1	CAPZA1
FLT3LG	0.109166	-0.152852	0.495	0.579	1	FLT3LG
RESF1	0.109454	0.255571	0.615	0.614	1	RESF1
TCF25	0.110146	0.561311	0.305	0.27	1	TCF25
CLIC1	0.111376	0.155211	0.81	0.823	1	CLIC1
PFKL	0.111649	-0.31082	0.24	0.31	1	PFKL
CDV3	0.11282	-0.133262	0.31	0.399	1	CDV3
RNPS1	0.112887	-0.284406	0.375	0.45	1	RNPS1
COX7A2	0.113567	-0.220132	0.41	0.511	1	COX7A2
SLFN5	0.113688	-0.280263	0.54	0.619	1	SLFN5
CHMP4A	0.114105	0.340763	0.32	0.272	1	CHMP4A
BCL11B	0.114124	0.389231	0.415	0.384	1	BCL11B
SIRPG	0.114796	0.395415	0.345	0.307	1	SIRPG
MEAF6	0.115562	-0.356776	0.25	0.328	1	MEAF6
TMC6	0.117176	-0.278231	0.335	0.429	1	TMC6
HNRNPR	0.11777	0.384386	0.39	0.376	1	HNRNPR
CD3E	0.11794	0.131004	0.96	0.963	1	CD3E
SFPQ	0.118024	-0.183973	0.405	0.513	1	SFPQ
HNRNPK	0.118099	0.196209	0.685	0.733	1	HNRNPK
RSL1D1	0.119172	-0.229142	0.355	0.444	1	RSL1D1
PPP1CA	0.119258	-0.240864	0.615	0.68	1	PPP1CA
BCAP31	0.119391	0.40751	0.45	0.455	1	BCAP31
DNAJB1	0.121511	-0.101092	0.39	0.489	1	DNAJB1
CD7	0.122207	-0.143202	0.53	0.608	1	CD7
PPP1R15A	0.122477	0.541908	0.315	0.267	1	PPP1R15A
EWSR1	0.122744	-0.259844	0.42	0.5	1	EWSR1
HLA-DPA1	0.122746	0.317446	0.355	0.299	1	HLA-DPA1
HNRNPUL1	0.122945	0.412329	0.37	0.339	1	HNRNPUL1
UBE2N	0.12481	-0.171377	0.225	0.302	1	UBE2N
NDFIP1	0.125952	-0.267429	0.425	0.516	1	NDFIP1
CIAO2B	0.126287	0.255286	0.385	0.347	1	CIAO2B
FTH1	0.126684	0.107519	0.985	0.992	1	FTH1
CAST	0.129375	-0.292692	0.285	0.365	1	CAST
PTPRCAP	0.129471	0.286936	0.365	0.317	1	PTPRCAP
HNRNPA0	0.130576	0.269167	0.605	0.601	1	HNRNPA0
SF1	0.132737	-0.203831	0.57	0.688	1	SF1
RNASEK	0.133561	0.157804	0.68	0.704	1	RNASEK
TRABD	0.134025	-0.35795	0.295	0.365	1	TRABD
CAPZB	0.134385	-0.172827	0.615	0.683	1	CAPZB
RNF7	0.135625	0.403768	0.315	0.27	1	RNF7
LNPEP	0.137301	0.420083	0.325	0.278	1	LNPEP
HINT1	0.137949	-0.13057	0.73	0.833	1	HINT1
PNN	0.137996	0.409564	0.32	0.283	1	PNN
MT-ND4L	0.138033	0.112135	0.84	0.857	1	MT-ND4L
ZYX	0.139147	-0.184357	0.465	0.558	1	ZYX
SHISA5	0.140401	-0.21393	0.41	0.497	1	SHISA5
SF3A2	0.141364	-0.300046	0.28	0.352	1	SF3A2
ARPC5L	0.141649	0.334416	0.31	0.257	1	ARPC5L
ATP5MC3	0.142227	0.249877	0.475	0.431	1	ATP5MC3
BTG2	0.142349	0.660197	0.32	0.275	1	BTG2
AQP3	0.142794	-0.387313	0.47	0.54	1	AQP3
EMB	0.14291	0.486851	0.33	0.304	1	EMB
SRSF5	0.144008	-0.119258	0.77	0.849	1	SRSF5
SPCS1	0.144444	0.267432	0.51	0.484	1	SPCS1
M6PR	0.145297	-0.295825	0.31	0.376	1	M6PR
RSRP1	0.145447	-0.120145	0.46	0.54	1	RSRP1
DENND2D	0.145637	0.32201	0.375	0.349	1	DENND2D
XRCC6	0.145837	-0.226151	0.485	0.571	1	XRCC6
CD5	0.146429	-0.283593	0.33	0.397	1	CD5
SON	0.147276	0.184841	0.685	0.709	1	SON
PSMB1	0.147381	0.265849	0.475	0.455	1	PSMB1
FMNL1	0.148205	0.26482	0.5	0.466	1	FMNL1
GLRX	0.148463	-0.222605	0.275	0.354	1	GLRX
SLTM	0.148501	-0.199604	0.255	0.323	1	SLTM
ITK	0.148618	-0.282014	0.325	0.394	1	ITK
RALY	0.150145	-0.206704	0.4	0.492	1	RALY
UFC1	0.150671	-0.194169	0.29	0.365	1	UFC1
NDUFS5	0.150944	0.319164	0.515	0.508	1	NDUFS5
DEK	0.150953	-0.169833	0.325	0.41	1	DEK
PSME1	0.153793	0.165042	0.75	0.765	1	PSME1
HNRNPF	0.154489	-0.105703	0.55	0.667	1	HNRNPF
PPIB	0.155676	0.20287	0.695	0.714	1	PPIB
CD27	0.158975	0.273342	0.695	0.72	1	CD27
EIF4H	0.159551	-0.177878	0.31	0.384	1	EIF4H
DOCK8	0.159643	-0.221437	0.255	0.333	1	DOCK8
JUNB	0.161391	0.251346	0.9	0.934	1	JUNB
BZW1	0.162431	0.257553	0.36	0.31	1	BZW1
APBB1IP	0.162552	0.24379	0.545	0.548	1	APBB1IP
SLC2A4RG	0.163304	0.330499	0.375	0.339	1	SLC2A4RG
CALM3	0.166473	0.288408	0.56	0.595	1	CALM3
STK17B	0.16707	0.363766	0.485	0.497	1	STK17B
MIF	0.167432	0.115424	0.81	0.815	1	MIF
FNBP4	0.167655	-0.203469	0.255	0.317	1	FNBP4
TNFSF12	0.169631	0.407272	0.34	0.31	1	TNFSF12
GABARAP	0.169691	0.110753	0.735	0.751	1	GABARAP
TMPO	0.170418	-0.151715	0.265	0.341	1	TMPO
GATA3	0.171657	-0.182663	0.275	0.347	1	GATA3
WAS	0.171881	0.294382	0.485	0.468	1	WAS
CD44	0.173084	0.217179	0.64	0.661	1	CD44
ANP32A	0.173122	-0.160243	0.295	0.376	1	ANP32A
SEC11A	0.174361	-0.160439	0.29	0.365	1	SEC11A
PPP1R2	0.175822	-0.108315	0.44	0.532	1	PPP1R2
LAMTOR4	0.176351	-0.100392	0.465	0.595	1	LAMTOR4
REX1BD	0.17651	0.209661	0.45	0.426	1	REX1BD
FLI1	0.176831	-0.167482	0.24	0.307	1	FLI1
UXT	0.177084	-0.213055	0.45	0.537	1	UXT
HLA-DRB1	0.177191	-0.180157	0.285	0.352	1	HLA-DRB1
TMEM258	0.177567	-0.210935	0.38	0.468	1	TMEM258
VPS28	0.177878	0.304171	0.49	0.479	1	VPS28
ANKRD11	0.179624	0.437567	0.37	0.336	1	ANKRD11
LAT	0.179894	0.208901	0.685	0.693	1	LAT
TPI1	0.179963	0.251061	0.565	0.556	1	TPI1
GNB1	0.183848	-0.160182	0.33	0.399	1	GNB1
CSNK1A1	0.184573	-0.133771	0.265	0.331	1	CSNK1A1
RAP1B	0.185513	-0.185128	0.415	0.503	1	RAP1B
ANP32B	0.186613	0.1717	0.59	0.606	1	ANP32B
ZRANB2	0.187683	0.424575	0.33	0.307	1	ZRANB2
ACTN4	0.189943	0.44119	0.305	0.272	1	ACTN4
JTB	0.189992	0.259803	0.445	0.437	1	JTB
PDE7A	0.192411	0.282949	0.38	0.344	1	PDE7A
ELOB	0.19497	0.175832	0.575	0.563	1	ELOB
MVP	0.19563	-0.21472	0.25	0.31	1	MVP
EIF3K	0.196037	0.145684	0.785	0.794	1	EIF3K
RAB5IF	0.196443	-0.161135	0.24	0.304	1	RAB5IF
SYNE2	0.198366	-0.225712	0.465	0.537	1	SYNE2
RASGRP1	0.199625	-0.165259	0.26	0.328	1	RASGRP1
UQCRH	0.201571	-0.105235	0.425	0.513	1	UQCRH
MOB1A	0.204346	-0.216141	0.255	0.31	1	MOB1A
TECR	0.205279	0.332384	0.475	0.487	1	TECR
SCP2	0.205998	0.40616	0.305	0.275	1	SCP2
TAGAP	0.208635	-0.27573	0.315	0.384	1	TAGAP
HCLS1	0.210314	0.195015	0.69	0.743	1	HCLS1
PRKCH	0.210881	-0.245906	0.38	0.458	1	PRKCH
EEF1D	0.212807	0.118203	0.97	0.989	1	EEF1D
CCNDBP1	0.213247	-0.280746	0.28	0.339	1	CCNDBP1
RSL24D1	0.213291	-0.113625	0.31	0.389	1	RSL24D1
GPBP1	0.213777	0.332366	0.315	0.28	1	GPBP1
ATP5MG	0.213901	0.153034	0.78	0.783	1	ATP5MG
COX6B1	0.214024	-0.175141	0.61	0.683	1	COX6B1
DDX17	0.214358	0.284663	0.585	0.585	1	DDX17
RAB5C	0.214518	-0.210072	0.27	0.347	1	RAB5C
ZAP70	0.219332	0.354197	0.475	0.492	1	ZAP70
SSR4	0.220503	0.338284	0.55	0.566	1	SSR4
PSMF1	0.221288	0.414756	0.315	0.291	1	PSMF1
PNPLA2	0.222134	-0.212276	0.305	0.37	1	PNPLA2
NDUFV1	0.223253	0.32111	0.305	0.272	1	NDUFV1
IQGAP2	0.22405	-0.306109	0.285	0.344	1	IQGAP2
GLG1	0.224466	-0.118117	0.32	0.402	1	GLG1
RBMX	0.224941	-0.183571	0.33	0.405	1	RBMX
NDUFB7	0.225031	-0.115696	0.28	0.352	1	NDUFB7
ZNF207	0.225196	-0.242769	0.275	0.331	1	ZNF207
CSTB	0.22876	-0.195512	0.45	0.521	1	CSTB
RHOG	0.229488	0.172546	0.545	0.542	1	RHOG
C1QBP	0.229801	-0.12847	0.245	0.312	1	C1QBP
PRR13	0.232416	0.262735	0.59	0.619	1	PRR13
ARPC5	0.232439	-0.222947	0.35	0.421	1	ARPC5
HMGN2	0.232576	-0.117166	0.54	0.653	1	HMGN2
HSPA5	0.233274	0.213556	0.445	0.415	1	HSPA5
NDUFA4	0.233279	0.198758	0.635	0.696	1	NDUFA4
UQCR11	0.234506	0.203828	0.62	0.638	1	UQCR11
NME3	0.235742	0.360913	0.37	0.354	1	NME3
DDX6	0.237534	0.343914	0.415	0.392	1	DDX6
HIST1H1E	0.24013	-0.247228	0.48	0.553	1	HIST1H1E
PTP4A2	0.243413	-0.21744	0.48	0.548	1	PTP4A2
EID1	0.243572	0.169582	0.545	0.561	1	EID1
NAP1L1	0.243726	0.252683	0.465	0.455	1	NAP1L1
ROCK1	0.245055	0.188978	0.31	0.267	1	ROCK1
STUB1	0.245467	0.190388	0.365	0.339	1	STUB1
RPL27A	0.245682	0.107787	0.725	0.725	1	RPL27A
CORO1B	0.246329	-0.380875	0.42	0.463	1	CORO1B
MCL1	0.246346	0.247101	0.46	0.439	1	MCL1
MYH9	0.249394	-0.115434	0.655	0.712	1	MYH9
METTL26	0.254634	-0.239249	0.25	0.304	1	METTL26
NEDD8	0.256557	0.256729	0.415	0.399	1	NEDD8
TAP2	0.256649	0.216863	0.365	0.331	1	TAP2
RBCK1	0.256913	0.45019	0.325	0.304	1	RBCK1
INPP4B	0.257127	0.220419	0.38	0.344	1	INPP4B
SSNA1	0.258844	-0.133773	0.24	0.304	1	SSNA1
ARL4C	0.259082	-0.138723	0.72	0.762	1	ARL4C
SNRNP70	0.263108	0.235755	0.345	0.315	1	SNRNP70
GPS2	0.263501	-0.233137	0.34	0.407	1	GPS2
SAT1	0.264063	0.271126	0.47	0.444	1	SAT1
COPE	0.265621	0.258247	0.425	0.421	1	COPE
FOXP3	0.268615	0.180495	0.545	0.511	1	FOXP3
HSPE1	0.268742	0.308773	0.35	0.333	1	HSPE1
VPS29	0.269437	-0.141282	0.25	0.302	1	VPS29
GSPT1	0.274448	-0.273322	0.28	0.32	1	GSPT1
SCAF11	0.275085	0.217743	0.39	0.362	1	SCAF11
EIF3D	0.275756	-0.15738	0.45	0.545	1	EIF3D
CMPK1	0.279076	-0.101427	0.3	0.37	1	CMPK1
ERP29	0.279675	0.143713	0.58	0.579	1	ERP29
PGLS	0.279848	0.366085	0.3	0.275	1	PGLS
EDF1	0.28018	0.137032	0.65	0.659	1	EDF1
PUF60	0.282936	-0.217226	0.25	0.302	1	PUF60
ZFP36	0.285213	0.303498	0.675	0.717	1	ZFP36
TBCB	0.285905	-0.14627	0.325	0.376	1	TBCB
PAXX	0.286598	-0.100798	0.32	0.389	1	PAXX
DEF6	0.293349	-0.215176	0.31	0.37	1	DEF6
BUB3	0.3024	0.236049	0.48	0.497	1	BUB3
KIF2A	0.304201	-0.159788	0.32	0.378	1	KIF2A
VASP	0.305041	-0.115147	0.275	0.336	1	VASP
RPS10	0.305106	-0.141582	0.48	0.566	1	RPS10
SNHG6	0.305934	-0.167449	0.485	0.558	1	SNHG6
TRAPPC5	0.306073	0.255347	0.37	0.352	1	TRAPPC5
CCM2	0.3079	-0.103378	0.31	0.389	1	CCM2
GPX4	0.308107	0.240428	0.575	0.593	1	GPX4
URI1	0.308853	0.199916	0.41	0.394	1	URI1
NDUFB4	0.311412	-0.108869	0.325	0.378	1	NDUFB4
SERBP1	0.313431	-0.171972	0.45	0.516	1	SERBP1
TRA2B	0.317504	0.282419	0.345	0.331	1	TRA2B
ARHGAP9	0.322941	0.25651	0.385	0.373	1	ARHGAP9
NAP1L4	0.323299	0.316284	0.415	0.421	1	NAP1L4
SPCS2	0.324175	0.228442	0.36	0.344	1	SPCS2
SUMO2	0.32607	0.173746	0.71	0.759	1	SUMO2
SAP18	0.32679	0.116899	0.525	0.503	1	SAP18
PHF3	0.326849	0.312647	0.325	0.302	1	PHF3
SUB1	0.327802	0.145037	0.645	0.651	1	SUB1
ARGLU1	0.329882	0.10535	0.525	0.526	1	ARGLU1
ACADVL	0.330847	0.453614	0.315	0.296	1	ACADVL
CTDNEP1	0.332964	-0.212021	0.31	0.357	1	CTDNEP1
RPS29	0.334837	0.117141	0.94	0.913	1	RPS29
MRPL57	0.334848	0.461551	0.325	0.315	1	MRPL57
PSMB6	0.335463	-0.142513	0.265	0.315	1	PSMB6
SYF2	0.337242	0.290842	0.355	0.341	1	SYF2
SKAP1	0.339244	0.146699	0.56	0.563	1	SKAP1
GPI	0.340363	-0.100108	0.32	0.386	1	GPI
SH3BP1	0.346147	-0.173074	0.285	0.331	1	SH3BP1
RBM3	0.346279	-0.122531	0.55	0.614	1	RBM3
ZNF706	0.348109	0.344499	0.39	0.399	1	ZNF706
SEM1	0.359161	0.375463	0.36	0.357	1	SEM1
ETS1	0.360806	-0.13449	0.725	0.749	1	ETS1
NDUFA1	0.365598	0.19644	0.475	0.479	1	NDUFA1
COTL1	0.365838	-0.132899	0.53	0.582	1	COTL1
NDUFC1	0.365982	0.314541	0.34	0.323	1	NDUFC1
NFKBIA	0.36608	0.551734	0.36	0.357	1	NFKBIA
GLCCI1	0.373772	0.371915	0.3	0.288	1	GLCCI1
RABAC1	0.379179	-0.100589	0.4	0.466	1	RABAC1
ARF6	0.380236	0.273668	0.5	0.534	1	ARF6
PTGES3	0.380609	0.164066	0.61	0.64	1	PTGES3
NDUFV2	0.381509	0.304875	0.395	0.397	1	NDUFV2
PSMA1	0.381802	-0.22265	0.265	0.304	1	PSMA1
APRT	0.383902	0.189176	0.59	0.635	1	APRT
FOXO1	0.384812	-0.102055	0.285	0.336	1	FOXO1
SF3B1	0.395437	0.161048	0.58	0.574	1	SF3B1
SYNRG	0.397717	0.401534	0.3	0.291	1	SYNRG
TUBA1A	0.398617	0.23884	0.35	0.331	1	TUBA1A
PHB2	0.398828	-0.114876	0.41	0.497	1	PHB2
PFDN5	0.400245	0.100984	0.96	0.952	1	PFDN5
TSPO	0.40602	-0.17036	0.47	0.505	1	TSPO
COX5B	0.406701	-0.119885	0.52	0.595	1	COX5B
GRB2	0.411404	0.332291	0.365	0.37	1	GRB2
RBM8A	0.413519	0.381276	0.36	0.37	1	RBM8A
HIST1H1D	0.416553	0.112905	0.41	0.378	1	HIST1H1D
SPOCK2	0.416953	0.188403	0.655	0.698	1	SPOCK2
WBP2	0.423776	-0.112784	0.32	0.368	1	WBP2
P4HB	0.425088	0.175097	0.375	0.368	1	P4HB
RHOA	0.425408	0.128679	0.76	0.81	1	RHOA
CHURC1	0.428391	0.165932	0.485	0.526	1	CHURC1
TMX4	0.432513	0.264067	0.325	0.307	1	TMX4
SQSTM1	0.436867	0.280102	0.42	0.423	1	SQSTM1
SHFL	0.437778	0.282688	0.32	0.299	1	SHFL
RBM25	0.44054	0.250349	0.405	0.397	1	RBM25
KMT2E	0.441837	-0.132945	0.39	0.442	1	KMT2E
SLC9A3R1	0.442745	0.125349	0.595	0.595	1	SLC9A3R1
CCDC85B	0.445344	-0.134143	0.355	0.41	1	CCDC85B
TAF10	0.448215	-0.127382	0.48	0.54	1	TAF10
LEPROTL1	0.452194	-0.123342	0.48	0.563	1	LEPROTL1
RBBP4	0.453995	0.322523	0.32	0.315	1	RBBP4
ELOVL5	0.455201	-0.132687	0.28	0.328	1	ELOVL5
GABARAPL2	0.457909	0.125728	0.425	0.431	1	GABARAPL2
ABHD14B	0.461142	0.185496	0.35	0.336	1	ABHD14B
CACYBP	0.465156	0.197857	0.31	0.296	1	CACYBP
MKNK2	0.467779	0.201163	0.39	0.381	1	MKNK2
EMD	0.468211	0.180556	0.335	0.328	1	EMD
FKBP8	0.475158	0.200743	0.53	0.534	1	FKBP8
DHRS7	0.476299	0.136153	0.365	0.352	1	DHRS7
PIM2	0.486163	0.283212	0.445	0.447	1	PIM2
CD247	0.487608	0.103108	0.55	0.643	1	CD247
HIST1H4C	0.489094	0.119151	0.525	0.524	1	HIST1H4C
SRRM1	0.495074	0.150637	0.47	0.489	1	SRRM1
GSTK1	0.496356	-0.108767	0.715	0.757	1	GSTK1
ARL6IP5	0.496532	0.186444	0.695	0.73	1	ARL6IP5
ATP6V0C	0.496694	0.133381	0.49	0.5	1	ATP6V0C
NDUFA3	0.502177	0.241774	0.36	0.352	1	NDUFA3
TMC8	0.509441	0.253493	0.445	0.444	1	TMC8
SRSF3	0.518292	0.171165	0.445	0.46	1	SRSF3
TEX264	0.518658	-0.116878	0.265	0.302	1	TEX264
ATP5MD	0.519203	0.154094	0.38	0.378	1	ATP5MD
RHOH	0.528813	0.158083	0.535	0.561	1	RHOH
PIM1	0.529959	0.202845	0.33	0.331	1	PIM1
DDOST	0.530551	0.198397	0.415	0.434	1	DDOST
TALDO1	0.532532	0.284368	0.31	0.31	1	TALDO1
SEC61B	0.534864	0.234744	0.41	0.423	1	SEC61B
HLA-F	0.536273	0.134528	0.555	0.545	1	HLA-F
GUK1	0.537205	0.129477	0.485	0.513	1	GUK1
ACAP2	0.539535	-0.114863	0.32	0.362	1	ACAP2
CLDND1	0.545232	-0.16521	0.33	0.365	1	CLDND1
LAMP1	0.55015	0.244132	0.35	0.352	1	LAMP1
RNPEPL1	0.551654	-0.130107	0.385	0.423	1	RNPEPL1
COX8A	0.556249	0.122993	0.53	0.542	1	COX8A
NDUFB2	0.557806	0.184334	0.4	0.418	1	NDUFB2
PREX1	0.558013	0.235474	0.31	0.31	1	PREX1
YWHAH	0.570228	0.298154	0.32	0.328	1	YWHAH
CHD2	0.579948	0.306505	0.315	0.31	1	CHD2
TAP1	0.579971	0.200352	0.4	0.429	1	TAP1
RGS14	0.58439	0.165018	0.32	0.315	1	RGS14
C12orf57	0.587378	0.134996	0.75	0.81	1	C12orf57
RGS10	0.592997	0.19738	0.395	0.397	1	RGS10
AL138963.4	0.593996	-0.170848	0.475	0.492	1	AL138963.4
LSM14A	0.596213	0.23318	0.31	0.312	1	LSM14A
RNF213	0.598186	0.170367	0.36	0.36	1	RNF213
KRTCAP2	0.598819	0.165731	0.52	0.534	1	KRTCAP2
HNRNPL	0.603599	0.233108	0.41	0.418	1	HNRNPL
EVI2B	0.604082	0.113636	0.445	0.463	1	EVI2B
DNAJC8	0.609893	0.120645	0.29	0.333	1	DNAJC8
POLR1D	0.611705	-0.155244	0.305	0.336	1	POLR1D
SEC61G	0.613002	0.1662	0.32	0.317	1	SEC61G
PLP2	0.614469	-0.117211	0.56	0.595	1	PLP2
ATP5MPL	0.615667	0.185373	0.36	0.368	1	ATP5MPL
TMEM14B	0.617973	0.132014	0.385	0.373	1	TMEM14B
C9orf78	0.618827	0.198578	0.435	0.45	1	C9orf78
LPXN	0.620654	0.258082	0.335	0.349	1	LPXN
STK24	0.631488	0.136995	0.355	0.357	1	STK24
RBIS	0.632751	0.163646	0.315	0.31	1	RBIS
PRDX5	0.632919	0.186264	0.34	0.347	1	PRDX5
PPIG	0.635533	0.12652	0.335	0.336	1	PPIG
ERH	0.638302	0.173059	0.425	0.452	1	ERH
BRD2	0.64033	-0.116551	0.34	0.389	1	BRD2
SNX17	0.642512	0.121393	0.26	0.304	1	SNX17
SSR1	0.642532	0.176563	0.25	0.307	1	SSR1
CLTA	0.645536	0.138297	0.37	0.376	1	CLTA
SSBP4	0.645857	0.223359	0.325	0.32	1	SSBP4
OCIAD1	0.647504	0.243531	0.34	0.347	1	OCIAD1
AKNA	0.648534	0.185645	0.385	0.434	1	AKNA
SSBP1	0.653294	0.233416	0.36	0.368	1	SSBP1
G3BP1	0.670963	0.108103	0.26	0.302	1	G3BP1
SRRM2	0.674491	0.182979	0.565	0.603	1	SRRM2
PNISR	0.67596	0.160907	0.51	0.548	1	PNISR
COX7A2L	0.677099	-0.113667	0.325	0.357	1	COX7A2L
RAD23A	0.677339	0.223809	0.305	0.312	1	RAD23A
ADD1	0.68094	0.252875	0.295	0.307	1	ADD1
CSK	0.688957	0.109044	0.585	0.611	1	CSK
MRPS21	0.689322	0.210616	0.385	0.413	1	MRPS21
MICOS10	0.693309	0.176675	0.355	0.376	1	MICOS10
HSPB1	0.697006	0.14609	0.365	0.394	1	HSPB1
ATP5IF1	0.699328	0.1253	0.49	0.503	1	ATP5IF1
HMGB2	0.699625	0.240556	0.335	0.339	1	HMGB2
MRPS34	0.707493	0.159012	0.345	0.354	1	MRPS34
SERINC1	0.710159	-0.133163	0.28	0.302	1	SERINC1
PSMB8-AS1	0.714014	0.206313	0.33	0.333	1	PSMB8-AS1
CAPNS1	0.718586	0.154392	0.32	0.362	1	CAPNS1
ATP5PF	0.719279	0.113396	0.415	0.431	1	ATP5PF
PSMA5	0.722097	0.164715	0.335	0.352	1	PSMA5
ELF1	0.728377	0.173966	0.355	0.365	1	ELF1
SPSB3	0.728807	0.100816	0.335	0.352	1	SPSB3
PACS1	0.730745	0.174402	0.265	0.302	1	PACS1
CDC42SE2	0.737079	0.171498	0.34	0.344	1	CDC42SE2
HNRNPM	0.737697	0.156963	0.4	0.431	1	HNRNPM
ZBTB38	0.741443	0.157003	0.38	0.378	1	ZBTB38
CITED2	0.742106	0.122739	0.3	0.328	1	CITED2
MRPL41	0.746385	0.117094	0.32	0.331	1	MRPL41
TERF2IP	0.758889	0.185845	0.405	0.426	1	TERF2IP
UBE2I	0.759005	0.106269	0.4	0.421	1	UBE2I
ANXA6	0.76212	0.100269	0.535	0.561	1	ANXA6
TGOLN2	0.777185	0.205779	0.365	0.37	1	TGOLN2
RBBP6	0.778431	0.247501	0.32	0.347	1	RBBP6
GSTP1	0.779278	0.377701	0.305	0.331	1	GSTP1
TSTD1	0.783691	0.189757	0.375	0.407	1	TSTD1
SUMO1	0.786783	0.19855	0.315	0.331	1	SUMO1
COX7B	0.792169	0.155876	0.305	0.344	1	COX7B
MT-ND6	0.795239	0.100057	0.51	0.548	1	MT-ND6
ARF1	0.800859	0.142493	0.545	0.598	1	ARF1
C19orf53	0.813597	0.101282	0.46	0.503	1	C19orf53
CBX3	0.815559	0.11774	0.355	0.399	1	CBX3
DDX46	0.81713	0.202596	0.29	0.302	1	DDX46
NDUFB11	0.8213	0.100516	0.47	0.529	1	NDUFB11
TPR	0.827157	0.174678	0.37	0.397	1	TPR
RBL2	0.828996	0.100109	0.375	0.397	1	RBL2
HADHA	0.831745	0.170231	0.335	0.365	1	HADHA
NONO	0.832712	0.172789	0.295	0.307	1	NONO
ARF5	0.840013	0.10816	0.38	0.442	1	ARF5
RTRAF	0.857429	0.175912	0.39	0.399	1	RTRAF
KDELR1	0.857971	0.144938	0.3	0.317	1	KDELR1
TNFRSF14	0.858956	0.13574	0.445	0.463	1	TNFRSF14
ARHGAP4	0.871477	0.250792	0.355	0.381	1	ARHGAP4
TAF7	0.879117	0.302455	0.32	0.336	1	TAF7
PARP1	0.88128	0.129534	0.375	0.413	1	PARP1
VPS13C	0.885811	0.144115	0.295	0.323	1	VPS13C
MBP	0.887082	0.198014	0.295	0.307	1	MBP
RASSF5	0.889718	0.151262	0.315	0.349	1	RASSF5
TUFM	0.889993	0.129812	0.31	0.331	1	TUFM
BLOC1S1	0.892207	0.120255	0.385	0.397	1	BLOC1S1
POLR2L	0.894108	0.138012	0.36	0.378	1	POLR2L
VOPP1	0.903703	0.146379	0.31	0.323	1	VOPP1
UBE2B	0.906608	0.140973	0.315	0.331	1	UBE2B
PSMA6	0.914434	0.186349	0.33	0.373	1	PSMA6
DDX18	0.916266	0.162897	0.285	0.302	1	DDX18
BRD4	0.918445	-0.128689	0.3	0.304	1	BRD4
IL2RB	0.920364	0.181712	0.315	0.341	1	IL2RB
BAX	0.922177	0.100687	0.405	0.444	1	BAX
CTSD	0.924422	0.204059	0.34	0.381	1	CTSD
UGP2	0.927951	0.229349	0.31	0.331	1	UGP2
CCT8	0.92905	0.208807	0.29	0.307	1	CCT8
PRPF38B	0.929915	0.155843	0.325	0.362	1	PRPF38B
PPP1R18	0.933859	0.135217	0.54	0.601	1	PPP1R18
SEC11C	0.934697	0.121947	0.285	0.304	1	SEC11C
UBALD2	0.93487	0.121611	0.345	0.381	1	UBALD2
LBH	0.935256	0.113815	0.525	0.582	1	LBH
ZNF292	0.940787	0.271117	0.29	0.317	1	ZNF292
LRRFIP1	0.943088	0.117402	0.415	0.458	1	LRRFIP1
JUN	0.944682	0.185829	0.495	0.519	1	JUN
C9orf16	0.963448	0.21754	0.465	0.503	1	C9orf16
ATRX	0.970786	0.233573	0.345	0.381	1	ATRX
VCP	0.980533	0.113818	0.395	0.444	1	VCP
AKAP13	0.981247	0.144554	0.355	0.41	1	AKAP13
ATP6V1F	0.987806	0.198358	0.315	0.344	1	ATP6V1F

[truncated: 1 more sheets: Sheet1]
