# Supplementary material for: Surface CD69‐Negative CD4 and CD8 Bone Marrow‐Resident Human Memory T Cells
Source: Eur J Immunol. 2025 May 16;55(5):e202451529. doi: 10.1002/eji.202451529 (PMC12082384; doi:10.1002/eji.202451529)
Supplement: Supplementary file 7 — Supporting information [file EJI-55-e202451529-s008.xlsx]

## Sheet: Sheet1
	Donor ID	Age	Sex	Analysis	Clinical Information	Medication
	Donor 1	71	Female	scSeq, FC, TCR	Hypertension	Torasemid, Metoprolol,Acetylsalicylsäure, Pantoprazol
	Donor 2	71	Male	scSeq, FC, TCR	Hypertension	Telmisartan, Atorvastatin, ASS, Magnesium
	Donor 3	61	Female	scSeq, FC, TCR	Hypertension	Olmesartan, Amlodipin, Rosuvastatin
