# Supplementary material for: Surface CD69‐Negative CD4 and CD8 Bone Marrow‐Resident Human Memory T Cells
Source: Eur J Immunol. 2025 May 16;55(5):e202451529. doi: 10.1002/eji.202451529 (PMC12082384; doi:10.1002/eji.202451529)
Supplement: Supplementary file 8 — Supporting information [file EJI-55-e202451529-s007.xlsx]

## Sheet: CITE-seq
	Company:	BioLegend
	Catalogue No.	Name	Clone	Barcode Sequence
	344651	TotalSeq™-C0045 anti-human CD4	SK3	GAGGTTAGTGATGGA
	304259	TotalSeq™-C0087 anti-human CD45RO	UCHL1	CTCCGAATCATGTTG
	305651	TotalSeq™-C0156 anti-human CD95 (Fas)	DX2	CCAGCTCATTAGAGC
	328649	TotalSeq™-C0155 anti-human CD107a (LAMP-1)	H4A3	CAGCCCACTGCAATA
	310849	TotalSeq™-C0032 anti-human CD154	24-31	GCTAGATAGATGCAA
	306533	TotalSeq™-C0366 anti-human CD184 (CXCR4)	12G5	TCAGGTCCTTTCAAC
	353251	TotalSeq™-C0148 anti-human CD197 (CCR7)	G043H7	AGTTCAGTCAACCGA
	329963	TotalSeq™-C0088 anti-human CD279 (PD-1)	EH12.2H7	ACAGCGCCGTATTTA
	331231	TotalSeq™-C0139 anti-human TCR γ/δ	B1	CTTCCGATTCATTCA
	321229	TotalSeq™-C0214 anti-human/mouse integrin β7	FIB504	TCCTTGGATGTACCG
	353747	TotalSeq™-C0140 anti-human CD183 (CXCR3)	G025H7	GCGATGGTAGATTAT
	302963	TotalSeq™-C0386 anti-human CD28	CD28.2	TGAGAACGACCCTAA
	304163	TotalSeq™-C0063 anti-human CD45RA	HI100	TCAATCCTTCCGCTT
	344031	TotalSeq™-C0577 anti-human CD73 (Ecto-5'-nucleotidase)	AD2	CAGTTCCTCAGTTCG
	351356	TotalSeq™-C0390 anti-human CD127 (IL-7Rα)	A019D5	GTGTGTTGTCCTATG
	356939	TotalSeq™-C0144 anti-human CD185 (CXCR5)	J252D4	AATTCAACCGTCGCC
	359137	TotalSeq™-C0141 anti-human CD195 (CCR5)	J418F1	CCAAAGTAAGAGCCA
	304345	TotalSeq™-C0576 anti-human CD49d	9F10	CCATTCAACTTCCGG
	310951	TotalSeq™-C0146 anti-human CD69	FN50	GTCTCTTGGCTTAAA
	344753	TotalSeq™-C0046 anti-human CD8	SK1	GCGCAACTTGATGAT
	302649	TotalSeq™-C0085 anti-human CD25	BC96	TTTGTCCTGTACGCC
	393321	TotalSeq™-C0168 anti-human CD57 Recombinant	QA17A04	AACTCCCTATGGAGG
	304851	TotalSeq™-C0147 anti-human CD62L	DREG-56	GTCCCTGCAACTTGA
	305447	TotalSeq™-C0006 anti-human CD86	IT2.2	GTCTTTGTCAGTGCA
	350233	TotalSeq™-C0145 anti-human CD103 (Integrin αE)	Ber-ACT8	GACCTCATTGTGAAT
	359425	TotalSeq™-C0071 anti-human CD194 (CCR4)	L291H4	AGCTTACCTGCACGA
	353440	TotalSeq™-C0143 anti-human CD196 (CCR6)	G034E3	GATCCCTTTGTCACT
	307663	TotalSeq™-C0159 anti-human HLA-DR	L243	AATAGCGAGCAAGTA

## Sheet: Flow_antibodies
	Antibody	Clone	Conjugate	Source	Cat. No
	CD4	OKT4	BV650	Biolegend	317436
	CD8	GN11/134D7	FITC	inhouse	-
	CD45RO	UCHL1	PE	inhouse	-
	Antibody	Clone	Conjugate	Source	Cat. No
	CD4	REA623	PE	Miltenyi Biotech	130-113-225
	CD8	REA734	VioGreen	Miltenyi Biotech	130-110-684
	CD45RO	UCHL1	BV650	Biolegend	304232
	CD69	FN50	APC	Miltenyi Biotech	130-113-520
	CD69	FN50	APC-Cy7	Biolegend	310914
	ZombieViolet	-	-	Biolegend	423113/423114
