# Supplementary material for: Surface CD69‐Negative CD4 and CD8 Bone Marrow‐Resident Human Memory T Cells
Source: Eur J Immunol. 2025 May 16;55(5):e202451529. doi: 10.1002/eji.202451529 (PMC12082384; doi:10.1002/eji.202451529)
Supplement: Supplementary file 9 — Supporting information [file EJI-55-e202451529-s003.xlsx]

## Sheet: CD4+
	CD4+ TBL overlap with CD69- TBM					CD4+ CD69- TBM overlap with CD69+ TBM					CD4+ TBL overlap with CD69+ TBM
		D1	D2	D3			D1	D2	D3			D1	D2	D3
	0 TCM	0.173	0.441	0.045		0 TCM	0.545	0.609	0.628		0 TCM	0.348	0.044	0.648
	1 TEM	0.004	0.058	0.296		1 TEM	0.225	0.231	0.437		1 TEM	0.006	0.459	0.191
	2 TH1	0.18	0.062	0.243		2 TH1	0.223	0	0		2 TH1	0.013	0	0
	3 TH17	0.051	0.274	0.465		3 TH17	0.768	0.888	0.905		3 TH17	0.334	0.62	0.679
	4 TPD-1	0.568	0.145	0.825		4 TPD-1	0.266	0.213	0		4 TPD-1	0.027	0.017	0
	5 MUCTM	0.001	0.454	0.051		5 MUCTM	0.775	0.567	0.726		5 MUCTM	0.544	0.749	0.357
	6 REGTM	0.078	0.626	0.871		6 REGTM	0.475	0.71	0.68		6 REGTM	0.001	0.161	0.241
	7 TH17-BM	0.588	0.899	0.849		7 TH17-BM	0.98	0.447	0.439		7 TH17-BM	0.04	0.538	1
	8 TFH-BM	1	1	1		8 TFH-BM	0.545	1	0.924		8 TFH-BM	1	1	0.718
	9 TSLEEP	1	1	1		9 TSLEEP	1	1	1		9 TSLEEP	1	1	1

## Sheet: CD8+
	CD8+ TBL overlap with CD69- TBM					CD8+ CD69- TBM overlap with CD69+ TBM					CD8+ TBL overlap with CD69+ TBM
		D1	D2	D3			D1	D2	D3			D1	D2	D3
	0 TCM	0	0	0		0 TCM	0.136	0.099	0.015		0 TCM	0	0	0
	1 TEM	1	0.582	0.473		1 TEM	0.12	0.061	0.004		1 TEM	0.586	0	0
	2 TPD-1/GMZ	0	0.803	0.026		2 TPD-1/GMZ	0.017	0.026	0.006		2 TPD-1/GMZ	0	0	0
	3 THLA-DR/TIGIT	0.364	0.27	0.025		3 THLA-DR/TIGIT	0.32	0.025	0		3 THLA-DR/TIGIT	0.084	0	0
	4 TC2	0	0.006	0.037		4 TC2	0.254	0.872	0.249		4 TC2	0.031	0.029	0.225
	5 THOBIT/KLF2	0.016	0.025	0.015		5 THOBIT/KLF2	0.985	0.537	1		5 THOBIT/KLF2	0.984	0	0.169
	6 THOBIT/KLF6	0	0.343	0.266		6 THOBIT/KLF6	0.005	0.002	0.046		6 THOBIT/KLF6	0.433	0.083	0.068
	7 TPD1-BM	1	1	1		7 TPD1-BM	0.319	0.134	0.193		7 TPD1-BM	1	1	1
	8 TPD4-BM	0.243	1	0.334		8 TPD4-BM	0.824	0.003	0.504		8 TPD4-BM	0.129	0	0.054
	9 TQ-BM	0.22	0.843	0.646		9 TQ-BM	0.285	0.243	0.047		9 TQ-BM	0.149	0.748	0.341
